# Supplementary material for: TMEM55B links autophagy flux, lysosomal repair, and TFE3 activation in response to oxidative stress
Source: Nat Commun. 2024 Jan 2;15:93. doi: 10.1038/s41467-023-44316-6 (PMC10761734; doi:10.1038/s41467-023-44316-6)
Supplement: Supplementary file 4 — Supplementary Data 1 [file 41467_2023_44316_MOESM4_ESM.xlsx]

## Sheet: Sheet1
Supplementary Data 1. Identification of TMEM55B binding partners.
Accession	Description	Exp. q-value: Sequest HT	Coverage [%]	# Peptides	# PSMs	# Unique Peptides	# Protein Groups	# AAs	MW [kDa]	calc. pI	Score Sequest HT: Sequest HT	# Peptides (by Search Engine): Sequest HT	# Razor Peptides	Abundance Ratio: WT NaAsO2/untreated	Abundance Ratio: P66A NaAsO2/WT NaAsO2	Abundance Ratio: P66A NaAsO2/WT untreated	Abundance Ratio Adj. P-Value: WT NaAsO2/untreated	Abundance Ratio Adj. P-Value: P66A NaAsO2/WT NaAsO2	Abundance Ratio Adj. P-Value: P66A NaAsO2/WT untreated	Abundance Ratio Variability [%]: WT NaAsO2/untreated	Abundance Ratio Variability [%]: P66A NaAsO2/WT NaAsO2	Abundance Ratio Variability [%]: P66A NaAsO2/WT untreated	Abundances (Grouped): WT untreated	Abundances (Grouped): WT NaAsO2	Abundances (Grouped): P66A NaAsO2
Q9GZV4	Eukaryotic translation initiation factor 5A-2 OS=Homo sapiens OX=9606 GN=EIF5A2 PE=1 SV=3	0	42	8	31	1	1	153	16.8	5.58	138.17	8	0
O43155	Leucine-rich repeat transmembrane protein FLRT2 OS=Homo sapiens OX=9606 GN=FLRT2 PE=1 SV=1	0.001	26	10	17	10	1	660	74	7.8	61.4	10	0	1.511	1.346		0.991729	0.706794		0	6.52		938522	4.34341e+07	4.94848e+07
Q7Z4I7	LIM and senescent cell antigen-like-containing domain protein 2 OS=Homo sapiens OX=9606 GN=LIMS2 PE=1 SV=1	0.001	18	6	14	1	1	341	38.9	8.05	48.19	6	0
Q9Y2H2	Phosphatidylinositide phosphatase SAC2 OS=Homo sapiens OX=9606 GN=INPP5F PE=1 SV=3	0.001	14	11	15	11	1	1132	128.3	7.02	45.03	11	0	26.807	1.054		0.0389902	0.989567		0	20.42		57421.7	2.77333e+07	2.20567e+07
P30307	M-phase inducer phosphatase 3 OS=Homo sapiens OX=9606 GN=CDC25C PE=1 SV=2	0.002	23	6	9	6	1	473	53.3	6.79	30.37	6	0	12.318	1.125		0.0845317	0.959229		0	24.71		191531	6.38579e+06	4.75824e+06
O43707	Alpha-actinin-4 OS=Homo sapiens OX=9606 GN=ACTN4 PE=1 SV=2	0.002	8	6	11	1	1	911	104.8	5.44	28.86	6	0
O60232	Sjoegren syndrome/scleroderma autoantigen 1 OS=Homo sapiens OX=9606 GN=SSSCA1 PE=1 SV=1	0.002	38	4	6	4	1	199	21.5	5.24	24.96	4	0	100	0.01		5.96845e-17	1.7009e-16						42587360
Q9Y6B6	GTP-binding protein SAR1b OS=Homo sapiens OX=9606 GN=SAR1B PE=1 SV=1	0.002	21	3	7	1	1	198	22.4	6.11	21.65	3	0
A6NLU0	Ret finger protein-like 4A OS=Homo sapiens OX=9606 GN=RFPL4A PE=1 SV=3	0.002	25	4	5	1	1	287	32.2	7.69	21.28	4	0
Q9BQ39	ATP-dependent RNA helicase DDX50 OS=Homo sapiens OX=9606 GN=DDX50 PE=1 SV=1	0.002	5	3	6	1	1	737	82.5	9.17	20.32	3	0
Q9Y4G8	Rap guanine nucleotide exchange factor 2 OS=Homo sapiens OX=9606 GN=RAPGEF2 PE=1 SV=1	0.002	4	4	7	1	1	1499	167.3	6.67	20.08	4	0	100	0.01		5.96845e-17	1.7009e-16						856800
Q13555	Calcium/calmodulin-dependent protein kinase type II subunit gamma OS=Homo sapiens OX=9606 GN=CAMK2G PE=1 SV=4	0.002	11	3	6	1	1	558	62.6	7.83	19.81	3	0
Q9NZI7	Upstream-binding protein 1 OS=Homo sapiens OX=9606 GN=UBP1 PE=1 SV=1	0.002	6	2	4	1	1	540	60.5	6.35	17.49	2	0
Q9BW72	HIG1 domain family member 2A, mitochondrial OS=Homo sapiens OX=9606 GN=HIGD2A PE=1 SV=1	0.002	24	1	3	1	1	106	11.5	10.2	16.81	1	0	100	0.01		5.96845e-17	1.7009e-16						1.6814e+06
Q9BV68	E3 ubiquitin-protein ligase RNF126 OS=Homo sapiens OX=9606 GN=RNF126 PE=1 SV=1	0.002	14	2	4	2	1	326	35.6	5.72	16.52	2	0
Q5BKT4	Dol-P-Glc:Glc(2)Man(9)GlcNAc(2)-PP-Dol alpha-1,2-glucosyltransferase OS=Homo sapiens OX=9606 GN=ALG10 PE=2 SV=1	0.002	4	1	3	1	1	473	55.6	9.29	16.09	1	0
Q15036	Sorting nexin-17 OS=Homo sapiens OX=9606 GN=SNX17 PE=1 SV=1	0.002	13	3	4	3	1	470	52.9	7.46	14.48	3	0
Q14980	Nuclear mitotic apparatus protein 1 OS=Homo sapiens OX=9606 GN=NUMA1 PE=1 SV=2	0.003	4	5	5	5	1	2115	238.1	5.78	13.1	5	0	5.578	0.577		0.459528	0.219428		0	0		293272	4.1409e+06	628564
Q06787	Synaptic functional regulator FMR1 OS=Homo sapiens OX=9606 GN=FMR1 PE=1 SV=1	0.003	3	2	5	1	1	632	71.1	7.42	12.93	2	0
Q96PM5	RING finger and CHY zinc finger domain-containing protein 1 OS=Homo sapiens OX=9606 GN=RCHY1 PE=1 SV=1	0.003	22	3	4	3	1	261	30.1	6.71	12.92	3	0	100	0.01		5.96845e-17	1.7009e-16						2.08008e+06
Q96B26	Exosome complex component RRP43 OS=Homo sapiens OX=9606 GN=EXOSC8 PE=1 SV=1	0.004	11	1	3	1	1	276	30	5.3	12.17	1	0	100	0.01		5.96845e-17	1.7009e-16						2.30572e+06
Q71DI3	Histone H3.2 OS=Homo sapiens OX=9606 GN=HIST2H3A PE=1 SV=3	0.003	37	3	5	1	1	136	15.4	11.27	11.55	3	0
P55212	Caspase-6 OS=Homo sapiens OX=9606 GN=CASP6 PE=1 SV=2	0.005	17	3	3	3	1	293	33.3	6.93	10.93	3	0	2.274	2.315		0.961566	0.0145085		0	68.11		553592	3.40806e+06	4.43237e+06
Q9BXP2	Solute carrier family 12 member 9 OS=Homo sapiens OX=9606 GN=SLC12A9 PE=1 SV=1	0.005	2	1	3	1	1	914	96	8.07	10.35	1	0	100	0.01		5.96845e-17	1.7009e-16						1.20785e+06
Q16531	DNA damage-binding protein 1 OS=Homo sapiens OX=9606 GN=DDB1 PE=1 SV=1	0.006	6	3	4	3	1	1140	126.9	5.26	10	3	0
P19022	Cadherin-2 OS=Homo sapiens OX=9606 GN=CDH2 PE=1 SV=4	0.006	3	1	3	1	1	906	99.7	4.81	9.87	1	0
P08651	Nuclear factor 1 C-type OS=Homo sapiens OX=9606 GN=NFIC PE=1 SV=2	0.006	6	1	2	1	1	508	55.6	8.38	9.35	1	0
Q96JG8	Melanoma-associated antigen D4 OS=Homo sapiens OX=9606 GN=MAGED4 PE=1 SV=3	0.006	5	2	2	1	1	741	81.3	6.79	9.19	2	0
O75808	Calpain-15 OS=Homo sapiens OX=9606 GN=CAPN15 PE=1 SV=1	0.007	2	1	2	1	1	1086	117.2	6.71	8.75	1	0
Q9H6Y7	E3 ubiquitin-protein ligase RNF167 OS=Homo sapiens OX=9606 GN=RNF167 PE=1 SV=1	0.007	9	1	2	1	1	350	38.3	5.63	8.55	1	0
Q9H0B6	Kinesin light chain 2 OS=Homo sapiens OX=9606 GN=KLC2 PE=1 SV=1	0.008	5	2	3	1	1	622	68.9	7.15	8.46	2	0
O00291	Huntingtin-interacting protein 1 OS=Homo sapiens OX=9606 GN=HIP1 PE=1 SV=5	0.009	3	2	2	2	1	1037	116.1	5.3	8.13	2	0	100	0.01		5.96845e-17	1.7009e-16						3.07538e+06
P43353	Aldehyde dehydrogenase family 3 member B1 OS=Homo sapiens OX=9606 GN=ALDH3B1 PE=1 SV=1	0.009	6	2	3	1	1	468	51.8	7.62	7.96	2	0
P35556	Fibrillin-2 OS=Homo sapiens OX=9606 GN=FBN2 PE=1 SV=3	0.009	2	3	3	3	1	2912	314.6	4.86	7.79	3	0	100	0.01		5.96845e-17	1.7009e-16						1.0541e+06
Q9H444	Charged multivesicular body protein 4b OS=Homo sapiens OX=9606 GN=CHMP4B PE=1 SV=1	0.009	12	2	2	2	1	224	24.9	4.82	7.79	2	0	5.472	0.399		0.4896	0.00910047		0	0		476958	4.82626e+06	883715
Q32MZ4	Leucine-rich repeat flightless-interacting protein 1 OS=Homo sapiens OX=9606 GN=LRRFIP1 PE=1 SV=2	0.009	3	2	3	2	1	808	89.2	4.65	7.75	2	0
Q8TB61	Adenosine 3'-phospho 5'-phosphosulfate transporter 1 OS=Homo sapiens OX=9606 GN=SLC35B2 PE=1 SV=1	0.009	9	3	3	3	1	432	47.5	9.16	7.73	3	0
Q8WWI1	LIM domain only protein 7 OS=Homo sapiens OX=9606 GN=LMO7 PE=1 SV=3	0.009	3	3	3	3	1	1683	192.6	8.09	7.42	3	0	100	0.01		5.96845e-17	1.7009e-16						1.90812e+06
Q10570	Cleavage and polyadenylation specificity factor subunit 1 OS=Homo sapiens OX=9606 GN=CPSF1 PE=1 SV=2	0.01	1	1	2	1	1	1443	160.8	6.4	7.31	1	0
P81408	Protein FAM189B OS=Homo sapiens OX=9606 GN=FAM189B PE=1 SV=2	0.01	3	1	2	1	1	668	71.3	8.46	7.21	1	0	100	0.01		5.96845e-17	1.7009e-16						2243479
Q9BZ67	FERM domain-containing protein 8 OS=Homo sapiens OX=9606 GN=FRMD8 PE=1 SV=1	0.01	11	2	2	2	1	464	51.2	6.23	7.1	2	0	100	0.01		5.96845e-17	1.7009e-16						1.26575e+06
Q13469	Nuclear factor of activated T-cells, cytoplasmic 2 OS=Homo sapiens OX=9606 GN=NFATC2 PE=1 SV=2	0.01	2	1	2	1	1	925	100.1	7.28	7.09	1	0
Q9H1A4	Anaphase-promoting complex subunit 1 OS=Homo sapiens OX=9606 GN=ANAPC1 PE=1 SV=1	0.01	1	1	2	1	1	1944	216.4	6.3	7.05	1	0
Q8N3F8	MICAL-like protein 1 OS=Homo sapiens OX=9606 GN=MICALL1 PE=1 SV=2	0	52	34	99	33	1	863	93.4	7.25	467.67	34	0	100	1.095	100	5.96845e-17	0.983897	6.2603e-17	240.48	14.12	221.73	320566	6.28947e+08	6.93121e+08
Q8IWE5	Pleckstrin homology domain-containing family M member 2 OS=Homo sapiens OX=9606 GN=PLEKHM2 PE=1 SV=2	0	39	25	57	25	1	1019	112.7	4.93	269.91	25	0	100	1.107	100	5.96845e-17	0.969564	6.2603e-17		19.08			3.18721e+08	348856244
Q6ZNB6	NF-X1-type zinc finger protein NFXL1 OS=Homo sapiens OX=9606 GN=NFXL1 PE=1 SV=2	0	40	24	49	24	1	911	101.3	8.41	206.9	24	0	100	1.016	100	5.96845e-17	0.957207	6.2603e-17		14.14			1.60411e+08	1.74979e+08
C9J798	Ras GTPase-activating protein 4B OS=Homo sapiens OX=9606 GN=RASA4B PE=3 SV=2	0	47	28	54	1	1	803	90.4	7.74	205.39	28	0	100	1.382	100	5.96845e-17	0.662473	6.2603e-17		0			14050828	19417180
Q9UQ49	Sialidase-3 OS=Homo sapiens OX=9606 GN=NEU3 PE=1 SV=1	0	53	17	38	17	1	428	48.2	7.17	166.52	17	0	100	0.995	100	5.96845e-17	0.948979	6.2603e-17		13.91			1.4249e+08	1.47894e+08
P84022	Mothers against decapentaplegic homolog 3 OS=Homo sapiens OX=9606 GN=SMAD3 PE=1 SV=1	0	37	11	38	3	1	425	48.1	7.15	144.76	11	0	100	1.421	100	5.96845e-17	0.580727	6.2603e-17		30.38			2.95656e+07	2.31773e+07
Q8WZ73	E3 ubiquitin-protein ligase rififylin OS=Homo sapiens OX=9606 GN=RFFL PE=1 SV=1	0	47	12	30	12	1	363	40.5	5.48	138.75	12	0	100	0.995	100	5.96845e-17	0.948979	6.2603e-17		24.97			1.8558e+08	1.92823e+08
Q9UN71	Protocadherin gamma-B4 OS=Homo sapiens OX=9606 GN=PCDHGB4 PE=2 SV=1	0	26	13	24	4	1	923	99.9	4.93	110.6	13	0	100	1.371	100	5.96845e-17	0.662473	6.2603e-17		30.33			10311334	1.39057e+07
P42566	Epidermal growth factor receptor substrate 15 OS=Homo sapiens OX=9606 GN=EPS15 PE=1 SV=2	0	38	19	23	19	1	896	98.6	4.64	99.88	19	0	100	0.177	100	5.96845e-17	1.7009e-16	6.2603e-17		1.18			1.17849e+08	2.00568e+07
Q96LD4	E3 ubiquitin-protein ligase TRIM47 OS=Homo sapiens OX=9606 GN=TRIM47 PE=1 SV=2	0	38	15	26	15	1	638	69.5	6.44	98.54	15	0	100	1.125	100	5.96845e-17	0.957207	6.2603e-17		12.76			5.01717e+07	7.15381e+07
Q96NE9	FERM domain-containing protein 6 OS=Homo sapiens OX=9606 GN=FRMD6 PE=1 SV=1	0	24	14	29	14	1	622	72	7.46	92.95	14	0	77.524	1.346	100	0.000739804	0.7149	6.2603e-17	18.87	20.43	0.51	733317	1.19203e+08	172239038
Q96I34	Protein phosphatase 1 regulatory subunit 16A OS=Homo sapiens OX=9606 GN=PPP1R16A PE=1 SV=1	0	36	9	22	9	1	528	57.8	6.06	87.95	9	0	100	1.034	100	5.96845e-17	0.970912	6.2603e-17		9.72			6.55586e+07	6.92396e+07
O43900	Prickle planar cell polarity protein 3 OS=Homo sapiens OX=9606 GN=PRICKLE3 PE=1 SV=2	0.001	36	13	22	12	1	615	68.6	7.88	80.87	13	1	100	1.178	100	5.96845e-17	0.938972	6.2603e-17		36.27			5.2795e+07	5.19454e+07
Q9Y6Q2	Stonin-1 OS=Homo sapiens OX=9606 GN=STON1 PE=1 SV=2	0.001	23	12	23	12	1	735	83.1	6.2	78.42	12	0	100	1.249	100	5.96845e-17	0.863126	6.2603e-17		18.57			4.37053e+07	5.96383e+07
Q9H0W5	Coiled-coil domain-containing protein 8 OS=Homo sapiens OX=9606 GN=CCDC8 PE=1 SV=2	0.001	38	11	20	11	1	538	59.3	8.63	70.84	11	0	100	1.342	100	5.96845e-17	0.70044	6.2603e-17		6.85			4.7529e+07	6.71988e+07
Q9NYI0	PH and SEC7 domain-containing protein 3 OS=Homo sapiens OX=9606 GN=PSD3 PE=1 SV=2	0.001	15	10	18	10	1	1048	116	5.99	70.72	10	0	100	1.354	100	5.96845e-17	0.70044	6.2603e-17		37.29			2.20877e+07	3.15129e+07
Q9BXB1	Leucine-rich repeat-containing G-protein coupled receptor 4 OS=Homo sapiens OX=9606 GN=LGR4 PE=1 SV=2	0.001	17	8	17	8	1	951	104.4	6.19	69.93	8	0	100	1.307	100	5.96845e-17	0.780739	6.2603e-17		11.15			3.92652e+07	5.29584e+07
Q9Y5F0	Protocadherin beta-13 OS=Homo sapiens OX=9606 GN=PCDHB13 PE=2 SV=1	0.001	17	8	17	1	1	798	87.5	4.92	65.49	8	1	100	1.038	100	5.96845e-17	0.994296	6.2603e-17		7.47			4.42222e+06	4.4971e+06
Q15283	Ras GTPase-activating protein 2 OS=Homo sapiens OX=9606 GN=RASA2 PE=1 SV=3	0.001	17	9	16	9	1	850	96.6	7.2	63.57	9	0	100	1.065	100	5.96845e-17	0.997497	6.2603e-17		27.9			13557061	1.31351e+07
P32019	Type II inositol 1,4,5-trisphosphate 5-phosphatase OS=Homo sapiens OX=9606 GN=INPP5B PE=1 SV=4	0.001	16	9	16	9	1	993	112.8	5.57	63.3	9	0	100	0.9	100	5.96845e-17	0.83418	6.2603e-17		11.96			2.69627e+07	1.83281e+07
Q9Y5F2	Protocadherin beta-11 OS=Homo sapiens OX=9606 GN=PCDHB11 PE=2 SV=1	0.001	10	6	17	1	1	797	87	4.87	59.15	6	0	100	1.107	100	5.96845e-17	0.965218	6.2603e-17		0			2840298	3.14535e+06
Q15813	Tubulin-specific chaperone E OS=Homo sapiens OX=9606 GN=TBCE PE=1 SV=1	0.001	39	10	15	10	1	527	59.3	6.76	58.04	10	0	100	1.044	100	5.96845e-17	0.986198	6.2603e-17		29.94			1.11917e+07	1.47069e+07
Q8IWE4	DCN1-like protein 3 OS=Homo sapiens OX=9606 GN=DCUN1D3 PE=1 SV=1	0.001	42	9	17	9	1	304	34.3	5.12	57.58	9	0	100	1.29	100	5.96845e-17	0.812971	6.2603e-17		25.55			3.362e+07	5.22329e+07
O60733	85/88 kDa calcium-independent phospholipase A2 OS=Homo sapiens OX=9606 GN=PLA2G6 PE=1 SV=2	0.001	17	8	13	8	1	806	89.8	7.27	55.54	8	0	100	1.188	100	5.96845e-17	0.935462	6.2603e-17		10.86			22421523	2.81869e+07
Q02156	Protein kinase C epsilon type OS=Homo sapiens OX=9606 GN=PRKCE PE=1 SV=1	0.001	21	9	13	7	1	737	83.6	7.12	54.62	9	0	100	1.272	100	5.96845e-17	0.846628	6.2603e-17		12.06			1.65716e+07	18780847
Q92870	Amyloid-beta A4 precursor protein-binding family B member 2 OS=Homo sapiens OX=9606 GN=APBB2 PE=1 SV=3	0.001	22	9	15	8	1	758	83.3	6.1	54.17	9	0	100	1.221	100	5.96845e-17	0.903885	6.2603e-17		7.67			2.40611e+07	3.23702e+07
Q9NV58	E3 ubiquitin-protein ligase RNF19A OS=Homo sapiens OX=9606 GN=RNF19A PE=1 SV=3	0.001	23	9	14	9	1	838	90.6	7.01	51.76	9	0	100	1	100	5.96845e-17	0.957207	6.2603e-17		8.88			1.9551e+07	1.21043e+07
Q08345	Epithelial discoidin domain-containing receptor 1 OS=Homo sapiens OX=9606 GN=DDR1 PE=1 SV=1	0.001	18	9	15	9	1	913	101.1	6.83	51.62	9	0	100	1.676	100	5.96845e-17	0.162875	6.2603e-17		13.69			3.16735e+07	4.43678e+07
P22681	E3 ubiquitin-protein ligase CBL OS=Homo sapiens OX=9606 GN=CBL PE=1 SV=2	0.001	16	10	14	8	1	906	99.6	6.54	50.94	10	0	100	1.277	100	5.96845e-17	0.822056	6.2603e-17		14.4			2.82547e+07	3.41541e+07
Q9Y5E1	Protocadherin beta-9 OS=Homo sapiens OX=9606 GN=PCDHB9 PE=2 SV=2	0.001	9	5	14	1	1	797	87	5.02	49.85	5	0	100	0.63	100	5.96845e-17	0.387605	6.2603e-17		0			2.37478e+06	1.49516e+06
O75054	Immunoglobulin superfamily member 3 OS=Homo sapiens OX=9606 GN=IGSF3 PE=2 SV=3	0.001	13	8	12	8	1	1194	135.1	6.07	49.26	8	0	100	1.371	100	5.96845e-17	0.6622	6.2603e-17		16.15			2.40293e+07	34404894
Q13107	Ubiquitin carboxyl-terminal hydrolase 4 OS=Homo sapiens OX=9606 GN=USP4 PE=1 SV=3	0.001	12	8	13	7	1	963	108.5	5.71	47.86	8	0	100	0.971	100	5.96845e-17	0.947152	6.2603e-17		5.28			1.03375e+07	1.0222e+07
Q63HR2	Tensin-2 OS=Homo sapiens OX=9606 GN=TNS2 PE=1 SV=2	0.001	9	7	13	5	1	1409	152.5	8.35	47.83	7	0	100	1.156	100	5.96845e-17	0.948979	6.2603e-17		45.43			1.00183e+07	1.12645e+07
Q9BPZ7	Target of rapamycin complex 2 subunit MAPKAP1 OS=Homo sapiens OX=9606 GN=MAPKAP1 PE=1 SV=2	0.001	23	6	10	6	1	522	59.1	7.55	47.58	6	0	100	1.351	100	5.96845e-17	0.70044	6.2603e-17		61.79			2.57813e+07	2.29402e+07
Q96HA8	Protein N-terminal glutamine amidohydrolase OS=Homo sapiens OX=9606 GN=WDYHV1 PE=1 SV=2	0.001	50	6	10	6	1	205	23.7	5.78	47.28	6	0	100	1.241	100	5.96845e-17	0.888094	6.2603e-17		20.32			25004676	4.64066e+07
Q7Z3G6	Prickle-like protein 2 OS=Homo sapiens OX=9606 GN=PRICKLE2 PE=1 SV=2	0.001	15	6	10	5	1	844	95.6	7.36	46.06	6	0	100	1.425	100	5.96845e-17	0.563117	6.2603e-17		7.9			1.0499e+07	1.50344e+07
Q8TEJ3	E3 ubiquitin-protein ligase SH3RF3 OS=Homo sapiens OX=9606 GN=SH3RF3 PE=1 SV=2	0.001	13	6	11	6	1	882	92.7	8.84	44.84	6	0	100	0.867	100	5.96845e-17	0.780739	6.2603e-17		20.04			1.50822e+07	9.70414e+06
Q8IWZ3	Ankyrin repeat and KH domain-containing protein 1 OS=Homo sapiens OX=9606 GN=ANKHD1 PE=1 SV=1	0.001	6	7	9	7	1	2542	269.3	5.73	38.69	7	0	100	1.625	100	5.96845e-17	0.258468	6.2603e-17		32.79			5.3037e+06	9.46184e+06
P00533	Epidermal growth factor receptor OS=Homo sapiens OX=9606 GN=EGFR PE=1 SV=2	0.001	4	3	11	1	1	1210	134.2	6.68	38.15	3	0	100	1.402	100	5.96845e-17	0.783392	6.2603e-17		0			2325321	3259743
P35367	Histamine H1 receptor OS=Homo sapiens OX=9606 GN=HRH1 PE=1 SV=1	0.001	17	4	7	4	1	487	55.7	9.22	38.05	4	0	100	1.243	100	5.96845e-17	0.873776	6.2603e-17		20.69			2.07957e+07	2.56923e+07
P24723	Protein kinase C eta type OS=Homo sapiens OX=9606 GN=PRKCH PE=1 SV=4	0.001	20	10	13	8	1	683	77.8	7.77	37.69	10	1	100	0.9	100	5.96845e-17	0.863126	6.2603e-17		19.66			1.82277e+07	1.7889e+07
Q96RS6	NudC domain-containing protein 1 OS=Homo sapiens OX=9606 GN=NUDCD1 PE=1 SV=2	0.001	18	6	8	6	1	583	66.7	5.11	37.36	6	0	100	0.869	100	5.96845e-17	0.816731	6.2603e-17		10.48			1.14578e+07	1.08521e+07
Q12968	Nuclear factor of activated T-cells, cytoplasmic 3 OS=Homo sapiens OX=9606 GN=NFATC3 PE=1 SV=1	0.001	12	6	10	6	1	1075	115.5	6.37	37.04	6	0	100	1.422	100	5.96845e-17	0.631695	6.2603e-17		32.91			6.51889e+06	1.4626e+07
Q8WU79	Stromal membrane-associated protein 2 OS=Homo sapiens OX=9606 GN=SMAP2 PE=1 SV=1	0.001	23	5	9	5	1	429	46.8	8.87	36.46	5	0	100	0.696	100	5.96845e-17	0.169945	6.2603e-17		14.13			2.88359e+07	1.96798e+07
O60241	Adhesion G protein-coupled receptor B2 OS=Homo sapiens OX=9606 GN=ADGRB2 PE=1 SV=2	0.001	6	4	7	4	1	1585	172.5	7.42	35.67	4	0	100	1.652	100	5.96845e-17	0.199352	6.2603e-17		4.18			9.14931e+06	1.91185e+07
Q12851	Mitogen-activated protein kinase kinase kinase kinase 2 OS=Homo sapiens OX=9606 GN=MAP4K2 PE=1 SV=2	0.001	14	8	11	8	1	820	91.5	6.34	35.4	8	0	100	1.463	100	5.96845e-17	0.510018	6.2603e-17		2.63			12572531	1.11268e+07
O94854	Uncharacterized protein KIAA0754 OS=Homo sapiens OX=9606 GN=KIAA0754 PE=2 SV=4	0.001	9	5	8	5	1	1291	135.1	4.21	34.29	5	0	100	1.214	100	5.96845e-17	0.905599	6.2603e-17		28.05			1.32553e+07	1.72955e+07
Q9Y6K5	2'-5'-oligoadenylate synthase 3 OS=Homo sapiens OX=9606 GN=OAS3 PE=1 SV=3	0.001	9	7	10	7	1	1087	121.1	8.4	33.69	7	0	100	1.148	100	5.96845e-17	0.948979	6.2603e-17		19.66			1.57784e+07	2.0208e+07
O43572	A-kinase anchor protein 10, mitochondrial OS=Homo sapiens OX=9606 GN=AKAP10 PE=1 SV=2	0.001	17	6	8	6	1	662	73.8	6.39	33.58	6	0	100	1.047	100	5.96845e-17	0.989567	6.2603e-17		26.71			1.35164e+07	1.24584e+07
Q7Z3D4	LysM and putative peptidoglycan-binding domain-containing protein 3 OS=Homo sapiens OX=9606 GN=LYSMD3 PE=1 SV=2	0.001	43	6	9	6	1	306	34.5	5.97	33.57	6	0	100	1.27	100	5.96845e-17	0.858792	6.2603e-17		26.34			5.88105e+06	1.53157e+07
O00522	Krev interaction trapped protein 1 OS=Homo sapiens OX=9606 GN=KRIT1 PE=1 SV=2	0.001	15	6	8	6	1	736	84.3	8.41	33.03	6	0	100	1.889	100	5.96845e-17	0.0335788	6.2603e-17		34			10897449	22564384
P58005	Sestrin-3 OS=Homo sapiens OX=9606 GN=SESN3 PE=1 SV=2	0.001	14	5	8	5	1	492	57.3	6.25	32.28	5	0	100	1.156	100	5.96845e-17	0.947152	6.2603e-17		15.7			1.60657e+07	1.78857e+07
Q5T3U5	Multidrug resistance-associated protein 7 OS=Homo sapiens OX=9606 GN=ABCC10 PE=1 SV=1	0.001	7	6	9	6	1	1492	161.5	7.08	32.01	6	0	100	1.443	100	5.96845e-17	0.732045	6.2603e-17		31.47			2.01469e+06	3.03199e+06
P59190	Ras-related protein Rab-15 OS=Homo sapiens OX=9606 GN=RAB15 PE=1 SV=1	0.001	17	3	12	1	1	212	24.4	5.71	31.98	3	0	100	1.091	100	5.96845e-17	0.965538	6.2603e-17		0			1.94215e+06	2.11936e+06
Q8TC41	Probable E3 ubiquitin-protein ligase RNF217 OS=Homo sapiens OX=9606 GN=RNF217 PE=2 SV=4	0.001	17	6	9	6	1	542	59.3	7.52	31.92	6	0	100	1.255	100	5.96845e-17	0.85641	6.2603e-17		35.36			2.20856e+07	3.56091e+07
Q8NG27	E3 ubiquitin-protein ligase Praja-1 OS=Homo sapiens OX=9606 GN=PJA1 PE=1 SV=2	0.002	9	3	7	2	1	643	71	5.17	29.95	3	0	100	0.991	100	5.96845e-17	0.974645	6.2603e-17		0			2915644	2.88805e+06
Q9BZC7	ATP-binding cassette sub-family A member 2 OS=Homo sapiens OX=9606 GN=ABCA2 PE=1 SV=4	0.002	4	6	8	6	1	2435	269.7	6.81	29.88	6	0	100	1.12	100	5.96845e-17	0.962132	6.2603e-17		27.54			8.83653e+06	12048987
P57723	Poly(rC)-binding protein 4 OS=Homo sapiens OX=9606 GN=PCBP4 PE=2 SV=1	0.002	19	3	9	2	1	403	41.5	8.16	29.78	3	0	100	1.03	100	5.96845e-17	0.994126	6.2603e-17		10.27			1.43604e+06	1.47974e+06
O95081	Arf-GAP domain and FG repeat-containing protein 2 OS=Homo sapiens OX=9606 GN=AGFG2 PE=1 SV=2	0.002	20	5	8	5	1	481	48.9	9.11	28.67	5	0	100	1.105	100	5.96845e-17	0.965218	6.2603e-17		28.01			1.78429e+07	1.66017e+07
Q5EBL8	PDZ domain-containing protein 11 OS=Homo sapiens OX=9606 GN=PDZD11 PE=1 SV=2	0.002	27	2	6	2	1	140	16.1	7.21	28.57	2	0	100	1.337	100	5.96845e-17	0.740568	6.2603e-17		23.6			9.68406e+06	1.34901e+07
Q8TDY4	Arf-GAP with SH3 domain, ANK repeat and PH domain-containing protein 3 OS=Homo sapiens OX=9606 GN=ASAP3 PE=1 SV=1	0.002	10	4	6	4	1	903	99.1	6.4	28.46	4	0	100	0.964	100	5.96845e-17	0.947152	6.2603e-17		84.34			8.69433e+06	8.27825e+06
A8MVW0	Protein FAM171A2 OS=Homo sapiens OX=9606 GN=FAM171A2 PE=1 SV=1	0.002	17	6	8	5	1	826	87.4	8.05	28.36	6	0	100	1.033	100	5.96845e-17	0.989042	6.2603e-17		24.32			6719465	7.84238e+06
O15143	Actin-related protein 2/3 complex subunit 1B OS=Homo sapiens OX=9606 GN=ARPC1B PE=1 SV=3	0.002	21	5	7	5	1	372	40.9	8.35	27.81	5	0	100	1.413	100	5.96845e-17	0.628257	6.2603e-17		3.31			1.30077e+07	5.81064e+06
Q6N063	2-oxoglutarate and iron-dependent oxygenase domain-containing protein 2 OS=Homo sapiens OX=9606 GN=OGFOD2 PE=2 SV=2	0.002	30	4	7	4	1	350	39	5.68	27.74	4	0	100	0.956	100	5.96845e-17	0.948979	6.2603e-17		17.66			4.00997e+06	5.7774e+06
O00635	E3 ubiquitin-protein ligase TRIM38 OS=Homo sapiens OX=9606 GN=TRIM38 PE=1 SV=1	0.002	14	4	7	4	1	465	53.4	7.02	27.67	4	0	100	1.058	100	5.96845e-17	0.989567	6.2603e-17		26.81			2.18254e+07	2.24205e+07
P14784	Interleukin-2 receptor subunit beta OS=Homo sapiens OX=9606 GN=IL2RB PE=1 SV=1	0.002	18	5	7	5	1	551	61.1	5.05	27.64	5	0	100	1.419	100	5.96845e-17	0.76025	6.2603e-17		12.85			3.07178e+06	3.29114e+06
Q8NHG8	E3 ubiquitin-protein ligase ZNRF2 OS=Homo sapiens OX=9606 GN=ZNRF2 PE=1 SV=1	0.002	37	4	6	3	1	242	24.1	7.09	27.28	4	0	100	1.094	100	5.96845e-17	0.979155	6.2603e-17		25.88			1.66134e+07	2.01977e+07
Q676U5	Autophagy-related protein 16-1 OS=Homo sapiens OX=9606 GN=ATG16L1 PE=1 SV=2	0.002	18	5	7	5	1	607	68.2	6.64	26.87	5	0	100	1.213	100	5.96845e-17	0.901843	6.2603e-17		18.14			6300592	1.00187e+07
Q9BYM8	RanBP-type and C3HC4-type zinc finger-containing protein 1 OS=Homo sapiens OX=9606 GN=RBCK1 PE=1 SV=2	0.002	17	6	7	6	1	510	57.5	5.67	25.89	6	0	100	1.274	100	5.96845e-17	0.84029	6.2603e-17		7.28			1.88258e+07	2.00455e+07
Q13485	Mothers against decapentaplegic homolog 4 OS=Homo sapiens OX=9606 GN=SMAD4 PE=1 SV=1	0.002	8	3	7	3	1	552	60.4	6.99	24.87	3	0	100	6.576	100	5.96845e-17	1.7009e-16	6.2603e-17		347.37			3.42015e+06	2.07208e+07
Q5T0T0	E3 ubiquitin-protein ligase MARCH8 OS=Homo sapiens OX=9606 GN=MARCH8 PE=1 SV=1	0.002	20	5	8	5	1	291	32.9	7.84	24.69	5	0	100	1.133	100	5.96845e-17	0.957207	6.2603e-17		13.81			2.56083e+07	4.16041e+07
Q08752	Peptidyl-prolyl cis-trans isomerase D OS=Homo sapiens OX=9606 GN=PPID PE=1 SV=3	0.002	25	5	8	5	1	370	40.7	7.21	24.4	5	0	100	1.339	100	5.96845e-17	0.756865	6.2603e-17		42.92			7.91413e+06	1.15085e+07
Q7Z736	Pleckstrin homology domain-containing family H member 3 OS=Homo sapiens OX=9606 GN=PLEKHH3 PE=1 SV=2	0.002	12	4	6	4	1	793	85.3	7.83	24.34	4	0	100	0.946	100	5.96845e-17	0.947152	6.2603e-17		9.69			5.15645e+06	6.6661e+06
P49005	DNA polymerase delta subunit 2 OS=Homo sapiens OX=9606 GN=POLD2 PE=1 SV=1	0.002	14	3	5	3	1	469	51.3	5.58	24.22	3	0	100	0.929	100	5.96845e-17	0.926865	6.2603e-17		19.25			8.52364e+06	8.79852e+06
Q9UBS8	E3 ubiquitin-protein ligase RNF14 OS=Homo sapiens OX=9606 GN=RNF14 PE=1 SV=1	0.002	16	6	9	6	1	474	53.8	4.75	23.38	6	0	100	1.104	100	5.96845e-17	0.967735	6.2603e-17		17.82			1.15913e+07	1.35739e+07
P26374	Rab proteins geranylgeranyltransferase component A 2 OS=Homo sapiens OX=9606 GN=CHML PE=1 SV=2	0.002	10	3	5	3	1	656	74	4.93	23.09	3	0	100	1.147	100	5.96845e-17	0.952072	6.2603e-17		2.21			3.01082e+06	3.47569e+06
Q9UBP9	PTB domain-containing engulfment adapter protein 1 OS=Homo sapiens OX=9606 GN=GULP1 PE=1 SV=1	0.002	25	5	7	5	1	304	34.5	7.9	22.99	5	0	100	1.148	100	5.96845e-17	0.948979	6.2603e-17		26.91			6779507	1.53907e+07
P36956	Sterol regulatory element-binding protein 1 OS=Homo sapiens OX=9606 GN=SREBF1 PE=1 SV=2	0.002	7	3	5	3	1	1147	121.6	8.13	22.81	3	0	100	0.925	100	5.96845e-17	0.943707	6.2603e-17		0			5162909	3.72369e+06
Q96GX2	Ataxin-7-like protein 3B OS=Homo sapiens OX=9606 GN=ATXN7L3B PE=1 SV=2	0.002	21	1	4	1	1	97	10.8	4.36	22.35	1	0	100	1.296	100	5.96845e-17	0.790917	6.2603e-17		0			7.3499e+06	9.52643e+06
Q9P2D6	Protein FAM135A OS=Homo sapiens OX=9606 GN=FAM135A PE=1 SV=2	0.002	7	6	8	6	1	1515	169.7	5.39	22.23	6	0	100	1.065	100	5.96845e-17	0.994296	6.2603e-17		46.46			7.38526e+06	1.06019e+07
Q8WV99	AN1-type zinc finger protein 2B OS=Homo sapiens OX=9606 GN=ZFAND2B PE=1 SV=1	0.002	40	5	6	5	1	257	28	6.92	22.15	5	0	100	0.363	100	5.96845e-17	4.20944e-05	6.2603e-17		1.68			1.08942e+07	2.55127e+06
Q86YR5	G-protein-signaling modulator 1 OS=Homo sapiens OX=9606 GN=GPSM1 PE=1 SV=2	0.002	9	4	7	4	1	675	74.5	6.54	21.97	4	0	100	1.405	100	5.96845e-17	0.716021	6.2603e-17		35.66			4.69716e+06	6253888
P35670	Copper-transporting ATPase 2 OS=Homo sapiens OX=9606 GN=ATP7B PE=1 SV=4	0.002	5	6	7	5	1	1465	157.2	6.7	21.71	6	1	100	1.459	100	5.96845e-17	0.512586	6.2603e-17		45.23			9.55902e+06	1.41541e+07
Q96K76	Ubiquitin carboxyl-terminal hydrolase 47 OS=Homo sapiens OX=9606 GN=USP47 PE=1 SV=3	0.002	7	6	8	6	1	1375	157.2	5.08	21.61	6	0	100	0.783	100	5.96845e-17	0.702853	6.2603e-17		8.08			7971907	3.90348e+06
Q16584	Mitogen-activated protein kinase kinase kinase 11 OS=Homo sapiens OX=9606 GN=MAP3K11 PE=1 SV=1	0.002	9	4	6	3	1	847	92.6	8.12	21.59	4	0	100	0.792	100	5.96845e-17	0.779198	6.2603e-17		33.61			4.20351e+06	3.24407e+06
Q9Y4E6	WD repeat-containing protein 7 OS=Homo sapiens OX=9606 GN=WDR7 PE=1 SV=2	0.002	7	6	8	6	1	1490	163.7	6.92	21.28	6	0	100	1.381	100	5.96845e-17	0.70044	6.2603e-17		10.51			9.462e+06	1.02417e+07
O15194	CTD small phosphatase-like protein OS=Homo sapiens OX=9606 GN=CTDSPL PE=1 SV=2	0.002	17	3	5	3	1	276	31.1	5.54	21.01	3	0	100	1.26	100	5.96845e-17	0.858806	6.2603e-17		2.47			6292232	11602186
Q96RS0	Trimethylguanosine synthase OS=Homo sapiens OX=9606 GN=TGS1 PE=1 SV=3	0.002	5	3	6	3	1	853	96.6	4.94	20.93	3	0	100	1.344	100	5.96845e-17	0.817804	6.2603e-17		0			3.67838e+06	3.1385e+06
O75113	NEDD4-binding protein 1 OS=Homo sapiens OX=9606 GN=N4BP1 PE=1 SV=4	0.002	7	3	5	3	1	896	100.3	5.36	20.65	3	0	100	1.045	100	5.96845e-17	0.994126	6.2603e-17		52.52			8.64977e+06	6.13157e+06
P35916	Vascular endothelial growth factor receptor 3 OS=Homo sapiens OX=9606 GN=FLT4 PE=1 SV=3	0.002	6	4	6	4	1	1363	152.7	6.3	20.21	4	0	100	1.074	100	5.96845e-17	0.989567	6.2603e-17		11.33			8.17533e+06	9.34869e+06
Q9Y2Y6	Transmembrane protein 98 OS=Homo sapiens OX=9606 GN=TMEM98 PE=1 SV=1	0.002	30	3	4	3	1	226	24.6	4.94	19.99	3	0	100	1.086	100	5.96845e-17	0.978502	6.2603e-17		84.47			4.94463e+06	4.75469e+06
Q9UJ68	Mitochondrial peptide methionine sulfoxide reductase OS=Homo sapiens OX=9606 GN=MSRA PE=1 SV=1	0.002	23	3	4	3	1	235	26.1	8.09	19.92	3	0	100	1.288	100	5.96845e-17	0.825165	6.2603e-17		17.41			7.44408e+06	10288832
P31323	cAMP-dependent protein kinase type II-beta regulatory subunit OS=Homo sapiens OX=9606 GN=PRKAR2B PE=1 SV=3	0.002	12	3	6	2	1	418	46.3	4.92	19.87	3	0	100	1.314	100	5.96845e-17	0.842141	6.2603e-17		29.57			1.81644e+06	2.59502e+06
Q8IY22	C-Maf-inducing protein OS=Homo sapiens OX=9606 GN=CMIP PE=1 SV=3	0.002	8	3	5	3	1	773	86.3	6.7	19.65	3	0	100	0.949	100	5.96845e-17	0.954875	6.2603e-17		0			1571188	1.49101e+06
Q9NRF2	SH2B adapter protein 1 OS=Homo sapiens OX=9606 GN=SH2B1 PE=1 SV=3	0.002	11	3	5	3	1	756	79.3	5.38	19.55	3	0	100	1.458	100	5.96845e-17	0.669044	6.2603e-17		31.27			3.1506e+06	4.33614e+06
Q02833	Ras association domain-containing protein 7 OS=Homo sapiens OX=9606 GN=RASSF7 PE=1 SV=1	0.002	19	4	5	4	1	373	39.9	5.62	19.54	4	0	100	1.279	100	5.96845e-17	0.874743	6.2603e-17		8.65			4.94011e+06	7.02385e+06
Q6ZTN6	Ankyrin repeat domain-containing protein 13D OS=Homo sapiens OX=9606 GN=ANKRD13D PE=1 SV=2	0.002	13	4	5	3	1	518	58.4	5.38	19.46	4	0	100	0.215	100	5.96845e-17	5.35644e-11	6.2603e-17		4.42			1.00386e+07	3.37784e+06
Q9BRA2	Thioredoxin domain-containing protein 17 OS=Homo sapiens OX=9606 GN=TXNDC17 PE=1 SV=1	0.002	61	5	7	5	1	123	13.9	5.52	19.34	5	0	100	1.554	100	5.96845e-17	0.320408	6.2603e-17		8.37			30090962	4.98502e+07
Q6ZN04	RNA-binding protein MEX3B OS=Homo sapiens OX=9606 GN=MEX3B PE=1 SV=1	0.002	8	3	5	1	1	569	58.8	6.9	18.48	3	0	100	2.215	100	5.96845e-17	0.0347487	6.2603e-17		0			2.24254e+06	4966634
Q96JG6	Syndetin OS=Homo sapiens OX=9606 GN=VPS50 PE=1 SV=3	0.002	6	3	5	3	1	964	111.1	6.2	18.25	3	0	100	0.882	100	5.96845e-17	0.937569	6.2603e-17		0			720075	635248
Q86XP1	Diacylglycerol kinase eta OS=Homo sapiens OX=9606 GN=DGKH PE=1 SV=1	0.002	9	5	5	3	1	1220	134.8	6.54	18.21	5	2	100	1.598	100	5.96845e-17	0.510018	6.2603e-17		33.54			3.61702e+06	6.39933e+06
Q12767	Transmembrane protein 94 OS=Homo sapiens OX=9606 GN=TMEM94 PE=1 SV=1	0.002	4	2	4	2	1	1356	151.1	6.44	17.22	2	0	100	1.054	100	5.96845e-17	0.989567	6.2603e-17		31.69			2.17643e+06	2.1471e+06
Q8IWB7	WD repeat and FYVE domain-containing protein 1 OS=Homo sapiens OX=9606 GN=WDFY1 PE=1 SV=1	0.002	14	3	5	3	1	410	46.3	7.33	17.07	3	0	100	1.731	100	5.96845e-17	0.307248	6.2603e-17		10.41			3.09942e+06	7022415
Q8IUH4	Palmitoyltransferase ZDHHC13 OS=Homo sapiens OX=9606 GN=ZDHHC13 PE=1 SV=3	0.002	10	4	5	4	1	622	70.8	8.07	16.56	4	0	100	0.918	100	5.96845e-17	0.947152	6.2603e-17		0			4.59199e+06	2.2969e+06
P12955	Xaa-Pro dipeptidase OS=Homo sapiens OX=9606 GN=PEPD PE=1 SV=3	0.002	15	5	5	5	1	493	54.5	6	16.5	5	0	100	1.708	100	5.96845e-17	0.157337	6.2603e-17		50.36			6.41917e+06	11725364
Q13177	Serine/threonine-protein kinase PAK 2 OS=Homo sapiens OX=9606 GN=PAK2 PE=1 SV=3	0.002	11	3	5	3	1	524	58	5.96	16.34	3	0	100	1.595	100	5.96845e-17	0.313787	6.2603e-17		38.04			8.24409e+06	13317156
Q6ZUT9	DENN domain-containing protein 5B OS=Homo sapiens OX=9606 GN=DENND5B PE=1 SV=2	0.002	8	4	5	3	1	1274	144.9	6.73	16.02	4	1	100	0.94	100	5.96845e-17	0.948979	6.2603e-17		4.64			3.58955e+06	3.41318e+06
Q00535	Cyclin-dependent-like kinase 5 OS=Homo sapiens OX=9606 GN=CDK5 PE=1 SV=3	0.002	10	2	6	1	1	292	33.3	7.66	15.98	2	0	100	1.548	100	5.96845e-17	0.654861	6.2603e-17		0			912219	1.41231e+06
Q9BYX2	TBC1 domain family member 2A OS=Homo sapiens OX=9606 GN=TBC1D2 PE=1 SV=3	0.002	6	3	4	3	1	928	105.3	6.58	15.66	3	0	100	1.003	100	5.96845e-17	0.965218	6.2603e-17		40.14			6.675e+06	4.86035e+06
Q12986	Transcriptional repressor NF-X1 OS=Homo sapiens OX=9606 GN=NFX1 PE=1 SV=2	0.002	7	4	5	4	1	1120	124.3	8.24	15.65	4	0	100	1.139	100	5.96845e-17	0.956027	6.2603e-17		10.99			5.21256e+06	5.89858e+06
Q9NYK6	Protein EURL homolog OS=Homo sapiens OX=9606 GN=EURL PE=1 SV=3	0.002	13	3	5	3	1	297	33.9	6.57	15.44	3	0	100	1.076	100	5.96845e-17	0.989567	6.2603e-17		9.53			5.82529e+06	6.06796e+06
Q13705	Activin receptor type-2B OS=Homo sapiens OX=9606 GN=ACVR2B PE=1 SV=3	0.002	8	3	5	3	1	512	57.7	5.69	15.36	3	0	100	1.182	100	5.96845e-17	0.940892	6.2603e-17		12.47			3729867	4.6094e+06
Q13615	Myotubularin-related protein 3 OS=Homo sapiens OX=9606 GN=MTMR3 PE=1 SV=3	0.002	7	5	6	5	1	1198	133.5	5.8	15.18	5	0	100	1.16	100	5.96845e-17	0.94488	6.2603e-17		75.3			8.55332e+06	8.33213e+06
Q8IZH2	5'-3' exoribonuclease 1 OS=Homo sapiens OX=9606 GN=XRN1 PE=1 SV=1	0.002	3	4	6	4	1	1706	194	7.21	15.07	4	0	100	1.252	100	5.96845e-17	0.884589	6.2603e-17		13.16			6.03394e+06	7.50018e+06
Q5QJ74	Tubulin-specific chaperone cofactor E-like protein OS=Homo sapiens OX=9606 GN=TBCEL PE=1 SV=2	0.002	12	2	4	2	1	424	48.2	5.38	14.99	2	0	100	0.941	100	5.96845e-17	0.955795	6.2603e-17		13.88			2.6498e+06	2.37744e+06
Q86UA6	RPA-interacting protein OS=Homo sapiens OX=9606 GN=RPAIN PE=1 SV=2	0.002	11	1	2	1	1	219	24.8	4.87	14.96	1	0		100	100		1.7009e-16	6.2603e-17						6.56637e+06
Q9UJY4	ADP-ribosylation factor-binding protein GGA2 OS=Homo sapiens OX=9606 GN=GGA2 PE=1 SV=3	0.002	7	2	4	2	1	613	67.1	6.55	14.87	2	0	100	0.902	100	5.96845e-17	0.888094	6.2603e-17		17			8.10364e+06	6.49161e+06
Q9UHR6	Zinc finger HIT domain-containing protein 2 OS=Homo sapiens OX=9606 GN=ZNHIT2 PE=1 SV=1	0.002	16	4	5	4	1	403	42.9	5.99	14.7	4	0	100	1.512	100	5.96845e-17	0.492976	6.2603e-17		79.57			4249378	9.87409e+06
Q8IX90	Spindle and kinetochore-associated protein 3 OS=Homo sapiens OX=9606 GN=SKA3 PE=1 SV=2	0.002	10	2	4	2	1	412	46.3	5.11	14.64	2	0	100	1.146	100	5.96845e-17	0.954454	6.2603e-17		0			1.99432e+06	3.66609e+06
Q9P0N8	E3 ubiquitin-protein ligase MARCH2 OS=Homo sapiens OX=9606 GN=MARCH2 PE=1 SV=1	0.002	11	1	2	1	1	246	27	7.49	14.53	1	0	100	1.029	100	5.96845e-17	0.994126	6.2603e-17		0			3.73311e+06	3.8419e+06
Q6IQ26	DENN domain-containing protein 5A OS=Homo sapiens OX=9606 GN=DENND5A PE=1 SV=2	0.002	4	3	5	2	1	1287	147	6.65	14.47	3	0	100	1.49	100	5.96845e-17	0.685262	6.2603e-17		35.66			2280447	3.43907e+06
Q9BSQ5	Cerebral cavernous malformations 2 protein OS=Homo sapiens OX=9606 GN=CCM2 PE=1 SV=1	0.002	11	3	4	3	1	444	48.8	5.54	14.4	3	0	100	1.211	100	5.96845e-17	0.937569	6.2603e-17		0			2.01817e+06	4.24158e+06
O00478	Butyrophilin subfamily 3 member A3 OS=Homo sapiens OX=9606 GN=BTN3A3 PE=1 SV=1	0.003	7	2	3	2	1	584	65	5.53	13.98	2	0	100	1.276	100	5.96845e-17	0.888094	6.2603e-17		7.47			2558692	3.2288e+06
Q7Z7H5	Transmembrane emp24 domain-containing protein 4 OS=Homo sapiens OX=9606 GN=TMED4 PE=1 SV=1	0.003	15	2	4	1	1	227	25.9	8.28	13.98	2	0	100	1.146	100	5.96845e-17	0.955819	6.2603e-17		0			1.46364e+06	1.67756e+06
O14867	Transcription regulator protein BACH1 OS=Homo sapiens OX=9606 GN=BACH1 PE=1 SV=2	0.003	7	4	5	4	1	736	81.9	5.05	13.96	4	0	100	1.32	100	5.96845e-17	0.821236	6.2603e-17		14.75			5.57573e+06	6.69421e+06
Q15746	Myosin light chain kinase, smooth muscle OS=Homo sapiens OX=9606 GN=MYLK PE=1 SV=4	0.003	3	3	4	3	1	1914	210.6	6.15	13.54	3	0	100	2.898	100	5.96845e-17	0.00318425	6.2603e-17		20.35			1.57911e+06	4.16098e+06
O95985	DNA topoisomerase 3-beta-1 OS=Homo sapiens OX=9606 GN=TOP3B PE=1 SV=1	0.003	6	3	4	3	1	862	96.6	8.12	13.46	3	0	100	1.078	100	5.96845e-17	0.989352	6.2603e-17		30.24			6.51261e+06	6.58022e+06
Q08357	Sodium-dependent phosphate transporter 2 OS=Homo sapiens OX=9606 GN=SLC20A2 PE=1 SV=1	0.003	6	2	3	2	1	652	70.3	6.54	13.43	2	0	100	1.121	100	5.96845e-17	0.958435	6.2603e-17		4.46			8.39215e+06	9.30216e+06
Q9BR76	Coronin-1B OS=Homo sapiens OX=9606 GN=CORO1B PE=1 SV=1	0.003	10	2	3	2	1	489	54.2	5.88	13.4	2	0	100	1.313	100	5.96845e-17	0.846628	6.2603e-17		33.13			3.15852e+06	3.72819e+06
Q8TCU6	Phosphatidylinositol 3,4,5-trisphosphate-dependent Rac exchanger 1 protein OS=Homo sapiens OX=9606 GN=PREX1 PE=1 SV=3	0.003	2	2	4	2	1	1659	186.1	6.44	12.82	2	0	100	1.259	100	5.96845e-17	0.888094	6.2603e-17		15.91			2.10872e+06	2.56358e+06
Q9UMZ2	Synergin gamma OS=Homo sapiens OX=9606 GN=SYNRG PE=1 SV=2	0.003	4	3	4	3	1	1314	140.6	5.03	12.7	3	0	100	1.313	100	5.96845e-17	0.863126	6.2603e-17		33.93			2.2385e+06	2.97996e+06
P50579	Methionine aminopeptidase 2 OS=Homo sapiens OX=9606 GN=METAP2 PE=1 SV=1	0.003	10	3	4	3	1	478	52.9	5.82	12.56	3	0		100	100		1.7009e-16	6.2603e-17						1.65865e+06
Q6P9B6	TLD domain-containing protein 1 OS=Homo sapiens OX=9606 GN=TLDC1 PE=1 SV=2	0.003	14	4	4	4	1	456	51	6.24	12.52	4	0	100	1.718	100	5.96845e-17	0.282595	6.2603e-17		52.8			4.33502e+06	8.52495e+06
Q9Y6I3	Epsin-1 OS=Homo sapiens OX=9606 GN=EPN1 PE=1 SV=2	0.004	13	3	3	3	1	576	60.3	4.83	12.37	3	0	100	0.228	100	5.96845e-17	8.26626e-09	6.2603e-17		2.05			7.68013e+06	823956
Q9Y6H1	Coiled-coil-helix-coiled-coil-helix domain-containing protein 2 OS=Homo sapiens OX=9606 GN=CHCHD2 PE=1 SV=1	0.004	25	2	3	2	1	151	15.5	9.22	12.35	2	0	100	0.893	100	5.96845e-17	0.866554	6.2603e-17		0			10118581	9036327
Q9BQQ3	Golgi reassembly-stacking protein 1 OS=Homo sapiens OX=9606 GN=GORASP1 PE=1 SV=3	0.004	10	2	3	2	1	440	46.5	4.5	12.32	2	0	100	1.313	100	5.96845e-17	0.778764	6.2603e-17		9.53			6910156	8.96825e+06
Q9H2G2	STE20-like serine/threonine-protein kinase OS=Homo sapiens OX=9606 GN=SLK PE=1 SV=1	0.004	4	4	4	4	1	1235	142.6	5.15	12.32	4	0	100	1.226	100	5.96845e-17	0.92105	6.2603e-17		51.02			3.89752e+06	4.6393e+06
Q9P2Y5	UV radiation resistance-associated gene protein OS=Homo sapiens OX=9606 GN=UVRAG PE=1 SV=1	0.004	6	3	4	3	1	699	78.1	8.29	12	3	0	100	1.91	100	5.96845e-17	0.0381979	6.2603e-17		12.83			6.69471e+06	1.51786e+07
Q9HB20	Pleckstrin homology domain-containing family A member 3 OS=Homo sapiens OX=9606 GN=PLEKHA3 PE=1 SV=2	0.004	10	2	3	2	1	300	33.8	6.65	11.93	2	0	100	2.808	100	5.96845e-17	0.000994344	6.2603e-17		0			3.34675e+06	4.10466e+06
Q6GQQ9	OTU domain-containing protein 7B OS=Homo sapiens OX=9606 GN=OTUD7B PE=1 SV=1	0.003	5	2	3	2	1	843	92.5	6.71	11.48	2	0	100	0.996	100	5.96845e-17	0.977671	6.2603e-17		16.6			2.6757e+06	2.71169e+06
P23610	Factor VIII intron 22 protein OS=Homo sapiens OX=9606 GN=F8A1 PE=1 SV=2	0.004	8	1	2	1	1	371	39.1	6.84	11.27	1	0	100	0.621	100	5.96845e-17	0.51723	6.2603e-17		0			525048	326253
Q9BR61	Acyl-CoA-binding domain-containing protein 6 OS=Homo sapiens OX=9606 GN=ACBD6 PE=1 SV=1	0.004	10	2	3	2	1	282	31.1	5.11	11.14	2	0	100	1.573	100	5.96845e-17	0.4271	6.2603e-17		0			3.23257e+06	1.03146e+07
Q9NRM2	Zinc finger protein 277 OS=Homo sapiens OX=9606 GN=ZNF277 PE=1 SV=2	0.004	8	2	4	2	1	450	52.8	5.34	11.06	2	0	100	1.005	100	5.96845e-17	0.989272	6.2603e-17		55.97			2.51758e+06	2.45209e+06
Q9ULD2	Microtubule-associated tumor suppressor 1 OS=Homo sapiens OX=9606 GN=MTUS1 PE=1 SV=2	0.005	5	3	3	3	1	1270	141.3	7.5	10.87	3	0	100	1.49	100	5.96845e-17	0.718416	6.2603e-17		0			928994	1.38394e+06
O95163	Elongator complex protein 1 OS=Homo sapiens OX=9606 GN=ELP1 PE=1 SV=3	0.005	7	3	3	3	1	1332	150.2	5.94	10.87	3	0	100	1.069	100	5.96845e-17	0.98511	6.2603e-17		15.09			2.80972e+06	3.12077e+06
Q9Y520	Protein PRRC2C OS=Homo sapiens OX=9606 GN=PRRC2C PE=1 SV=4	0.005	3	3	3	3	1	2896	316.7	9.13	10.82	3	0	100		100	5.96845e-17		6.2603e-17					386443	1.09399e+06
Q9NX94	WW domain binding protein 1-like OS=Homo sapiens OX=9606 GN=WBP1L PE=1 SV=2	0.005	4	1	3	1	1	342	37.8	5.19	10.8	1	0	100	1.131	100	5.96845e-17	0.957207	6.2603e-17		0			4140848	4.68161e+06
Q9UKA9	Polypyrimidine tract-binding protein 2 OS=Homo sapiens OX=9606 GN=PTBP2 PE=1 SV=1	0.004	7	2	4	1	1	531	57.5	8.66	10.63	2	0	100	0.525	100	5.96845e-17	0.176393	6.2603e-17		0			813624	426806
Q9H8W4	Pleckstrin homology domain-containing family F member 2 OS=Homo sapiens OX=9606 GN=PLEKHF2 PE=1 SV=1	0.004	12	3	4	3	1	249	27.8	8.21	10.59	3	0	100	1.531	100	5.96845e-17	0.373536	6.2603e-17		1.52			1.05351e+07	19488800
Q14156	Protein EFR3 homolog A OS=Homo sapiens OX=9606 GN=EFR3A PE=1 SV=2	0.004	5	3	3	3	1	821	92.9	6.7	10.5	3	0	100	0.803	100	5.96845e-17	0.846628	6.2603e-17		0			2.25933e+06	3.2006e+06
Q08AG7	Mitotic-spindle organizing protein 1 OS=Homo sapiens OX=9606 GN=MZT1 PE=1 SV=2	0.004	39	2	3	2	1	82	8.5	4.78	10.45	2	0	100	1.614	100	5.96845e-17	0.527325	6.2603e-17		0			1.41344e+06	2.2807e+06
Q07912	Activated CDC42 kinase 1 OS=Homo sapiens OX=9606 GN=TNK2 PE=1 SV=3	0.004	5	3	4	3	1	1038	114.5	7.25	10.42	3	0	100	0.931	100	5.96845e-17	0.948979	6.2603e-17		0			2.06803e+06	1.92601e+06
Q9BQ67	Glutamate-rich WD repeat-containing protein 1 OS=Homo sapiens OX=9606 GN=GRWD1 PE=1 SV=1	0.005	8	2	3	2	1	446	49.4	4.92	10.34	2	0	100	0.664	100	5.96845e-17	0.50199	6.2603e-17		0			4.10857e+06	2727490
Q8IWF6	Protein DENND6A OS=Homo sapiens OX=9606 GN=DENND6A PE=1 SV=1	0.005	5	2	3	2	1	608	69.5	8.27	10.29	2	0	100	0.941	100	5.96845e-17	0.955795	6.2603e-17		49.06			2.4065e+06	2578249
Q13546	Receptor-interacting serine/threonine-protein kinase 1 OS=Homo sapiens OX=9606 GN=RIPK1 PE=1 SV=3	0.006	5	2	3	2	1	671	75.9	6.33	9.97	2	0	100	1.755	100	5.96845e-17	0.38446	6.2603e-17		14.04			2.00901e+06	3.43451e+06
Q9H063	Repressor of RNA polymerase III transcription MAF1 homolog OS=Homo sapiens OX=9606 GN=MAF1 PE=1 SV=2	0.006	15	2	3	2	1	256	28.8	4.55	9.96	2	0	100	1.101	100	5.96845e-17	0.965218	6.2603e-17		0			4.44342e+06	3623321
Q8N684	Cleavage and polyadenylation specificity factor subunit 7 OS=Homo sapiens OX=9606 GN=CPSF7 PE=1 SV=1	0.006	5	1	2	1	1	471	52	8	9.91	1	0	100	0.534	100	5.96845e-17	0.247048	6.2603e-17		0			422797	225610
Q6GMV2	SET and MYND domain-containing protein 5 OS=Homo sapiens OX=9606 GN=SMYD5 PE=1 SV=2	0.006	9	3	4	3	1	418	47.3	5.05	9.91	3	0		100	100		1.7009e-16	6.2603e-17						6.43371e+06
Q13428	Treacle protein OS=Homo sapiens OX=9606 GN=TCOF1 PE=1 SV=3	0.006	2	1	2	1	1	1488	152	9.04	9.87	1	0	100	0.894	100	5.96845e-17	0.937569	6.2603e-17		0			1.35653e+06	1.21261e+06
Q8TAD4	Zinc transporter 5 OS=Homo sapiens OX=9606 GN=SLC30A5 PE=1 SV=1	0.006	7	2	3	2	1	765	84	7.31	9.85	2	0		100	100		1.7009e-16	6.2603e-17						1.40765e+06
Q96DU7	Inositol-trisphosphate 3-kinase C OS=Homo sapiens OX=9606 GN=ITPKC PE=1 SV=1	0.006	5	2	3	2	1	683	75.2	5.14	9.63	2	0	100	1.353	100	5.96845e-17	0.805416	6.2603e-17		28.69			2.76889e+06	4.09117e+06
O14545	TRAF-type zinc finger domain-containing protein 1 OS=Homo sapiens OX=9606 GN=TRAFD1 PE=1 SV=1	0.006	8	3	3	3	1	582	64.8	5.29	9.6	3	0	100	0.595	100	5.96845e-17	0.179925	6.2603e-17		0			5.98846e+06	2.73916e+06
Q7Z5L2	Coiled-coil domain-containing protein R3HCC1L OS=Homo sapiens OX=9606 GN=R3HCC1L PE=1 SV=3	0.006	7	3	3	3	1	792	87.8	5.16	9.53	3	0	100	1.002	100	5.96845e-17	0.977459	6.2603e-17		37.23			3.8069e+06	3.62419e+06
Q9UL26	Ras-related protein Rab-22A OS=Homo sapiens OX=9606 GN=RAB22A PE=1 SV=2	0.006	13	2	4	1	1	194	21.8	8.15	9.48	2	0	100	0.754	100	5.96845e-17	0.780739	6.2603e-17		0			781734	589381
P55196	Afadin OS=Homo sapiens OX=9606 GN=AFDN PE=1 SV=3	0.006	3	3	3	3	1	1824	206.7	6.47	9.34	3	0	100		100	5.96845e-17		6.2603e-17					817945	1.16925e+06
Q8TAT6	Nuclear protein localization protein 4 homolog OS=Homo sapiens OX=9606 GN=NPLOC4 PE=1 SV=3	0.006	9	2	3	2	1	608	68.1	6.38	9.34	2	0		100	100		1.7009e-16	6.2603e-17						2.14837e+06
Q9HBU6	Ethanolamine kinase 1 OS=Homo sapiens OX=9606 GN=ETNK1 PE=1 SV=1	0.006	8	2	3	2	1	452	50.9	6.54	9.31	2	0	100	1.073	100	5.96845e-17	0.978502	6.2603e-17		22.75			1.83804e+06	1.98805e+06
Q14677	Clathrin interactor 1 OS=Homo sapiens OX=9606 GN=CLINT1 PE=1 SV=1	0.006	2	1	2	1	1	625	68.2	6.42	9.31	1	0	100	0.893	100	5.96845e-17	0.874824	6.2603e-17		0			7.84316e+06	7001786
Q9BWT7	Caspase recruitment domain-containing protein 10 OS=Homo sapiens OX=9606 GN=CARD10 PE=1 SV=2	0.006	5	3	3	3	1	1032	115.9	5.95	9.01	3	0	100	1.535	100	5.96845e-17	0.546217	6.2603e-17		8.38			3.13921e+06	5.31472e+06
Q9BX10	GTP-binding protein 2 OS=Homo sapiens OX=9606 GN=GTPBP2 PE=1 SV=1	0.007	8	3	3	3	1	602	65.7	8.05	8.78	3	0	100	1.268	100	5.96845e-17	0.836293	6.2603e-17		17.65			1.07214e+07	1.42343e+07
P34925	Tyrosine-protein kinase RYK OS=Homo sapiens OX=9606 GN=RYK PE=1 SV=3	0.007	5	1	2	1	1	607	67.8	7.27	8.7	1	0	100	0.385	100	5.96845e-17	0.00767562	6.2603e-17		0			1.3849e+06	533395
Q8IWT3	Cullin-9 OS=Homo sapiens OX=9606 GN=CUL9 PE=1 SV=2	0.007	2	3	3	1	1	2517	281	5.45	8.65	3	0		100	100		1.7009e-16	6.2603e-17						788381
O94889	Kelch-like protein 18 OS=Homo sapiens OX=9606 GN=KLHL18 PE=1 SV=3	0.007	6	2	3	2	1	574	63.6	5.6	8.6	2	0	100	1.039	100	5.96845e-17	0.99589	6.2603e-17		0			496651	1744537
Q86UT8	Coiled-coil domain-containing protein 84 OS=Homo sapiens OX=9606 GN=CCDC84 PE=1 SV=1	0.007	9	2	3	2	1	332	38	8.22	8.58	2	0	100	1.573	100	5.96845e-17	0.366628	6.2603e-17		1.11			7.75697e+06	1.21845e+07
Q8WUY9	DEP domain-containing protein 1B OS=Homo sapiens OX=9606 GN=DEPDC1B PE=1 SV=2	0.008	6	2	3	2	1	529	61.7	8.85	8.5	2	0	100	0.723	100	5.96845e-17	0.70044	6.2603e-17		0			1.13869e+06	823362
Q9H496	Torsin-1A-interacting protein 2, isoform IFRG15 OS=Homo sapiens OX=9606 GN=TOR1AIP2 PE=1 SV=1	0.008	11	1	2	1	1	131	15.3	7.31	8.39	1	0	100	1.042	100	5.96845e-17	0.994296	6.2603e-17		0			2350706	2.44998e+06
Q8N2Q7	Neuroligin-1 OS=Homo sapiens OX=9606 GN=NLGN1 PE=1 SV=2	0.009	3	2	3	1	1	840	93.8	6.24	8.3	2	0	100	1.095	100	5.96845e-17	0.961949	6.2603e-17		0			496752	544190
P18850	Cyclic AMP-dependent transcription factor ATF-6 alpha OS=Homo sapiens OX=9606 GN=ATF6 PE=1 SV=3	0.009	6	3	3	3	1	670	74.5	8.22	8.14	3	0	100	0.984	100	5.96845e-17	0.965538	6.2603e-17		0			3.73071e+06	1.83433e+06
Q12959	Disks large homolog 1 OS=Homo sapiens OX=9606 GN=DLG1 PE=1 SV=2	0.009	2	1	2	1	1	904	100.4	5.76	8.14	1	0	100	1.127	100	5.96845e-17	0.957207	6.2603e-17		0			1.72736e+06	1.94608e+06
P85299	Proline-rich protein 5 OS=Homo sapiens OX=9606 GN=PRR5 PE=1 SV=1	0.009	5	1	2	1	1	388	42.7	8.18	8.12	1	0	100	0.539	100	5.96845e-17	0.224522	6.2603e-17		0			1.1781e+06	634627
Q86YQ8	Copine-8 OS=Homo sapiens OX=9606 GN=CPNE8 PE=1 SV=2	0.009	7	3	3	2	1	564	63.1	5.96	8.05	3	0	100	1.869	100	5.96845e-17	0.291568	6.2603e-17		0			1.03684e+06	1937884
P48634	Protein PRRC2A OS=Homo sapiens OX=9606 GN=PRRC2A PE=1 SV=3	0.009	2	2	3	2	1	2157	228.7	9.45	8.04	2	0	100	0.913	100	5.96845e-17	0.947152	6.2603e-17		0			1.33858e+06	1222642
A6NIH7	Protein unc-119 homolog B OS=Homo sapiens OX=9606 GN=UNC119B PE=1 SV=1	0.009	12	2	3	1	1	251	28.1	5.68	7.99	2	0	100	1.583	100	5.96845e-17	0.585766	6.2603e-17		0			2017137	3.1924e+06
Q8TBE9	N-acylneuraminate-9-phosphatase OS=Homo sapiens OX=9606 GN=NANP PE=1 SV=1	0.009	15	2	2	2	1	248	27.8	6.4	7.94	2	0	100	1.123	100	5.96845e-17	0.959225	6.2603e-17		15.29			3.26339e+06	3744115
Q9HBI0	Gamma-parvin OS=Homo sapiens OX=9606 GN=PARVG PE=1 SV=1	0.009	5	1	2	1	1	331	37.5	5.49	7.9	1	0	100	0.963	100	5.96845e-17	0.961746	6.2603e-17		0			1.769e+06	1.70431e+06
O15530	3-phosphoinositide-dependent protein kinase 1 OS=Homo sapiens OX=9606 GN=PDPK1 PE=1 SV=1	0.009	7	3	3	3	1	556	63.1	7.36	7.84	3	0	100	1.425	100	5.96845e-17	0.689062	6.2603e-17		0.31			4283012	8.67039e+06
Q8WWK9	Cytoskeleton-associated protein 2 OS=Homo sapiens OX=9606 GN=CKAP2 PE=1 SV=1	0.009	4	2	3	2	1	683	76.9	9.41	7.67	2	0	100	1.105	100	5.96845e-17	0.965218	6.2603e-17		34.71			5.04772e+06	5.35046e+06
Q9BXS5	AP-1 complex subunit mu-1 OS=Homo sapiens OX=9606 GN=AP1M1 PE=1 SV=3	0.009	5	2	3	2	1	423	48.6	7.3	7.5	2	0	100	1.136	100	5.96845e-17	0.954875	6.2603e-17		16.77			8.68211e+06	9755630
O15121	Sphingolipid delta(4)-desaturase DES1 OS=Homo sapiens OX=9606 GN=DEGS1 PE=1 SV=1	0.009	5	1	2	1	1	323	37.8	7.46	7.45	1	0	100	2.863	100	5.96845e-17	0.000837493	6.2603e-17		0			1.88078e+06	5.38399e+06
Q9H992	E3 ubiquitin-protein ligase MARCH7 OS=Homo sapiens OX=9606 GN=MARCH7 PE=1 SV=1	0.009	4	2	3	2	1	704	78	6.77	7.42	2	0	100	0.595	100	5.96845e-17	0.308381	6.2603e-17		0			2.19005e+06	1303915
Q8IZ41	Ras and EF-hand domain-containing protein OS=Homo sapiens OX=9606 GN=RASEF PE=1 SV=1	0.009	2	1	2	1	1	740	82.8	5.11	7.4	1	0	100	0.989	100	5.96845e-17	0.969564	6.2603e-17		0			1.06691e+06	1.05468e+06
O95801	Tetratricopeptide repeat protein 4 OS=Homo sapiens OX=9606 GN=TTC4 PE=1 SV=3	0.009	11	2	2	2	1	387	44.7	5.6	7.4	2	0	100	2.02	100	5.96845e-17	0.179851	6.2603e-17		0			714111	1.44277e+06
Q07954	Prolow-density lipoprotein receptor-related protein 1 OS=Homo sapiens OX=9606 GN=LRP1 PE=1 SV=2	0.009	1	3	3	3	1	4544	504.3	5.39	7.39	3	0	100	0.794	100	5.96845e-17	0.835911	6.2603e-17		15.77			2.94294e+06	2.37209e+06
Q9NV88	Integrator complex subunit 9 OS=Homo sapiens OX=9606 GN=INTS9 PE=1 SV=2	0.01	5	1	2	1	1	658	73.8	6.33	7.35	1	0	100	1.307	100	5.96845e-17	0.873776	6.2603e-17		0			665975	870292
Q7Z6L1	Tectonin beta-propeller repeat-containing protein 1 OS=Homo sapiens OX=9606 GN=TECPR1 PE=1 SV=1	0.01	4	2	2	2	1	1165	129.6	6.24	7.26	2	0	100	0.892	100	5.96845e-17	0.94488	6.2603e-17		0			821826	733415
Q99767	Amyloid-beta A4 precursor protein-binding family A member 2 OS=Homo sapiens OX=9606 GN=APBA2 PE=1 SV=3	0.01	6	2	2	2	1	749	82.5	4.86	7.23	2	0	100	1.412	100	5.96845e-17	0.757223	6.2603e-17		14.43			2.8431e+06	3.74501e+06
O75475	PC4 and SFRS1-interacting protein OS=Homo sapiens OX=9606 GN=PSIP1 PE=1 SV=1	0.01	7	3	3	2	1	530	60.1	9.13	7.22	3	0	100	0.887	100	5.96845e-17	0.934167	6.2603e-17		0			1.52702e+06	1.35455e+06
Q13464	Rho-associated protein kinase 1 OS=Homo sapiens OX=9606 GN=ROCK1 PE=1 SV=1	0.01	3	3	3	2	1	1354	158.1	5.9	7.13	3	1	100	1.06	100	5.96845e-17	0.989567	6.2603e-17		8.54			2.87946e+06	3.00785e+06
Q96F63	Coiled-coil domain-containing protein 97 OS=Homo sapiens OX=9606 GN=CCDC97 PE=1 SV=1	0.01	5	1	2	1	1	343	38.9	4.59	7.11	1	0	100	1.273	100	5.96845e-17	0.885032	6.2603e-17		0			1.6332e+06	2.07977e+06
Q96IV0	Peptide-N(4)-(N-acetyl-beta-glucosaminyl)asparagine amidase OS=Homo sapiens OX=9606 GN=NGLY1 PE=1 SV=1	0.01	3	1	2	1	1	654	74.3	6.89	7.1	1	0	100	1.116	100	5.96845e-17	0.965218	6.2603e-17		0			1100955	1.22847e+06
Q8N1F8	Serine/threonine-protein kinase 11-interacting protein OS=Homo sapiens OX=9606 GN=STK11IP PE=1 SV=4	0	42	40	125	40	1	1088	120.2	5.36	553.92	40	0	70.643	1.377	81.805	0.000289508	0.6622	0.00321605	28.12	16.71	66.57	9.82712e+06	1.21449e+09	1.67545e+09
Q9HBF4	Zinc finger FYVE domain-containing protein 1 OS=Homo sapiens OX=9606 GN=ZFYVE1 PE=1 SV=1 (DFCP1-LD-utophagosomes)	0	50	23	40	23	1	777	87.1	7.42	179.97	23	0	71.456	1.22	79.244	0.000224934	0.903992	0.00355248	0	10.46	0	172485	1.46526e+08	1.7525e+08
O14924	Regulator of G-protein signaling 12 OS=Homo sapiens OX=9606 GN=RGS12 PE=1 SV=1	0	19	17	29	17	1	1447	156.3	7.44	107.93	17	0	58.107	1.203	70.515	0.00440896	0.924474	0.00618751	88.7	21.26	77.29	415808	7.35845e+07	9.80809e+07
Q7Z2W4	Zinc finger CCCH-type antiviral protein 1 OS=Homo sapiens OX=9606 GN=ZC3HAV1 PE=1 SV=3	0	59	46	172	46	1	902	101.4	8.4	728.53	46	0	52.391	1.182	65.564	0.00105644	0.938395	0.00642432	89.79	13.51	94.54	2.84185e+07	2.20491e+09	2.78718e+09
Q9UJ41	Rab5 GDP/GTP exchange factor OS=Homo sapiens OX=9606 GN=RABGEF1 PE=1 SV=2	0	45	24	48	24	1	708	79.3	6.81	213.67	24	0	100	0.481	65.063	5.96845e-17	0.000243376	0.00565371	130.37	4.87	120.96	1.33222e+06	2.5382e+09	1.61014e+08
Q03426	Mevalonate kinase OS=Homo sapiens OX=9606 GN=MVK PE=1 SV=1	0.001	34	8	13	8	1	396	42.4	6.46	61.45	8	0	57.761	1.21	60.038	0.00270145	0.912846	0.012682	0	12.99	0	33090.9	2.47545e+07	3.13787e+07
Q9Y6R0	Numb-like protein OS=Homo sapiens OX=9606 GN=NUMBL PE=1 SV=1	0.001	24	8	22	5	1	609	64.9	8.85	83.37	8	0	41.703	1.394	59.164	0.0109017	0.6622	0.0136838	0	8.81	0	232839	3.04296e+07	4.36323e+07
Q96JH7	Deubiquitinating protein VCIP135 OS=Homo sapiens OX=9606 GN=VCPIP1 PE=1 SV=2	0.002	5	4	6	4	1	1222	134.2	7.2	20.42	4	0		0.988	58.805		0.957207	0.00111888		20.25	0	72372.1	6.39311e+06	10755860
Q14699	Raftlin OS=Homo sapiens OX=9606 GN=RFTN1 PE=1 SV=4	0	34	9	22	9	1	578	63.1	5.67	112.17	9	0	48.654	1.164	56.624	0.0125761	0.946941	0.00724313	27.64	12.6	12.69	576283	5.74451e+07	7.79603e+07
Q96EF6	F-box only protein 17 OS=Homo sapiens OX=9606 GN=FBXO17 PE=1 SV=1	0	67	14	53	14	1	278	31.5	8.1	256.17	14	0	67.534	1.121	55.483	0.000353342	0.965218	0.0105434	72.96	14.31	19.68	1.40078e+06	2.31754e+08	2.63397e+08
Q15555	Microtubule-associated protein RP/EB family member 2 OS=Homo sapiens OX=9606 GN=MAPRE2 PE=1 SV=1	0.002	9	2	4	2	1	327	37	5.57	14.98	2	0	49.203	1.093	53.802	0.000867351	0.966477	0.000168584	0	0	0	36801.5	1810734	5.71442e+06
Q96IF1	LIM domain-containing protein ajuba OS=Homo sapiens OX=9606 GN=AJUBA PE=1 SV=1	0	67	21	67	21	1	538	56.9	7.14	310.55	21	0	49.097	1.116	53.46	0.0013786	0.965218	0.0117281	27.5	10.96	34.42	2.42115e+06	4.61176e+08	4.82913e+08
Q9Y6M5	Zinc transporter 1 OS=Homo sapiens OX=9606 GN=SLC30A1 PE=1 SV=3	0	47	21	72	21	1	507	55.3	6.48	345.43	21	0	45.585	1.272	51.995	0.00186262	0.840205	0.012682	91.13	12.79	89.63	9.87947e+06	9.76633e+08	1123014847
Q01973	Inactive tyrosine-protein kinase transmembrane receptor ROR1 OS=Homo sapiens OX=9606 GN=ROR1 PE=1 SV=2	0	41	21	37	21	1	937	104.2	7.17	156.77	21	0	41.325	1.224	50.34	0.00934558	0.90154	0.0203115	0	23.78	0	257668	1.17921e+08	1.51618e+08
P41743	Protein kinase C iota type OS=Homo sapiens OX=9606 GN=PRKCI PE=1 SV=2	0	56	20	46	20	1	596	68.2	5.85	212.09	20	0	76.007	1.236	50.247	0.000208019	0.884589	0.0139191	10.73	10.68	37.84	2.57544e+06	3.00987e+08	3.59905e+08
Q15796	Mothers against decapentaplegic homolog 2 OS=Homo sapiens OX=9606 GN=SMAD2 PE=1 SV=1	0	48	15	48	7	1	467	52.3	6.58	183.33	15	8	33.423	1.306	48.961	0.00610529	0.783392	0.0149297	144.33	15.62	112.34	4.00981e+07	2.46255e+08	3.41287e+08
P41214	Eukaryotic translation initiation factor 2D OS=Homo sapiens OX=9606 GN=EIF2D PE=1 SV=3	0	63	25	46	25	1	584	64.7	7.65	204.94	25	0	39.912	1.215	46.504	0.00546853	0.910735	0.0172163	44.35	14.44	20.32	636502	1.26227e+08	1.66417e+08
Q96F46	Interleukin-17 receptor A OS=Homo sapiens OX=9606 GN=IL17RA PE=1 SV=2	0	25	11	22	11	1	866	96.1	5.21	87.43	11	0	33.33	1.126	43.608	0.0244665	0.958435	0.0132433	94.17	20.51	101.71	2.05015e+06	70056480	8.03264e+07
P13489	Ribonuclease inhibitor OS=Homo sapiens OX=9606 GN=RNH1 PE=1 SV=2	0	90	31	147	31	1	461	49.9	4.82	727.45	31	0	35.378	1.075	36.504	0.00496017	0.997331	0.0328874	22.12	12.22	36.27	5.66577e+07	2.24088e+09	2403062552
Q9ULH1	Arf-GAP with SH3 domain, ANK repeat and PH domain-containing protein 1 OS=Homo sapiens OX=9606 GN=ASAP1 PE=1 SV=4	0	30	22	42	22	1	1129	125.4	7.31	166.14	22	0	23.84	1.473	35.904	0.0484007	0.485764	0.0343192	124.96	17.13	77.41	600436	1.0127e+08	1.66418e+08
Q13322	Growth factor receptor-bound protein 10 OS=Homo sapiens OX=9606 GN=GRB10 PE=1 SV=2	0.001	25	9	17	9	1	594	67.2	7.87	56.5	9	0	25.711	1.173	35.813	0.0433637	0.943707	0.0444158	3.26	27.41	2.97	229039	2.74255e+07	3.32032e+07
Q9BSB4	Autophagy-related protein 101 OS=Homo sapiens OX=9606 GN=ATG101 PE=1 SV=1	0.002	32	4	7	4	1	218	25	6.15	26.62	4	0	21.919	1.408	35.341	0.0129678	0.613247	0.00749425	79.13	9.7	46.44	294433	6.40277e+06	1.06375e+07
Q9H2D6	TRIO and F-actin-binding protein OS=Homo sapiens OX=9606 GN=TRIOBP PE=1 SV=3	0.001	8	15	25	15	1	2365	261.2	8.48	80.99	15	0	39.54	1.071	35.213	0.0156258	0.994296	0.0278436	0	26.77	0	201952	6.69703e+07	7.5321e+07
Q9NYT0	Pleckstrin-2 OS=Homo sapiens OX=9606 GN=PLEK2 PE=1 SV=1	0.001	25	5	11	5	1	353	39.9	9.41	49.39	5	0	30.727	1.208	34.456	0.0170109	0.919909	0.0136028	0	6.29	0	155717	2.06453e+07	21688707
Q96HC4	PDZ and LIM domain protein 5 OS=Homo sapiens OX=9606 GN=PDLIM5 PE=1 SV=5	0	47	22	52	22	1	596	63.9	8.21	227.84	22	0	31.292	1.213	34.425	0.00773141	0.913824	0.0382417	46.85	16.7	43.45	5.06886e+06	2.53617e+08	3.34258e+08
Q8TB24	Ras and Rab interactor 3 OS=Homo sapiens OX=9606 GN=RIN3 PE=1 SV=4	0	25	13	30	13	1	985	107.8	6.61	131.21	13	0	28.857	1.184	34.171	0.0519371	0.932278	0.0736549	0	15.53	0	126085	5.92978e+07	5.97276e+07
Q460N5	Poly [ADP-ribose] polymerase 14 OS=Homo sapiens OX=9606 GN=PARP14 PE=1 SV=3	0	48	58	126	58	1	1801	202.7	7.18	490.32	58	0	31.277	1.18	33.697	0.0077334	0.940892	0.040264	41.39	19.45	51.17	5.07857e+06	3.23581e+08	387460851
Q96T51	RUN and FYVE domain-containing protein 1 OS=Homo sapiens OX=9606 GN=RUFY1 PE=1 SV=2	0	65	40	112	39	1	708	79.8	5.74	497.68	40	1	40.651	0.992	33.651	0.00292631	0.948979	0.0403456	48.23	16.78	33.92	2.79298e+07	1.17854e+09	1.12447e+09
Q15654	Thyroid receptor-interacting protein 6 OS=Homo sapiens OX=9606 GN=TRIP6 PE=1 SV=3	0	83	29	90	29	1	476	50.3	7.37	483.79	29	0	28.882	1.269	33.628	0.010243	0.843488	0.0403574	39.84	17.5	43.01	1.32212e+07	771973555	1.06063e+09
Q14644	Ras GTPase-activating protein 3 OS=Homo sapiens OX=9606 GN=RASA3 PE=1 SV=3	0	56	31	54	31	1	834	95.6	7.15	213.56	31	0	17.352	1.419	33.152	0.0503513	0.578327	0.0418224	90.31	17.99	81.96	4.58129e+06	1.71383e+08	2.37256e+08
Q9BTE6	Alanyl-tRNA editing protein Aarsd1 OS=Homo sapiens OX=9606 GN=AARSD1 PE=1 SV=2	0	48	12	23	12	1	412	45.5	6.42	113.16	12	0	23.456	1.357	33.084	0.0285416	0.697947	0.0419817	43.66	8.69	28.84	2.33986e+06	1.30867e+08	185497832
O75569	Interferon-inducible double-stranded RNA-dependent protein kinase activator A OS=Homo sapiens OX=9606 GN=PRKRA PE=1 SV=1	0	59	14	40	14	1	313	34.4	8.41	189.89	14	0	21.922	1.447	32.298	0.0256634	0.527325	0.0445517	28.85	16.06	29.64	6.25638e+06	2.04691e+08	2.7899e+08
Q9H0E2	Toll-interacting protein OS=Homo sapiens OX=9606 GN=TOLLIP PE=1 SV=1	0	58	14	48	14	1	274	30.3	5.97	196.93	14	0	100	0.287	32.157	5.96845e-17	2.80309e-11	0.0449885	33.58	1.87	50.32	28543432	9.91566e+08	3.05949e+08
P05204	Non-histone chromosomal protein HMG-17 OS=Homo sapiens OX=9606 GN=HMGN2 PE=1 SV=3	0.009	17	1	2	1	1	90	9.4	9.99	8.31	1	0	36.426	0.88	32.037	0.00445854	0.783392	0.0575684	0	0	0	4.7731e+06	173867040	152916176
P04626	Receptor tyrosine-protein kinase erbB-2 OS=Homo sapiens OX=9606 GN=ERBB2 PE=1 SV=1	0	36	28	69	25	1	1255	137.8	5.91	313.6	28	3	21.666	1.282	31.429	0.0265964	0.823667	0.047579	20.7	13.65	30.62	2.74448e+07	3.91642e+08	5.22789e+08
Q9BTT6	Leucine-rich repeat-containing protein 1 OS=Homo sapiens OX=9606 GN=LRRC1 PE=1 SV=1	0	64	19	51	17	1	524	59.2	5.02	220.65	19	0	34.287	1.078	30.544	0.0053429	0.994296	0.0508794	67.25	15.05	83.07	1691496	1.45895e+08	1.67491e+08
Q14126	Desmoglein-2 OS=Homo sapiens OX=9606 GN=DSG2 PE=1 SV=2	0	53	34	84	34	1	1118	122.2	5.24	395.85	34	0	24.389	1.253	30.466	0.0181892	0.863126	0.0511349	9.16	15.7	29.75	8.57785e+06	5.71418e+08	7.61763e+08
O75083	WD repeat-containing protein 1 OS=Homo sapiens OX=9606 GN=WDR1 PE=1 SV=4	0	53	18	38	18	1	606	66.2	6.65	198.38	18	0	19.371	1.321	30.177	0.0372556	0.759277	0.0522349	53.84	18.1	64.43	2.26528e+06	1.62288e+08	2.03978e+08
P49757	Protein numb homolog OS=Homo sapiens OX=9606 GN=NUMB PE=1 SV=2	0	42	18	52	15	1	651	70.8	8.51	209.16	18	3	24.748	1.245	30.141	0.0173569	0.873776	0.0523111	12.63	14.15	22.89	1.61385e+07	360473448	4.29949e+08
P17081	Rho-related GTP-binding protein RhoQ OS=Homo sapiens OX=9606 GN=RHOQ PE=1 SV=2	0.001	39	5	15	4	1	205	22.6	6.32	55.47	5	0	28.01	1.192	29.881	0.0278129	0.929914	0.0641145	6.11	15.22	18.49	595868	2.28228e+07	2.67611e+07
P53582	Methionine aminopeptidase 1 OS=Homo sapiens OX=9606 GN=METAP1 PE=1 SV=2	0	82	19	47	19	1	386	43.2	7.17	234.33	19	0	19.115	1.402	27.04	0.0385824	0.618086	0.0671325	77.13	11.4	57.56	1.21924e+07	2.99713e+08	457897513
Q9Y2I7	1-phosphatidylinositol 3-phosphate 5-kinase OS=Homo sapiens OX=9606 GN=PIKFYVE PE=1 SV=3	0	26	39	71	39	1	2098	237	6.7	275.08	39	0	20.629	1.253	27.006	0.0327078	0.863126	0.0672472	23.16	23.18	32.44	3.72022e+06	1.49667e+08	1.98045e+08
Q6ZNL6	FYVE, RhoGEF and PH domain-containing protein 5 OS=Homo sapiens OX=9606 GN=FGD5 PE=1 SV=3	0.001	18	15	22	15	1	1462	159.8	5.01	79.83	15	0	20.316	1.401	26.999	0.122535	0.563117	0.0834358	0	7.4	0	562067	4.72737e+07	7.17629e+07
P49754	Vacuolar protein sorting-associated protein 41 homolog OS=Homo sapiens OX=9606 GN=VPS41 PE=1 SV=3	0	43	27	46	27	1	854	98.5	5.85	167.24	27	0	19.435	1.402	26.876	0.0376641	0.618086	0.0678811	34.18	13.46	71.75	4.07681e+06	1.5464e+08	2.39519e+08
Q9Y6I9	Testis-expressed protein 264 OS=Homo sapiens OX=9606 GN=TEX264 PE=1 SV=1	0.001	36	8	18	8	1	313	34.2	4.86	70.6	8	0	23.677	1.109	26.597	0.0492144	0.968223	0.0891896	106.78	6.34	110.12	849649	1.04633e+08	110678161
Q14258	E3 ubiquitin/ISG15 ligase TRIM25 OS=Homo sapiens OX=9606 GN=TRIM25 PE=1 SV=2	0	55	32	85	32	1	630	70.9	8.09	353.86	32	0	19.027	1.237	26.515	0.0389902	0.884589	0.0697373	75.33	17.9	72.66	1.37035e+08	5.82297e+08	6.87769e+08
Q7L099	Protein RUFY3 OS=Homo sapiens OX=9606 GN=RUFY3 PE=1 SV=1	0	41	16	36	14	1	469	52.9	5.49	125.19	16	0	21.275	1.124	26.281	0.0280286	0.96211	0.0711643	92.31	14.41	88.33	2.06239e+06	1.63849e+08	2.10494e+08
Q9NVD7	Alpha-parvin OS=Homo sapiens OX=9606 GN=PARVA PE=1 SV=1	0	32	7	21	7	1	372	42.2	5.95	104.58	7	0	22.158	1.227	26.137	0.0940414	0.882597	0.0999002	66.8	25.16	37.98	1.04709e+06	5.78407e+07	6.85846e+07
Q8IV48	3'-5' exoribonuclease 1 OS=Homo sapiens OX=9606 GN=ERI1 PE=1 SV=3	0.001	36	10	15	10	1	349	40	6.7	62.47	10	0	18.569	1.525	26.019	0.140948	0.291568	0.114303	0	13.2	0	343080	4.79939e+07	6.74862e+07
Q14596	Next to BRCA1 gene 1 protein OS=Homo sapiens OX=9606 GN=NBR1 PE=1 SV=3	0.001	20	11	15	11	1	966	107.3	5.12	66.77	11	0	18.522	1.542	25.668	0.105009	0.334298	0.128966	0	18.61	0	525311	3.51255e+07	6.20579e+07
Q13643	Four and a half LIM domains protein 3 OS=Homo sapiens OX=9606 GN=FHL3 PE=1 SV=4	0	64	13	35	13	1	280	31.2	6.2	175.6	13	0	19.688	1.355	24.977	0.0354824	0.70044	0.079491	35.03	18.06	26.94	8.22332e+06	3.01491e+08	3.77754e+08
Q96DX4	RING finger and SPRY domain-containing protein 1 OS=Homo sapiens OX=9606 GN=RSPRY1 PE=1 SV=1	0	44	14	25	14	1	576	64.1	5.57	113.51	14	0	16.74	1.266	24.739	0.122535	0.846628	0.0985194	108.96	3.48	85.1	1.61815e+06	9.52516e+07	1.27812e+08
Q05DH4	Protein FAM160A1 OS=Homo sapiens OX=9606 GN=FAM160A1 PE=2 SV=2	0.001	15	10	15	10	1	1040	116.5	4.86	54.81	10	0	39.584	0.669	24.555	0.00732178	0.15031	0.026408	59.39	3.61	62.42	113518	2.15007e+07	1.63693e+07
P48059	LIM and senescent cell antigen-like-containing domain protein 1 OS=Homo sapiens OX=9606 GN=LIMS1 PE=1 SV=4	0	66	16	39	11	1	325	37.2	8.05	160.1	16	5	19.92	1.339	24.018	0.0342745	0.726638	0.0863248	52.51	12.23	59.02	9.55964e+06	2.64389e+08	3.43467e+08
P98196	Probable phospholipid-transporting ATPase IH OS=Homo sapiens OX=9606 GN=ATP11A PE=1 SV=3	0	43	36	75	36	1	1134	129.7	6.6	306.83	36	0	14.985	1.448	23.934	0.0750357	0.527325	0.0869256	28.43	33.17	21.08	8.75233e+06	3.85497e+08	6.19558e+08
Q8WV41	Sorting nexin-33 OS=Homo sapiens OX=9606 GN=SNX33 PE=1 SV=1	0.001	31	10	17	10	1	574	65.2	6.79	69.49	10	0	16.211	1.475	23.361	0.164969	0.457174	0.0998565	34.87	22.49	18.54	1.88044e+06	5.77169e+07	8.46482e+07
Q8NHX9	Two pore calcium channel protein 2 OS=Homo sapiens OX=9606 GN=TPCN2 PE=1 SV=2	0	20	10	29	10	1	752	85.2	7.09	119.56	10	0	18.44	1.185	23.22	0.0424777	0.937569	0.0927376	5.43	10.51	7.2	6.60308e+06	161876811	1.94354e+08
Q14192	Four and a half LIM domains protein 2 OS=Homo sapiens OX=9606 GN=FHL2 PE=1 SV=3	0	80	27	127	27	1	279	32.2	7.55	549.67	27	0	17.643	1.22	23.024	0.0481075	0.904014	0.0943473	55.47	11.74	44.82	9.25634e+07	1.38276e+09	1.84228e+09
Q9Y3I1	F-box only protein 7 OS=Homo sapiens OX=9606 GN=FBXO7 PE=1 SV=1	0.002	23	6	7	6	1	522	58.5	6.55	26.99	6	0	16.348	1.547	22.95	0.0565435	0.3508	0.038939	17.53	26.14	32.12	236662	1.47583e+07	2.30086e+07
Q9BY44	Eukaryotic translation initiation factor 2A OS=Homo sapiens OX=9606 GN=EIF2A PE=1 SV=3	0	80	29	81	29	1	585	64.9	8.87	355.86	29	0	13.271	1.388	22.898	0.100405	0.646855	0.0953029	45.23	17.95	81.52	2.17543e+07	6.06355e+08	8.56343e+08
Q86XL3	Ankyrin repeat and LEM domain-containing protein 2 OS=Homo sapiens OX=9606 GN=ANKLE2 PE=1 SV=4	0	38	20	34	20	1	938	104.1	7.09	160.87	20	0	26.029	1.065	22.671	0.0414453	0.994296	0.119837	33.16	20.32	6.08	661280	1.00152e+08	1.03853e+08
Q6WCQ1	Myosin phosphatase Rho-interacting protein OS=Homo sapiens OX=9606 GN=MPRIP PE=1 SV=3	0.001	11	7	10	7	1	1025	116.5	6.21	36.4	7	0	23.494	1.072	22.621	0.00964372	0.994126	0.0317629	0	40.18	0	120069	9.5237e+06	1.09108e+07
Q8WXA3	RUN and FYVE domain-containing protein 2 OS=Homo sapiens OX=9606 GN=RUFY2 PE=1 SV=3	0	61	39	123	37	1	606	70	5.83	493.03	39	1	34.382	1.039	22.607	0.00549983	0.970557	0.097098	85.23	14.86	103.02	9.49963e+06	9.38173e+08	9.90322e+08
Q9P2R3	Rabankyrin-5 OS=Homo sapiens OX=9606 GN=ANKFY1 PE=1 SV=2	0	36	26	42	26	1	1169	128.3	6.1	197.25	26	0	22.963	1.013	22.449	0.0420105	0.957207	0.121119	70.85	10.17	82.15	1.4868e+06	1.18847e+08	1.20579e+08
Q9Y450	HBS1-like protein OS=Homo sapiens OX=9606 GN=HBS1L PE=1 SV=1	0	57	21	41	21	1	684	75.4	6.61	179.43	21	0	23.419	1.051	22.435	0.0469471	0.985877	0.119138	5.56	13.22	13.31	1.28559e+06	1.17751e+08	1.19948e+08
P30530	Tyrosine-protein kinase receptor UFO OS=Homo sapiens OX=9606 GN=AXL PE=1 SV=4	0	51	35	135	35	1	894	98.3	5.39	588.58	35	0	19.323	1.168	22.291	0.0374982	0.947152	0.0995551	40.48	15.42	53.86	6.76775e+07	1.61927e+09	1.94608e+09
Q9H000	Probable E3 ubiquitin-protein ligase makorin-2 OS=Homo sapiens OX=9606 GN=MKRN2 PE=1 SV=2	0.001	30	8	15	8	1	416	46.9	7.61	51.49	8	0	17.172	1.123	22.22	0.11009	0.962835	0.13134	21.14	12.58	10.46	1.09468e+06	3.54171e+07	4.49519e+07
Q13418	Integrin-linked protein kinase OS=Homo sapiens OX=9606 GN=ILK PE=1 SV=2	0	56	20	56	20	1	452	51.4	8.07	204.69	20	0	15.219	1.485	21.992	0.0722741	0.453506	0.10218	50.59	21.45	43.22	1.52347e+07	4.70465e+08	6.99142e+08
Q9HAC8	Ubiquitin domain-containing protein 1 OS=Homo sapiens OX=9606 GN=UBTD1 PE=1 SV=1	0	61	8	31	8	1	227	25.9	7.83	147.97	8	0	22.133	0.981	21.807	0.0249353	0.946941	0.10406	0	2.67	0	2.06394e+06	1.80938e+08	1.68725e+08
Q8TF40	Folliculin-interacting protein 1 OS=Homo sapiens OX=9606 GN=FNIP1 PE=1 SV=3	0	39	30	61	30	1	1166	130.5	5.52	235.53	30	0	13.429	1.081	21.662	0.097505	0.994126	0.10525	51.17	16.46	38.28	1.03205e+06	1.90424e+08	2.0386e+08
O60784	Target of Myb protein 1 OS=Homo sapiens OX=9606 GN=TOM1 PE=1 SV=2	0	73	26	132	26	1	492	53.8	4.7	545.97	26	0	69.286	0.302	21.628	0.000315475	1.90278e-10	0.105498	33.37	1.31	26.47	1.96984e+07	1.55652e+09	4.76826e+08
P21964	Catechol O-methyltransferase OS=Homo sapiens OX=9606 GN=COMT PE=1 SV=2	0	75	28	137	28	1	271	30	5.47	749.89	28	0	18.483	1.131	21.594	0.0422316	0.957207	0.105741	33.47	9.55	30.28	9.51469e+07	1.79106e+09	1971927222
Q7L7V1	Putative pre-mRNA-splicing factor ATP-dependent RNA helicase DHX32 OS=Homo sapiens OX=9606 GN=DHX32 PE=1 SV=1	0	50	26	57	26	1	743	84.4	4.97	248.63	26	0	19.12	0.986	21.315	0.0385824	0.947152	0.108663	83.46	16.76	83.6	3.5593e+06	2.57872e+08	2.60627e+08
O75531	Barrier-to-autointegration factor OS=Homo sapiens OX=9606 GN=BANF1 PE=1 SV=1	0.002	43	3	5	3	1	89	10.1	6.09	24.32	3	0	20.705	1.407	21.112	0.0192275	0.619408	0.0567773	0	48.6	0	331153	10354422	1.75458e+07
Q92888	Rho guanine nucleotide exchange factor 1 OS=Homo sapiens OX=9606 GN=ARHGEF1 PE=1 SV=2	0	36	27	53	27	1	912	102.4	5.66	193.19	27	0	15.249	1.363	21.022	0.0719536	0.685262	0.112018	87.13	8.9	78.27	8.01449e+06	183535411	2.6265e+08
Q86YT6	E3 ubiquitin-protein ligase MIB1 OS=Homo sapiens OX=9606 GN=MIB1 PE=1 SV=1	0.001	19	10	16	10	1	1006	110.1	6.92	65.23	10	0	20.529	1.126	20.983	0.0851163	0.961746	0.152159	0	7.64	0	258640	35161137	3.27431e+07
Q9BZE9	Tether containing UBX domain for GLUT4 OS=Homo sapiens OX=9606 GN=ASPSCR1 PE=1 SV=1	0.001	39	11	21	11	1	553	60.1	6.64	81.39	11	0	17.32	1.241	20.896	0.117763	0.888094	0.138483	76.12	13.55	87.62	523643	3.07773e+07	4.41155e+07
Q9Y2H6	Fibronectin type-III domain-containing protein 3A OS=Homo sapiens OX=9606 GN=FNDC3A PE=1 SV=4	0	38	26	58	26	1	1198	131.8	6.71	277.46	26	0	14.027	1.146	20.871	0.0877525	0.95217	0.113123	53.46	9.1	82.96	4.3293e+06	3.32461e+08	3.778e+08
P29597	Non-receptor tyrosine-protein kinase TYK2 OS=Homo sapiens OX=9606 GN=TYK2 PE=1 SV=3	0	26	20	37	20	1	1187	133.6	7.15	144.34	20	0	18.775	1.237	20.714	0.0924921	0.884589	0.138483	2.1	14	20.66	1.43188e+07	8.0358e+07	123585338
Q6ZS17	Rho family-interacting cell polarization regulator 1 OS=Homo sapiens OX=9606 GN=RIPOR1 PE=1 SV=1	0	17	13	22	13	1	1223	132.2	6.28	92.59	13	0	14.028	1.195	20.479	0.184267	0.921252	0.0936988	44.69	15.08	15.75	1.31635e+07	5.23793e+07	6.7559e+07
Q9UNY4	Transcription termination factor 2 OS=Homo sapiens OX=9606 GN=TTF2 PE=1 SV=2	0	29	22	37	22	1	1162	129.5	8.37	134.76	22	0	15.238	1.283	20.317	0.213016	0.828516	0.147067	78.18	6.72	53.27	969625	4.01699e+07	4.02087e+07
O00401	Neural Wiskott-Aldrich syndrome protein OS=Homo sapiens OX=9606 GN=WASL PE=1 SV=2	0.001	28	8	14	8	1	505	54.8	7.93	53.36	8	0	14.438	1.411	20.261	0.162373	0.590045	0.146963	44.53	8.6	46.56	1.14393e+06	2.58109e+07	3.86377e+07
F8VTS6	Ret finger protein-like 4A-like protein 1 OS=Homo sapiens OX=9606 GN=RFPL4AL1 PE=2 SV=1	0.002	21	4	5	1	1	287	32.2	7.5	19.31	4	3	12.793	1.294	20.258	0.101856	0.814021	0.0603018	0	31.31	0	259336	1.27505e+07	1.56614e+07
Q6UX15	Layilin OS=Homo sapiens OX=9606 GN=LAYN PE=2 SV=1	0	26	8	21	8	1	382	43.1	4.94	88.59	8	0	14.172	1.216	20.224	0.158604	0.909619	0.152159	70.12	47.16	102.85	4472003	108073431	1.48085e+08
Q16850	Lanosterol 14-alpha demethylase OS=Homo sapiens OX=9606 GN=CYP51A1 PE=1 SV=3	0	50	19	58	19	1	503	56.8	8.53	230.48	19	0	21.432	0.999	20.207	0.0274586	0.948979	0.120162	39.48	15.1	33.05	8.93534e+06	2.59202e+08	2.76239e+08
Q9UM47	Neurogenic locus notch homolog protein 3 OS=Homo sapiens OX=9606 GN=NOTCH3 PE=1 SV=2	0	26	38	91	36	1	2321	243.5	5.39	363.24	38	2	18.741	1.362	20.151	0.0406589	0.685262	0.120459	16.64	19.95	24.38	5.20708e+06	2.09154e+08	3.55908e+08
O75427	Leucine-rich repeat and calponin homology domain-containing protein 4 OS=Homo sapiens OX=9606 GN=LRCH4 PE=1 SV=2	0	56	21	45	21	1	683	73.4	8.22	203.34	21	0	19.147	1.141	20.07	0.0826015	0.955795	0.151867	11.84	16.81	20.91	1.35655e+06	1.07753e+08	1.18425e+08
Q15334	Lethal(2) giant larvae protein homolog 1 OS=Homo sapiens OX=9606 GN=LLGL1 PE=1 SV=3	0	45	29	71	29	1	1064	115.3	6.29	331.75	29	0	11.557	1.459	19.99	0.137727	0.510795	0.121697	140.16	11.33	95.62	4.99746e+06	4.23269e+08	6.46391e+08
Q9Y4G2	Pleckstrin homology domain-containing family M member 1 OS=Homo sapiens OX=9606 GN=PLEKHM1 PE=1 SV=3	0	39	25	49	25	1	1056	117.4	6.52	197.24	25	0	11.303	1.035	19.797	0.173372	0.966876	0.120453	0	13.08	84.53	885337	1.36839e+08	1.64376e+08
Q9P2G1	Ankyrin repeat and IBR domain-containing protein 1 OS=Homo sapiens OX=9606 GN=ANKIB1 PE=1 SV=3	0	54	37	116	37	1	1089	121.9	5.11	574.97	37	0	28.7	0.848	19.696	0.0104611	0.70044	0.12567	74.6	17.89	92.92	1.67593e+07	9.34192e+08	8.80122e+08
Q96RG2	PAS domain-containing serine/threonine-protein kinase OS=Homo sapiens OX=9606 GN=PASK PE=1 SV=3	0.001	8	7	10	7	1	1323	142.8	4.86	33.99	7	0	17.482	1.237	19.629	0.0467999	0.882804	0.0598342	0	30.67	0	176434	1.40497e+07	1.8595e+07
Q5W0V3	Protein FAM160B1 OS=Homo sapiens OX=9606 GN=FAM160B1 PE=1 SV=1	0	46	20	38	20	1	765	86.5	5.29	182.62	20	0	17.446	1.117	19.581	0.0738233	0.965218	0.12716	24.2	19.33	24.15	6.42127e+06	1.28311e+08	1.62544e+08
Q01081	Splicing factor U2AF 35 kDa subunit OS=Homo sapiens OX=9606 GN=U2AF1 PE=1 SV=3	0.001	30	5	10	5	1	240	27.9	8.81	44.61	5	0	14.958	1.308	19.569	0.138013	0.781322	0.15352	166.37	19.29	162.25	3.52516e+06	8.37999e+07	120116736
Q15276	Rab GTPase-binding effector protein 1 OS=Homo sapiens OX=9606 GN=RABEP1 PE=1 SV=2	0	60	39	82	39	1	862	99.2	5.01	329.83	39	0	33.334	0.535	19.453	0.00615735	0.00254436	0.128876	94.69	4.67	49.21	1.10562e+07	6.71215e+08	3.43693e+08
Q99650	Oncostatin-M-specific receptor subunit beta OS=Homo sapiens OX=9606 GN=OSMR PE=1 SV=1	0	34	20	47	20	1	979	110.4	5.82	245.02	20	0	12.177	1.198	19.263	0.122612	0.928527	0.131228	69.68	23.14	52.4	9.13468e+06	2.26637e+08	2.83451e+08
Q9BZG1	Ras-related protein Rab-34 OS=Homo sapiens OX=9606 GN=RAB34 PE=1 SV=1	0	78	26	102	26	1	259	29	7.88	409.13	26	0	15.932	1.336	19.199	0.0637487	0.735537	0.131708	46.79	15.79	33.18	8.50912e+07	1.52799e+09	2.11827e+09
Q08AE8	Protein spire homolog 1 OS=Homo sapiens OX=9606 GN=SPIRE1 PE=1 SV=3	0.001	19	9	16	9	1	756	85.5	8.62	54.52	9	0	20.514	1.379	19.13	0.0274586	0.667956	0.0617149	0	8.01	0	42582	15934581	2.2521e+07
Q15262	Receptor-type tyrosine-protein phosphatase kappa OS=Homo sapiens OX=9606 GN=PTPRK PE=1 SV=2	0	45	42	107	41	1	1439	162	5.9	453.62	42	1	18.06	0.973	18.991	0.0451309	0.940892	0.134243	57.66	11.09	53.39	2.51506e+07	5.8838e+08	6.37316e+08
P35080	Profilin-2 OS=Homo sapiens OX=9606 GN=PFN2 PE=1 SV=3	0.001	50	6	20	6	1	140	15	6.99	81.16	6	0	16.611	1.293	18.842	0.0566427	0.805416	0.136271	42.96	24.04	47.27	1.09279e+07	1.57722e+08	2.05283e+08
Q13642	Four and a half LIM domains protein 1 OS=Homo sapiens OX=9606 GN=FHL1 PE=1 SV=4	0.001	20	4	9	4	1	323	36.2	8.97	32.36	4	0	15.54	0.683	18.675	0.0892045	0.177659	0.0678811	0	9.93	0	613724	1.71534e+07	1.63052e+07
Q9NZU5	LIM and cysteine-rich domains protein 1 OS=Homo sapiens OX=9606 GN=LMCD1 PE=1 SV=1	0	66	17	35	17	1	365	40.8	7.93	136.29	17	0	14.378	1.412	18.642	0.0828201	0.594338	0.138483	84.11	27.92	58.09	1.12934e+07	1.61113e+08	2.35855e+08
P24666	Low molecular weight phosphotyrosine protein phosphatase OS=Homo sapiens OX=9606 GN=ACP1 PE=1 SV=3	0	74	11	38	11	1	158	18	6.74	164.68	11	0	18.167	1.226	18.592	0.0443743	0.898269	0.138772	16.22	15.58	14.84	2.13268e+07	4.67923e+08	6.05196e+08
Q9H3S7	Tyrosine-protein phosphatase non-receptor type 23 OS=Homo sapiens OX=9606 GN=PTPN23 PE=1 SV=1	0.003	4	3	3	3	1	1636	178.9	6.92	14.18	3	0	9.848	0.575	18.331	0.177991	0.0999576	0.00955357	191.13	5.07	0	778905	7.61324e+06	2.95575e+06
Q16513	Serine/threonine-protein kinase N2 OS=Homo sapiens OX=9606 GN=PKN2 PE=1 SV=1	0	32	17	29	17	1	984	112	6.3	121.04	17	0	15.463	1.224	18.243	0.188275	0.884589	0.172362	61.19	13.31	48.19	1.90594e+06	5.74504e+07	7.18228e+07
Q9Y5G0	Protocadherin gamma-B5 OS=Homo sapiens OX=9606 GN=PCDHGB5 PE=2 SV=1	0	23	14	30	3	1	923	99.8	5.05	126.46	14	6	12.929	1.394	18.017	0.243467	0.62101	0.133058	36.37	22.27	30.25	2081432	5.84748e+07	7.90083e+07
Q16832	Discoidin domain-containing receptor 2 OS=Homo sapiens OX=9606 GN=DDR2 PE=1 SV=2	0.001	14	6	14	6	1	855	96.7	5.36	66.05	6	0	13.226	1.23	17.982	0.169379	0.888094	0.17822	26.43	13.43	41.63	586239	2.37688e+07	2.72761e+07
Q14166	Tubulin--tyrosine ligase-like protein 12 OS=Homo sapiens OX=9606 GN=TTLL12 PE=1 SV=2	0	42	14	29	14	1	644	74.4	5.53	138.67	14	0	14.482	1.239	17.948	0.219346	0.863126	0.169751	0	25.71	0	532031	5.12161e+07	7.33908e+07
P53602	Diphosphomevalonate decarboxylase OS=Homo sapiens OX=9606 GN=MVD PE=1 SV=1	0.004	11	2	3	2	1	400	43.4	7.23	10.47	2	0	10.806	1.642	17.738	0.134798	0.527325	0.0100434	0	0	0	193501	2.09092e+06	3.43237e+06
Q96IG2	F-box/LRR-repeat protein 20 OS=Homo sapiens OX=9606 GN=FBXL20 PE=1 SV=2	0	57	17	40	16	1	436	48.4	7.49	181.7	17	1	20.683	0.955	17.622	0.0306332	0.925627	0.152159	188.72	12.23	288.03	5.23175e+07	331483189	3.257e+08
P50851	Lipopolysaccharide-responsive and beige-like anchor protein OS=Homo sapiens OX=9606 GN=LRBA PE=1 SV=4	0	31	58	101	58	1	2863	318.9	5.6	384.54	58	0	15.2	1.161	17.617	0.0724469	0.947152	0.152159	28.74	16.86	39.49	6.35852e+06	3.15951e+08	3.6648e+08
Q9UPU7	TBC1 domain family member 2B OS=Homo sapiens OX=9606 GN=TBC1D2B PE=1 SV=2	0	36	23	39	23	1	963	109.8	6.16	154.1	23	0	16.174	1.123	17.565	0.0792885	0.96211	0.184658	127.05	16.15	119.81	1.60243e+06	1.29636e+08	137106189
Q9Y530	O-acetyl-ADP-ribose deacetylase 1 OS=Homo sapiens OX=9606 GN=OARD1 PE=1 SV=2	0.002	32	5	8	5	1	152	17	8.31	21.94	5	0	12.713	1.341	17.334	0.232341	0.740831	0.201219	60.08	2.17	58.39	1.37026e+06	3.35433e+07	4.4751e+07
O94851	[F-actin]-monooxygenase MICAL2 OS=Homo sapiens OX=9606 GN=MICAL2 PE=1 SV=1	0	42	33	74	33	1	1124	126.6	8.65	288.71	33	0	17.178	1.045	17.212	0.0517099	0.978502	0.158796	35.65	15.81	42.08	1.64302e+07	3.78834e+08	3.56308e+08
Q53EZ4	Centrosomal protein of 55 kDa OS=Homo sapiens OX=9606 GN=CEP55 PE=1 SV=3	0.001	36	10	16	10	1	464	54.1	7.01	71.44	10	0	20.194	0.939	17.139	0.110069	0.888094	0.246533	37.95	19.28	9.62	732439	5.75184e+07	5.90203e+07
Q86TI0	TBC1 domain family member 1 OS=Homo sapiens OX=9606 GN=TBC1D1 PE=1 SV=2	0	29	25	50	24	1	1168	133	6.96	174	25	1	13.235	1.093	17.137	0.121342	0.986198	0.192614	30.79	18.43	35.41	5.72624e+06	1.24544e+08	1.49634e+08
Q96AX1	Vacuolar protein sorting-associated protein 33A OS=Homo sapiens OX=9606 GN=VPS33A PE=1 SV=1	0	39	18	36	18	1	596	67.6	6.96	132.06	18	0	15.561	1.134	16.789	0.129256	0.957207	0.210445	25.63	27.37	33.48	4.32212e+06	8.39464e+07	114021262
Q53GL7	Poly [ADP-ribose] polymerase 10 OS=Homo sapiens OX=9606 GN=PARP10 PE=1 SV=2	0.001	19	10	14	10	1	1025	109.9	4.97	54.21	10	0	17.414	0.924	16.619	0.0984618	0.875728	0.0795159	0	46.89	0	105178	2.28097e+07	2.33505e+07
Q5TH69	Brefeldin A-inhibited guanine nucleotide-exchange protein 3 OS=Homo sapiens OX=9606 GN=ARFGEF3 PE=1 SV=3	0	28	40	76	40	1	2177	240.5	5.82	285.16	40	0	14.592	1.273	16.542	0.0798879	0.837887	0.171039	28.79	21.09	23.93	5.69716e+06	1.80107e+08	2.44168e+08
Q14680	Maternal embryonic leucine zipper kinase OS=Homo sapiens OX=9606 GN=MELK PE=1 SV=3	0	34	15	23	15	1	651	74.6	8.72	88.71	15	0	11.276	1.374	16.497	0.23724	0.66523	0.23306	62.14	11.89	51.24	9.5371e+06	81075732	1.16708e+08
Q53EP0	Fibronectin type III domain-containing protein 3B OS=Homo sapiens OX=9606 GN=FNDC3B PE=1 SV=2	0	44	32	61	32	1	1204	132.8	5.95	259.15	32	0	20.216	0.79	16.432	0.0328796	0.51723	0.173048	80.07	12.94	70.2	8.57801e+06	2.31019e+08	1.81804e+08
Q13671	Ras and Rab interactor 1 OS=Homo sapiens OX=9606 GN=RIN1 PE=1 SV=4	0.001	21	9	15	9	1	783	84	8.02	56.99	9	0	16.578	1.014	16.283	0.190738	0.957207	0.229723	170.69	24.78	163.88	2.05966e+06	4.32295e+07	4.14312e+07
P09455	Retinol-binding protein 1 OS=Homo sapiens OX=9606 GN=RBP1 PE=1 SV=2	0.005	21	2	3	2	1	135	15.8	5.11	10.15	2	0	10.598	1.324	16.207	0.139332	0.825848	0.0604055	0	21.46	0	332590	4.95366e+06	7.02739e+06
O00213	Amyloid-beta A4 precursor protein-binding family B member 1 OS=Homo sapiens OX=9606 GN=APBB1 PE=1 SV=2	0	21	11	24	10	1	710	77.2	5.06	91.39	11	1	14.751	1.143	16.206	0.162373	0.948979	0.150158	43.98	11.89	44.23	2.52472e+06	5.96951e+07	7.36574e+07
Q9BV44	THUMP domain-containing protein 3 OS=Homo sapiens OX=9606 GN=THUMPD3 PE=1 SV=1	0	28	13	27	13	1	507	57	6.37	101.5	13	0	10.293	1.458	16.195	0.302937	0.51225	0.210679	34.76	25.76	18.93	3.6971e+06	6.97593e+07	94587530
Q9Y5S2	Serine/threonine-protein kinase MRCK beta OS=Homo sapiens OX=9606 GN=CDC42BPB PE=1 SV=2	0	24	29	43	29	1	1711	194.2	6.37	171.22	29	0	13.506	1.347	16.059	0.110565	0.71169	0.196537	61.88	24.26	43.3	1.22233e+07	1.11279e+08	1.47494e+08
Q9UN70	Protocadherin gamma-C3 OS=Homo sapiens OX=9606 GN=PCDHGC3 PE=1 SV=1	0	26	16	31	13	1	934	101	5.21	135.9	16	3	23.677	1.147	15.863	0.0492144	0.95217	0.227156	0	19.93	0	140389	1.02283e+08	1.28825e+08
Q9HCN3	Post-GPI attachment to proteins factor 6 OS=Homo sapiens OX=9606 GN=TMEM8A PE=1 SV=3	0.005	9	3	3	3	1	771	84.7	7.53	10.29	3	0	10.264	2.247	15.836	0.149446	0.0563159	0.0215528	0	57.05	0	36086.5	980058	2.5662e+06
Q9Y5J5	Pleckstrin homology-like domain family A member 3 OS=Homo sapiens OX=9606 GN=PHLDA3 PE=1 SV=1	0.003	23	3	5	3	1	127	13.9	9.67	13.39	3	0	10.612	1.473	15.834	0.191172	0.505704	0.10176	0	1.91	0	373998	1.32958e+07	1.92852e+07
P35813	Protein phosphatase 1A OS=Homo sapiens OX=9606 GN=PPM1A PE=1 SV=1	0	73	26	67	24	1	382	42.4	5.36	304.95	26	2	12.306	1.256	15.751	0.119862	0.86264	0.186539	50.53	15.78	50.31	3.22368e+07	4.21082e+08	5.30743e+08
Q15013	MAD2L1-binding protein OS=Homo sapiens OX=9606 GN=MAD2L1BP PE=1 SV=1	0.003	14	2	4	2	1	274	31	6.3	11.58	2	0	13.734	1.325	15.744	0.074634	0.85641	0.0146734	0	21.55	0	42151.7	2.15517e+06	3.07782e+06
Q13432	Protein unc-119 homolog A OS=Homo sapiens OX=9606 GN=UNC119 PE=1 SV=1	0.003	19	3	5	2	1	240	26.9	6.42	13.89	3	1	11.335	1.359	15.726	0.126019	0.787902	0.063669	0	3.1	0	334472	4.93243e+06	6.77812e+06
Q9UKG1	DCC-interacting protein 13-alpha OS=Homo sapiens OX=9606 GN=APPL1 PE=1 SV=1	0	42	20	35	20	1	709	79.6	5.41	144.79	20	0	29.433	0.454	15.659	0.00959939	5.97844e-05	0.249222	72.67	5.73	96.07	2.38192e+06	2.94504e+08	1.23254e+08
Q99941	Cyclic AMP-dependent transcription factor ATF-6 beta OS=Homo sapiens OX=9606 GN=ATF6B PE=1 SV=2	0.002	9	2	4	2	1	703	76.7	6.27	15.57	2	0	0.01	100	15.524	5.96845e-17	1.7009e-16	0.0457682			0	107179		1.66389e+06
O43294	Transforming growth factor beta-1-induced transcript 1 protein OS=Homo sapiens OX=9606 GN=TGFB1I1 PE=1 SV=2	0	56	14	26	14	1	461	49.8	7.03	109.45	14	0	12.003	1.192	15.519	0.307495	0.932278	0.286991	27.47	26.22	13.84	2.77507e+06	4.48973e+07	5.64139e+07
Q15678	Tyrosine-protein phosphatase non-receptor type 14 OS=Homo sapiens OX=9606 GN=PTPN14 PE=1 SV=2	0	35	22	38	22	1	1187	135.2	8.31	173.4	22	0	10.387	1.403	15.469	0.265947	0.617029	0.19235	12.91	24.96	38.47	2.81052e+06	1.11064e+08	1.6522e+08
Q5VUB5	Protein FAM171A1 OS=Homo sapiens OX=9606 GN=FAM171A1 PE=1 SV=1	0	25	12	22	11	1	890	97.8	6.58	94.78	12	1	9.413	1.209	15.418	0.313516	0.919909	0.221666	96.8	18.69	66.84	6.49292e+06	8.43872e+07	1.07694e+08
Q86UK7	E3 ubiquitin-protein ligase ZNF598 OS=Homo sapiens OX=9606 GN=ZNF598 PE=1 SV=1	0.001	22	10	16	10	1	904	98.6	8.4	59.77	10	0	15.632	0.986	15.283	0.0598482	0.948979	0.116275	170.39	10.83	146.18	629764	1.46265e+07	2.00494e+07
O95396	Adenylyltransferase and sulfurtransferase MOCS3 OS=Homo sapiens OX=9606 GN=MOCS3 PE=1 SV=1	0.002	12	3	4	3	1	460	49.6	6.21	15.81	3	0	15.697	0.967	15.182	0.0517099	0.948979	0.0761045	0	26.97	0	86456.2	8.84656e+06	7.54844e+06
Q96D46	60S ribosomal export protein NMD3 OS=Homo sapiens OX=9606 GN=NMD3 PE=1 SV=1	0	63	19	31	19	1	503	57.6	7.14	132.9	19	0	10.259	1.429	15.147	0.288754	0.563117	0.232967	144.3	25.62	96.63	3.19756e+06	7.5033e+07	9.21928e+07
Q6PCB7	Long-chain fatty acid transport protein 1 OS=Homo sapiens OX=9606 GN=SLC27A1 PE=1 SV=1	0	46	23	50	21	1	646	71.1	8.53	203.54	23	0	17.688	0.984	14.98	0.0477959	0.947152	0.208041	43.84	14.19	66.76	7.17251e+06	1.59262e+08	1.54314e+08
Q8N0X7	Spartin OS=Homo sapiens OX=9606 GN=SPART PE=1 SV=1	0	45	18	38	18	1	666	72.8	5.91	187.79	18	0	24.464	0.801	14.971	0.0262034	0.549424	0.229578	47.24	11.7	76.25	4.94599e+06	1.15908e+08	9.42202e+07
P78348	Acid-sensing ion channel 1 OS=Homo sapiens OX=9606 GN=ASIC1 PE=1 SV=3	0.002	8	3	5	3	1	528	59.9	5.73	22.06	3	0	8.226	1.797	14.906	0.301687	0.070422	0.112855	0	1.21	0	671455	1.31413e+07	19014257
P78344	Eukaryotic translation initiation factor 4 gamma 2 OS=Homo sapiens OX=9606 GN=EIF4G2 PE=1 SV=1	0	43	30	66	30	1	907	102.3	7.14	248.01	30	0	11.599	1.289	14.83	0.136547	0.812971	0.206737	48.52	17.51	31.8	1.65703e+07	2.83376e+08	3.6663e+08
Q7Z3F1	Integral membrane protein GPR155 OS=Homo sapiens OX=9606 GN=GPR155 PE=2 SV=2	0.003	6	3	4	3	1	870	96.9	6.84	13.95	3	0	14.416	0.936	14.781	0.0546878	0.952072	0.0212396	0	11.8	0	55078.7	3.18123e+06	2.8557e+06
Q8N7R7	Cyclin-Y-like protein 1 OS=Homo sapiens OX=9606 GN=CCNYL1 PE=1 SV=2	0.001	25	8	19	7	1	359	40.7	6.07	71.85	8	1	14.315	1.227	14.717	0.0836522	0.897545	0.209045	25.99	9.76	42.47	1.03117e+07	1.59073e+08	181696069
Q9BZL6	Serine/threonine-protein kinase D2 OS=Homo sapiens OX=9606 GN=PRKD2 PE=1 SV=3	0	24	12	23	12	1	878	96.7	6.84	102.77	12	0	14.949	1.252	14.714	0.228302	0.858792	0.309531	74.35	17.22	22.43	1.08537e+06	4.56759e+07	5.7025e+07
Q93052	Lipoma-preferred partner OS=Homo sapiens OX=9606 GN=LPP PE=1 SV=1	0	58	21	44	21	1	612	65.7	7.37	188.95	21	0	11.411	1.255	14.635	0.187641	0.863126	0.250604	0.46	26.72	15.16	2.10381e+06	1.18638e+08	1.49295e+08
Q9Y2Z0	Protein SGT1 homolog OS=Homo sapiens OX=9606 GN=SUGT1 PE=1 SV=3	0.001	40	9	17	9	1	365	41	5.16	72.09	9	0	14.086	1.206	14.62	0.240992	0.922161	0.309531	4.19	37.51	5.66	1.38586e+06	4.19627e+07	5.72547e+07
Q14393	Growth arrest-specific protein 6 OS=Homo sapiens OX=9606 GN=GAS6 PE=1 SV=3	0.005	6	3	4	3	1	678	74.9	5.69	10.76	3	0	14.871	0.975	14.497	0.185758	0.943274	0.255698	0	2.95	0	1.20838e+06	3.40212e+07	3.31858e+07
Q8IVF5	T-lymphoma invasion and metastasis-inducing protein 2 OS=Homo sapiens OX=9606 GN=TIAM2 PE=2 SV=4	0.009	2	2	3	2	1	1701	190	7.21	7.8	2	0	10.939	1.246	14.477	0.120379	0.916743	0.0241591	0	8.92	0	119211	2.70627e+06	3.37133e+06
Q9HBL0	Tensin-1 OS=Homo sapiens OX=9606 GN=TNS1 PE=1 SV=2	0	43	42	84	40	1	1735	185.6	7.75	373.36	42	2	12.145	1.14	14.444	0.123189	0.955795	0.215701	4.66	20.75	21.5	9.99144e+06	3.18049e+08	3.5475e+08
P25325	3-mercaptopyruvate sulfurtransferase OS=Homo sapiens OX=9606 GN=MPST PE=1 SV=3	0	58	12	31	12	1	297	33.2	6.6	128.42	12	0	23.6	1.171	14.407	0.0202171	0.946941	0.216597	103.62	13.75	139.06	4.19197e+07	2.0769e+08	2.48302e+08
Q12933	TNF receptor-associated factor 2 OS=Homo sapiens OX=9606 GN=TRAF2 PE=1 SV=2	0.002	11	3	4	3	1	501	55.8	7.53	17.55	3	0	12.11	1.205	14.262	0.0828062	0.916743	0.117371	0	3.4	0	379227	7081110	8.47683e+06
Q9Y2V2	Calcium-regulated heat-stable protein 1 OS=Homo sapiens OX=9606 GN=CARHSP1 PE=1 SV=2	0	52	6	20	6	1	147	15.9	8.21	95.26	6	0	11.399	1.267	14.216	0.228467	0.846378	0.261703	25.54	7.87	17.08	8.07974e+06	1.0319e+08	1.39131e+08
Q8TAA9	Vang-like protein 1 OS=Homo sapiens OX=9606 GN=VANGL1 PE=1 SV=1	0.001	24	8	13	8	1	524	59.9	8.81	50.66	8	0	16.506	0.977	14.134	0.0776786	0.947152	0.141841	102.03	17.99	102.86	283983	1.75986e+07	1.72714e+07
Q8TEY7	Ubiquitin carboxyl-terminal hydrolase 33 OS=Homo sapiens OX=9606 GN=USP33 PE=1 SV=2	0	34	16	29	16	1	942	106.7	6.02	127.92	16	0	14.273	1.138	14.113	0.178388	0.953798	0.201046	53.06	22.58	50.69	3.42754e+06	6.7108e+07	7.25073e+07
Q96JC1	Vam6/Vps39-like protein OS=Homo sapiens OX=9606 GN=VPS39 PE=1 SV=2	0.002	12	6	8	6	1	886	101.7	6.99	22.34	6	0	14.6	1.423	14.034	0.0421424	0.654861	0.0909849	118.33	29.54	51.22	330816	6.95473e+06	6928685
Q92562	Polyphosphoinositide phosphatase OS=Homo sapiens OX=9606 GN=FIG4 PE=1 SV=1	0.001	25	14	23	14	1	907	103.6	6.92	81.8	14	0	10.401	1.17	13.906	0.351448	0.940892	0.249644	0.52	10.35	13.52	2.37043e+06	5.27775e+07	7.28697e+07
P46939	Utrophin OS=Homo sapiens OX=9606 GN=UTRN PE=1 SV=2	0	23	50	82	50	1	3433	394.2	5.33	324.1	50	0	9.059	1.117	13.854	0.22645	0.965218	0.231527	47.61	18.8	36.28	2.50676e+07	2.8017e+08	2.87113e+08
O00170	AH receptor-interacting protein OS=Homo sapiens OX=9606 GN=AIP PE=1 SV=2	0.001	32	8	10	8	1	330	37.6	6.29	34.28	8	0	10.26	1.352	13.834	0.402459	0.701088	0.334133	29.39	2.9	27.38	2.67337e+06	4.39235e+07	54105429
Q9H4L5	Oxysterol-binding protein-related protein 3 OS=Homo sapiens OX=9606 GN=OSBPL3 PE=1 SV=1	0	43	26	44	26	1	887	101.2	6.87	163.5	26	0	10.069	1.322	13.8	0.294531	0.758644	0.275254	77.97	13.95	81.21	7.75432e+06	9.98966e+07	1.39279e+08
Q9UJF2	Ras GTPase-activating protein nGAP OS=Homo sapiens OX=9606 GN=RASAL2 PE=1 SV=2	0	43	36	71	31	1	1139	128.5	8.24	279.34	36	5	10.57	1.07	13.787	0.167252	0.997497	0.232967	52.81	13.98	39.58	1.08373e+07	3.15721e+08	3.51989e+08
Q16760	Diacylglycerol kinase delta OS=Homo sapiens OX=9606 GN=DGKD PE=1 SV=4	0.003	5	3	3	1	1	1214	134.4	7.56	11.77	3	0	15.4	0.893	13.755	0.0532001	0.947152	0.0559706	0	0	0	33303.1	512877	458084
P55884	Eukaryotic translation initiation factor 3 subunit B OS=Homo sapiens OX=9606 GN=EIF3B PE=1 SV=3	0	54	29	67	29	1	814	92.4	5	286.71	29	0	10.147	1.266	13.726	0.18195	0.846628	0.234039	29.76	18.03	35.88	1.42123e+07	2.07813e+08	3.26533e+08
O75147	Obscurin-like protein 1 OS=Homo sapiens OX=9606 GN=OBSL1 PE=1 SV=4	0	23	25	40	25	1	1896	206.8	5.63	164.56	25	0	14.399	1.142	13.648	0.0857128	0.955623	0.236449	55.03	27.62	78.57	8.92731e+06	1.4941e+08	1.70412e+08
Q8NBA8	DTW domain-containing protein 2 OS=Homo sapiens OX=9606 GN=DTWD2 PE=1 SV=1	0.002	28	3	5	3	1	298	33.4	8.68	22.41	3	0	12.453	1.322	13.634	0.107447	0.846628	0.0393647	0	28.16	0	197978	5.7095e+06	4.08167e+06
Q15785	Mitochondrial import receptor subunit TOM34 OS=Homo sapiens OX=9606 GN=TOMM34 PE=1 SV=2	0	57	13	28	13	1	309	34.5	8.98	114.95	13	0	10.757	1.425	13.565	0.263147	0.566622	0.281193	52.97	8.83	60.56	8.68655e+06	1.00042e+08	1.42809e+08
Q8ND25	E3 ubiquitin-protein ligase ZNRF1 OS=Homo sapiens OX=9606 GN=ZNRF1 PE=1 SV=2	0	72	9	22	8	1	227	23.8	6.67	102.21	9	1	12.534	1.232	13.537	0.223941	0.886895	0.249644	2.09	21.62	23.78	1.48225e+06	6.89629e+07	8.40161e+07
Q8NC42	E3 ubiquitin-protein ligase RNF149 OS=Homo sapiens OX=9606 GN=RNF149 PE=2 SV=2	0.001	19	5	9	5	1	400	43.1	6.54	33.47	5	0	10.358	1.341	13.503	0.263791	0.726638	0.317876	0	9.51	0	974640	2.23289e+07	29402601
Q96NW4	Ankyrin repeat domain-containing protein 27 OS=Homo sapiens OX=9606 GN=ANKRD27 PE=1 SV=2	0	31	20	33	20	1	1050	116.9	6.87	129.92	20	0	18.162	1.111	13.404	0.0911207	0.965218	0.24302	0	23.97	0	396255	90787748	88992499
Q8IWV8	E3 ubiquitin-protein ligase UBR2 OS=Homo sapiens OX=9606 GN=UBR2 PE=1 SV=1	0	24	25	45	25	1	1755	200.4	6.24	184.87	25	0	11.102	0.957	13.377	0.185758	0.927063	0.285924	136.47	34.45	118.7	8.45214e+06	1.19441e+08	1.04798e+08
Q8N0W4	Neuroligin-4, X-linked OS=Homo sapiens OX=9606 GN=NLGN4X PE=1 SV=1	0.001	25	12	19	10	1	816	91.9	6.21	81.38	12	1	8.54	1.476	13.318	0.379625	0.510018	0.299342	0	22.64	0	434347	25465145	4.95653e+07
Q9NV66	S-adenosyl-L-methionine-dependent tRNA 4-demethylwyosine synthase OS=Homo sapiens OX=9606 GN=TYW1 PE=2 SV=2	0.002	7	4	5	4	1	732	83.6	6.87	15.58	4	0		0.889	13.309		0.900828	0.138483		0	0	276646	2738567	1.01104e+07
Q8N3D4	EH domain-binding protein 1-like protein 1 OS=Homo sapiens OX=9606 GN=EHBP1L1 PE=1 SV=2	0	26	21	34	21	1	1523	161.8	4.83	137.36	21	0	10.393	1.271	13.241	0.393228	0.817983	0.288365	17.12	8.36	45.58	1.19816e+06	5.01116e+07	7.18239e+07
Q9P273	Teneurin-3 OS=Homo sapiens OX=9606 GN=TENM3 PE=2 SV=3	0	41	70	167	69	1	2699	300.8	6.42	748.61	70	1	10.081	1.296	13.212	0.184275	0.797908	0.24834	33.42	14.61	30.58	7.29816e+07	1.00895e+09	1.33309e+09
Q8NFG4	Folliculin OS=Homo sapiens OX=9606 GN=FLCN PE=1 SV=1	0	44	15	25	15	1	579	64.4	6.23	96.92	15	0	12.649	1.143	13.142	0.194982	0.954834	0.282792	93.65	21.92	83.23	7.65492e+06	8.18907e+07	8.66512e+07
O75165	DnaJ homolog subfamily C member 13 OS=Homo sapiens OX=9606 GN=DNAJC13 PE=1 SV=5	0	15	24	36	24	1	2243	254.3	6.74	118.05	24	0	10.781	1.211	13.053	0.30794	0.903955	0.285924	35.93	31.4	78.92	1.26087e+06	5.93837e+07	7.34281e+07
O43447	Peptidyl-prolyl cis-trans isomerase H OS=Homo sapiens OX=9606 GN=PPIH PE=1 SV=1	0.003	34	3	4	3	1	177	19.2	8.07	11.84	3	0	11.466	1.275	13.052	0.11353	0.833601	0.134605	0	16.85	0	271181	5.20975e+06	10571233
Q9HB07	UPF0160 protein MYG1, mitochondrial OS=Homo sapiens OX=9606 GN=C12orf10 PE=1 SV=2	0.007	5	2	3	2	1	376	42.4	6.67	8.77	2	0	9.579	0.927	13.01	0.196651	0.916743	0.158796	0	49.84	0	407681	1.06521e+07	9.57273e+06
Q8IY33	MICAL-like protein 2 OS=Homo sapiens OX=9606 GN=MICALL2 PE=1 SV=1	0	59	38	76	37	1	904	97.4	9.57	328.54	38	1	11.383	1.342	12.92	0.142171	0.72133	0.255865	131.76	23.44	134.71	3.75432e+07	3.94912e+08	5.48949e+08
P60981	Destrin OS=Homo sapiens OX=9606 GN=DSTN PE=1 SV=3	0	75	14	73	13	1	165	18.5	7.85	325.44	14	0	12.159	1.283	12.891	0.122936	0.822056	0.256697	34.77	29	32.18	5.69986e+07	6.37647e+08	8.34098e+08
Q9UK39	Nocturnin OS=Homo sapiens OX=9606 GN=NOCT PE=1 SV=2	0	47	11	20	11	1	431	48.2	7.23	102.02	11	0	8.841	1.428	12.889	0.347832	0.563117	0.3208	21.47	6.64	30.78	8.21619e+06	79176398	1.16976e+08
O60427	Fatty acid desaturase 1 OS=Homo sapiens OX=9606 GN=FADS1 PE=1 SV=3	0	32	9	20	8	1	444	51.9	8.87	92.98	9	0	13.982	1.029	12.862	0.17387	0.965538	0.326444	11.15	9.54	5.87	2.32958e+06	62392414	6.64356e+07
Q9UKC9	F-box/LRR-repeat protein 2 OS=Homo sapiens OX=9606 GN=FBXL2 PE=1 SV=3	0.001	33	10	17	9	1	423	47	7.4	54.91	10	0	10.55	0.917	12.809	0.36348	0.849232	0.314153	0	34.66	0	546061	4.53241e+07	4.89754e+07
Q9BZF9	Uveal autoantigen with coiled-coil domains and ankyrin repeats OS=Homo sapiens OX=9606 GN=UACA PE=1 SV=2	0	23	22	33	22	1	1416	162.4	7.03	126.58	22	0	11.804	0.945	12.749	0.13173	0.909619	0.298925	320.67	9.01	348.78	1.98974e+07	1.45364e+08	1.2835e+08
Q8TDM6	Disks large homolog 5 OS=Homo sapiens OX=9606 GN=DLG5 PE=1 SV=4	0.001	8	10	16	10	1	1919	213.7	7.42	57.61	10	0	10.899	1.078	12.708	0.263246	0.994126	0.334269	0	11.45	0	443083	3.01682e+07	2.9421e+07
Q8N3R9	MAGUK p55 subfamily member 5 OS=Homo sapiens OX=9606 GN=MPP5 PE=1 SV=3	0.001	19	7	11	7	1	675	77.2	6.14	37.49	7	0	9.375	1.332	12.485	0.301687	0.740568	0.317876	0	31.62	0	482823	2.35475e+07	3.06432e+07
Q86UY6	N-alpha-acetyltransferase 40 OS=Homo sapiens OX=9606 GN=NAA40 PE=1 SV=1	0.001	59	11	19	11	1	237	27.2	7.39	69.19	11	0	8.823	1.439	12.476	0.399106	0.527325	0.299841	36.31	31.32	9.81	4.66165e+06	6.14083e+07	8.06386e+07
Q2NKX8	DNA excision repair protein ERCC-6-like OS=Homo sapiens OX=9606 GN=ERCC6L PE=1 SV=1	0	24	18	24	18	1	1250	141	5.31	87.01	18	0	8.826	1.311	12.291	0.405447	0.778764	0.334133	48.87	25.35	50.12	1.63452e+06	3.83792e+07	4.95241e+07
Q658Y4	Protein FAM91A1 OS=Homo sapiens OX=9606 GN=FAM91A1 PE=1 SV=3	0	32	14	26	14	1	838	93.9	6.39	107.02	14	0	10.831	1.157	12.278	0.317051	0.947152	0.313553	17.28	17.18	8.42	1.30982e+06	5.93276e+07	7.2984e+07
Q9Y4P8	WD repeat domain phosphoinositide-interacting protein 2 OS=Homo sapiens OX=9606 GN=WIPI2 PE=1 SV=1	0.001	17	4	8	4	1	454	49.4	6.46	39.48	4	0	10.784	1.321	12.249	0.274851	0.759277	0.334133	45.02	4.18	25.46	1.72929e+06	28433157	36954401
Q6UWE0	E3 ubiquitin-protein ligase LRSAM1 OS=Homo sapiens OX=9606 GN=LRSAM1 PE=1 SV=1	0	48	24	46	24	1	723	83.5	5.94	168.75	24	0	9.069	1.431	12.246	0.347405	0.560235	0.309531	65.76	16	52.49	5.05802e+06	9.28901e+07	1.39319e+08
Q71RC2	La-related protein 4 OS=Homo sapiens OX=9606 GN=LARP4 PE=1 SV=3	0	40	17	39	17	1	724	80.5	6.61	161.65	17	0	8.531	1.264	12.221	0.303065	0.848536	0.279252	44.26	14.94	43.95	8.73266e+06	127447854	1.70553e+08
Q15404	Ras suppressor protein 1 OS=Homo sapiens OX=9606 GN=RSU1 PE=1 SV=3	0	63	13	34	13	1	277	31.5	8.65	132.1	13	0	8.595	1.301	12.215	0.476121	0.778764	0.354678	36.61	25.91	45.33	2.62485e+06	4.68308e+07	6.53022e+07
Q9P253	Vacuolar protein sorting-associated protein 18 homolog OS=Homo sapiens OX=9606 GN=VPS18 PE=1 SV=2	0	39	23	49	23	1	973	110.1	6.07	215.9	23	0	7.472	1.259	12.213	0.440205	0.858324	0.303897	36.14	19.57	43.93	9.24713e+06	1.01286e+08	1.30846e+08
Q9NXC5	GATOR complex protein MIOS OS=Homo sapiens OX=9606 GN=MIOS PE=1 SV=2	0.001	19	12	18	12	1	875	98.5	6.73	63.37	12	0	7.492	1.591	12.178	0.464965	0.220114	0.251648	94.51	18.89	49.65	2.39138e+07	52739499	5.71859e+07
Q9H269	Vacuolar protein sorting-associated protein 16 homolog OS=Homo sapiens OX=9606 GN=VPS16 PE=1 SV=2	0	32	20	37	20	1	839	94.6	6.77	157.16	20	0	11.453	1.225	12.158	0.158604	0.900828	0.281193	49.92	8.73	30.83	8.45711e+06	1.36796e+08	1.72847e+08
Q9UNE7	E3 ubiquitin-protein ligase CHIP OS=Homo sapiens OX=9606 GN=STUB1 PE=1 SV=2	0	50	12	22	12	1	303	34.8	5.87	105.12	12	0	10.291	1.273	12.154	0.271543	0.838846	0.306091	31.41	20.32	40.71	9.43813e+06	106706607	1.33039e+08
Q13625	Apoptosis-stimulating of p53 protein 2 OS=Homo sapiens OX=9606 GN=TP53BP2 PE=1 SV=2	0.001	20	10	13	10	1	1128	125.5	6.07	50.23	10	0		1.31	12.136		0.783396	0.169385		11.07	0	219900	1.44095e+07	2.31501e+07
Q9BQS8	FYVE and coiled-coil domain-containing protein 1 OS=Homo sapiens OX=9606 GN=FYCO1 PE=1 SV=3	0	31	29	57	28	1	1478	166.9	4.92	262.4	29	0	9.867	0.919	12.133	0.191605	0.865864	0.282035	76.52	10.91	24.25	5.32677e+06	1.93442e+08	1.65972e+08
Q14160	Protein scribble homolog OS=Homo sapiens OX=9606 GN=SCRIB PE=1 SV=4	0	45	44	106	42	1	1630	174.8	5.07	430.36	44	2	9.431	1.249	11.916	0.210145	0.867864	0.289175	27.37	19.08	16.74	3.03255e+07	4.50332e+08	5.46275e+08
Q12770	Sterol regulatory element-binding protein cleavage-activating protein OS=Homo sapiens OX=9606 GN=SCAP PE=1 SV=4	0	31	28	64	28	1	1279	139.6	6.86	304.82	28	0	11.496	0.962	11.838	0.139175	0.932278	0.292212	41.66	17.12	35.57	2.29237e+07	3.28882e+08	350924016
Q9UPN3	Microtubule-actin cross-linking factor 1, isoforms 1/2/3/5 OS=Homo sapiens OX=9606 GN=MACF1 PE=1 SV=4	0	5	23	37	20	1	7388	837.8	5.39	132.69	23	2	10.544	1.121	11.813	0.332516	0.961746	0.282823	11.75	17.85	8.81	1.74192e+06	6.81763e+07	7.68085e+07
P57737	Coronin-7 OS=Homo sapiens OX=9606 GN=CORO7 PE=1 SV=2	0	32	15	26	15	1	925	100.5	5.8	117.99	15	0		1.197	11.725		0.928724	0.396563		12.87	0	577833	3.19129e+07	5.45604e+07
Q8NEU8	DCC-interacting protein 13-beta OS=Homo sapiens OX=9606 GN=APPL2 PE=1 SV=3	0	56	23	38	22	1	664	74.4	4.94	164.21	23	1	11.796	0.851	11.686	0.162775	0.70561	0.333218	228.33	15.01	229.12	2.54057e+06	1.3401e+08	1.17599e+08
Q14533	Keratin, type II cuticular Hb1 OS=Homo sapiens OX=9606 GN=KRT81 PE=1 SV=3	0	25	15	69	15	1	505	54.9	5.47	263.52	15	0	10.2	1.132	11.679	0.180369	0.957207	0.298438	21.82	9.64	12.87	8.30969e+07	6.86413e+08	8.69304e+08
Q9NQC7	Ubiquitin carboxyl-terminal hydrolase CYLD OS=Homo sapiens OX=9606 GN=CYLD PE=1 SV=1	0.002	12	6	8	6	1	956	107.2	5.59	26.3	6	0	8.734	1.193	11.656	0.190801	0.928527	0.169751	0	17.13	0	149226	6.70565e+06	8.3353e+06
Q9BRK4	Leucine zipper putative tumor suppressor 2 OS=Homo sapiens OX=9606 GN=LZTS2 PE=1 SV=2	0.007	4	2	3	2	1	669	72.7	6.51	8.82	2	0	11.178	1.041	11.632	0.109898	0.992526	0.136803	34.06	25.19	8.7	597770	5.67595e+06	6.65157e+06
O75864	Protein phosphatase 1 regulatory subunit 37 OS=Homo sapiens OX=9606 GN=PPP1R37 PE=1 SV=4	0.001	34	15	20	15	1	691	74.7	5.06	71.61	15	0	8.934	1.341	11.606	0.449249	0.70044	0.385298	0	12.7	0	518023	4.26793e+07	6.5912e+07
O75962	Triple functional domain protein OS=Homo sapiens OX=9606 GN=TRIO PE=1 SV=2	0	12	27	45	27	1	3097	346.7	6.37	173.88	27	0	7.633	1.29	11.575	0.426539	0.810946	0.334133	42.79	24.87	37	6.15153e+06	7.99185e+07	1.07198e+08
Q6UX07	Dehydrogenase/reductase SDR family member 13 OS=Homo sapiens OX=9606 GN=DHRS13 PE=2 SV=1	0.001	33	9	17	9	1	377	40.8	7.69	65	9	0	8.953	1.218	11.507	0.44837	0.907575	0.367293	48.81	8.27	48.05	3.46003e+06	3.80697e+07	4.73487e+07
Q9BYK8	Helicase with zinc finger domain 2 OS=Homo sapiens OX=9606 GN=HELZ2 PE=1 SV=6	0.003	2	3	4	3	1	2649	294.5	7.49	11.86	3	0	12.006	0.958	11.501	0.0910713	0.960436	0.0762249	0	0	0	97961	1.17613e+06	2.10767e+06
Q9HAD4	WD repeat-containing protein 41 OS=Homo sapiens OX=9606 GN=WDR41 PE=1 SV=3	0.001	32	10	15	10	1	459	51.7	5.44	55.04	10	0	7.978	1.638	11.471	0.363891	0.172806	0.348798	62.76	27.33	21.43	975312	1.86023e+07	3.84324e+07
Q99675	Cell growth regulator with RING finger domain protein 1 OS=Homo sapiens OX=9606 GN=CGRRF1 PE=1 SV=1	0.003	20	3	4	3	1	332	38.2	5.16	13.48	3	0	7.288	1.351	11.445	0.301851	0.780739	0.151046	0	22.39	0	340300	5694148	7.63001e+06
Q68CZ2	Tensin-3 OS=Homo sapiens OX=9606 GN=TNS3 PE=1 SV=2	0	17	14	22	12	1	1445	155.2	6.81	90.74	14	0	8.557	1.301	11.251	0.462148	0.797908	0.424157	4.91	9.77	15.13	16044022	3.20576e+07	4.58469e+07
Q15185	Prostaglandin E synthase 3 OS=Homo sapiens OX=9606 GN=PTGES3 PE=1 SV=1	0	24	6	28	6	1	160	18.7	4.54	158.34	6	0	8.567	1.357	11.246	0.250841	0.697947	0.309981	16.78	5.86	29.58	7.47202e+07	537941076	7.24215e+08
Q9Y2U8	Inner nuclear membrane protein Man1 OS=Homo sapiens OX=9606 GN=LEMD3 PE=1 SV=2	0	49	26	44	26	1	911	99.9	7.55	200.39	26	0	10.754	0.956	11.245	0.161871	0.925627	0.309981	23.58	21.01	46.84	3.03928e+06	2.0444e+08	2.08101e+08
O95248	Myotubularin-related protein 5 OS=Homo sapiens OX=9606 GN=SBF1 PE=1 SV=4	0	22	25	41	25	1	1868	208.3	6.9	148.08	25	0	9.636	1.176	11.226	0.325897	0.944276	0.356835	27	20.1	25.64	2.53515e+06	7.54203e+07	9.12656e+07
P36894	Bone morphogenetic protein receptor type-1A OS=Homo sapiens OX=9606 GN=BMPR1A PE=1 SV=2	0	23	9	21	9	1	532	60.2	7.58	84.25	9	0	8.673	1.176	11.224	0.444194	0.937569	0.353807	55.33	18.99	26.23	4.53167e+06	5.1652e+07	68143496
Q16658	Fascin OS=Homo sapiens OX=9606 GN=FSCN1 PE=1 SV=3	0	63	23	64	23	1	493	54.5	7.24	277.75	23	0	9.422	1.231	11.161	0.210393	0.888094	0.313553	24.42	18.02	23.72	43729030	4.52622e+08	5.72808e+08
Q9NQY0	Bridging integrator 3 OS=Homo sapiens OX=9606 GN=BIN3 PE=1 SV=1	0.005	9	2	4	2	1	253	29.6	7.47	10.91	2	0	8.414	1.321	11.117	0.213016	0.786877	0.187958	65.9	30.53	33.88	711345	6.13303e+06	7.82877e+06
P78318	Immunoglobulin-binding protein 1 OS=Homo sapiens OX=9606 GN=IGBP1 PE=1 SV=1	0.001	23	4	7	4	1	339	39.2	5.38	34.27	4	0	9.315	1.157	11.107	0.254089	0.948979	0.199701	0	11.75	0	274398	1.65653e+07	18910576
Q9UM54	Unconventional myosin-VI OS=Homo sapiens OX=9606 GN=MYO6 PE=1 SV=4	0	49	48	97	48	1	1294	149.6	8.53	442.06	48	0	45.514	0.237	11.057	0.00187151	1.12287e-14	0.315859	85.23	0.86	74.54	2.67822e+08	1.21085e+09	471490451
Q8NFA0	Ubiquitin carboxyl-terminal hydrolase 32 OS=Homo sapiens OX=9606 GN=USP32 PE=1 SV=1	0	45	44	74	44	1	1604	181.5	6.44	310.31	44	0	9.335	1.236	11.031	0.214344	0.884589	0.316539	23.41	18.8	25.42	1.52762e+07	1.28412e+09	3.14515e+08
P62136	Serine/threonine-protein phosphatase PP1-alpha catalytic subunit OS=Homo sapiens OX=9606 GN=PPP1CA PE=1 SV=1	0	60	18	63	2	1	330	37.5	6.33	269.88	18	3	8.288	1.249	11.012	0.415642	0.863126	0.349127	24.46	7.91	29.96	7.44888e+06	6.48082e+07	82875239
O75534	Cold shock domain-containing protein E1 OS=Homo sapiens OX=9606 GN=CSDE1 PE=1 SV=2	0	45	33	82	33	1	798	88.8	6.25	319.24	33	0	8.532	1.415	10.989	0.252309	0.586221	0.317876	39.41	14.35	31.15	3.99757e+07	4.30743e+08	6.29293e+08
Q9NR12	PDZ and LIM domain protein 7 OS=Homo sapiens OX=9606 GN=PDLIM7 PE=1 SV=1	0	70	21	56	21	1	457	49.8	8.41	235.66	21	0	7.943	1.451	10.965	0.286006	0.522851	0.318201	35.57	14.36	16.45	3.34975e+07	3.28942e+08	4.45077e+08
O75923	Dysferlin OS=Homo sapiens OX=9606 GN=DYSF PE=1 SV=1	0	27	36	58	36	1	2080	237.1	5.64	219.26	36	0	8.887	1.09	10.864	0.272306	0.989567	0.371935	65.87	13.28	86.82	5.40911e+06	131774115	1.42222e+08
Q8WWN8	Arf-GAP with Rho-GAP domain, ANK repeat and PH domain-containing protein 3 OS=Homo sapiens OX=9606 GN=ARAP3 PE=1 SV=1	0.001	6	7	12	7	1	1544	169.7	7.08	36.94	7	0	7.764	1.23	10.847	0.282454	0.888094	0.216639	0	16.99	0	238021	15412507	1.69718e+07
Q6P1M0	Long-chain fatty acid transport protein 4 OS=Homo sapiens OX=9606 GN=SLC27A4 PE=1 SV=1	0	54	25	56	23	1	643	72	8.47	213.43	25	2	10.757	0.987	10.779	0.161871	0.947152	0.324235	28.61	13.03	28.04	2.5882e+07	3.7587e+08	3.74945e+08
O60711	Leupaxin OS=Homo sapiens OX=9606 GN=LPXN PE=1 SV=1	0.004	5	1	2	1	1	386	43.3	6.01	12.36	1	0	11.205	0.961	10.769	0.126409	0.958435	0.0649679	0	0	0	303014	3.39532e+06	3.26307e+06
Q96F81	Protein dispatched homolog 1 OS=Homo sapiens OX=9606 GN=DISP1 PE=1 SV=3	0.001	15	12	20	12	1	1524	170.8	6.89	82.35	12	0	7.715	1.211	10.762	0.484002	0.924504	0.38852	0	22.56	0	645113	3.21129e+07	4.16306e+07
P36954	DNA-directed RNA polymerase II subunit RPB9 OS=Homo sapiens OX=9606 GN=POLR2I PE=1 SV=1	0.007	28	2	2	2	1	125	14.5	5.14	8.81	2	0	11.345	0.924	10.665	0.119128	0.919613	0.206034	0	2.11	0	603149	8.78179e+06	8.19523e+06
Q8WU76	Sec1 family domain-containing protein 2 OS=Homo sapiens OX=9606 GN=SCFD2 PE=1 SV=2	0.001	16	9	11	9	1	684	75.1	6.68	33.75	9	0	6.782	1.038	10.653	0.355911	0.979522	0.212011	37.97	28.75	70.51	452034	1.05211e+07	1.40276e+07
Q8IVF7	Formin-like protein 3 OS=Homo sapiens OX=9606 GN=FMNL3 PE=1 SV=3	0.002	5	4	6	4	1	1028	117.1	6.65	17.03	4	0	9.604	1.153	10.635	0.172613	0.951343	0.119264	0	5.85	0	117751	4.20518e+06	5.23735e+06
Q96HE9	Proline-rich protein 11 OS=Homo sapiens OX=9606 GN=PRR11 PE=1 SV=1	0.001	40	8	14	8	1	360	40.1	10.11	60.04	8	0	10.127	0.977	10.579	0.307495	0.947152	0.313553	28.06	20.23	37.33	7.65891e+06	69148721	6.83348e+07
Q13795	ADP-ribosylation factor-related protein 1 OS=Homo sapiens OX=9606 GN=ARFRP1 PE=1 SV=1	0.001	36	5	10	5	1	201	22.6	7.56	35.16	5	0	9.075	1.158	10.504	0.297171	0.947152	0.244691	29.01	17.68	16.05	1.06632e+06	1.90468e+07	1.73874e+07
O95490	Adhesion G protein-coupled receptor L2 OS=Homo sapiens OX=9606 GN=ADGRL2 PE=1 SV=2	0	14	13	24	13	1	1459	163.2	6.43	102.03	13	0	8.448	1.384	10.495	0.412102	0.638582	0.350989	13.63	13.02	32.68	3.44309e+06	5.74716e+07	80671691
P07947	Tyrosine-protein kinase Yes OS=Homo sapiens OX=9606 GN=YES1 PE=1 SV=3	0	52	21	58	20	1	543	60.8	6.74	244.55	21	1	7.686	1.35	10.48	0.302042	0.705147	0.336827	39.5	10.94	51.24	3.10154e+07	2.39569e+08	3.11381e+08
Q9H089	Large subunit GTPase 1 homolog OS=Homo sapiens OX=9606 GN=LSG1 PE=1 SV=2	0.001	24	10	15	10	1	658	75.2	6.38	57.46	10	0	7.934	1.316	10.474	0.535992	0.753382	0.456452	0	11.17	0	489085	5.07261e+07	5.92492e+07
Q8NB49	Phospholipid-transporting ATPase IG OS=Homo sapiens OX=9606 GN=ATP11C PE=1 SV=3	0.001	14	10	14	10	1	1132	129.4	6.67	45.97	10	0	6.948	1.458	10.28	0.582863	0.51723	0.473482	43.85	31.72	50.45	4.54565e+06	4.36589e+07	54068659
O95571	Persulfide dioxygenase ETHE1, mitochondrial OS=Homo sapiens OX=9606 GN=ETHE1 PE=1 SV=2	0.002	28	4	5	4	1	254	27.9	6.83	15.58	4	0	13.939	1.094	10.214	0.13608	0.974963	0.232967	0	5.01	0	740747	18030749	1.61331e+07
P15170	Eukaryotic peptide chain release factor GTP-binding subunit ERF3A OS=Homo sapiens OX=9606 GN=GSPT1 PE=1 SV=1	0	46	18	55	9	1	499	55.7	5.62	237.65	18	0	8.407	1.143	10.195	0.39985	0.954834	0.373893	22.15	16.68	21.67	9.80977e+06	8.54951e+07	9.8693e+07
P37173	TGF-beta receptor type-2 OS=Homo sapiens OX=9606 GN=TGFBR2 PE=1 SV=2	0.001	32	13	21	13	1	567	64.5	5.9	75.16	13	0	7.599	1.354	10.182	0.444776	0.70044	0.41846	14.59	18.99	11.92	5.79478e+06	6.88789e+07	1.10823e+08
Q9UN66	Protocadherin beta-8 OS=Homo sapiens OX=9606 GN=PCDHB8 PE=2 SV=3	0	28	14	28	5	1	801	87.6	4.88	103.9	14	2	9.162	0.993	10.159	0.456	0.947152	0.448092	2.88	13.1	19.92	3.87711e+06	4.70114e+07	4.84939e+07
O14641	Segment polarity protein dishevelled homolog DVL-2 OS=Homo sapiens OX=9606 GN=DVL2 PE=1 SV=1	0.001	12	6	9	5	1	736	78.9	6.02	35.39	6	1	6.911	1.453	10.147	0.467984	0.508297	0.428462	29.44	19.87	10.08	2.65997e+06	20749421	2.9065e+07
Q8TDB6	E3 ubiquitin-protein ligase DTX3L OS=Homo sapiens OX=9606 GN=DTX3L PE=1 SV=1	0	43	22	45	22	1	740	83.5	8.06	174.9	22	0	8.459	1.17	10.115	0.25642	0.947152	0.353807	26.77	20.26	10.49	6.47668e+06	1.66333e+08	1.66259e+08
Q9Y3F4	Serine-threonine kinase receptor-associated protein OS=Homo sapiens OX=9606 GN=STRAP PE=1 SV=1	0	78	18	47	18	1	350	38.4	5.12	192.02	18	0	7.592	1.433	10.1	0.307869	0.552307	0.354384	30.67	13.8	35.51	2.28356e+07	197554640	322063633
Q8WXG6	MAP kinase-activating death domain protein OS=Homo sapiens OX=9606 GN=MADD PE=1 SV=2	0.001	11	8	11	8	1	1647	183.2	6.04	42.11	8	0	9.775	1.154	10.096	0.208778	0.947152	0.249008	45.6	9.12	28.6	388741	1.10132e+07	1.53187e+07
Q9UIL1	Short coiled-coil protein OS=Homo sapiens OX=9606 GN=SCOC PE=1 SV=2	0.002	29	2	4	2	1	159	18	8.85	22.64	2	0	9.796	1.029	10.085	0.150776	0.976811	0.238768	29.98	18.58	11.26	959799	8.89433e+06	9.43741e+06
O75131	Copine-3 OS=Homo sapiens OX=9606 GN=CPNE3 PE=1 SV=1	0.001	21	8	17	7	1	537	60.1	5.85	66.54	8	1	7.674	1.311	10.058	0.479988	0.786877	0.434531	52.92	21.87	25.67	3.35575e+06	3.17422e+07	43945447
Q96N19	Integral membrane protein GPR137 OS=Homo sapiens OX=9606 GN=GPR137 PE=2 SV=2	0.001	23	7	12	7	1	417	46	8.38	51.33	7	0	9.355	1.073	10.04	0.361881	0.998534	0.417677	0	33.11	0	1.23552e+06	3.40734e+07	4.47027e+07
P49588	Alanine--tRNA ligase, cytoplasmic OS=Homo sapiens OX=9606 GN=AARS PE=1 SV=2	0	58	38	99	38	1	968	106.7	5.53	413.99	38	0	8.107	1.243	9.986	0.275928	0.875453	0.359307	46.7	14.13	36.75	4.24013e+07	3.32047e+08	4.18753e+08
P57768	Sorting nexin-16 OS=Homo sapiens OX=9606 GN=SNX16 PE=1 SV=2	0.001	37	9	19	9	1	344	39.1	4.65	79.81	9	0	6.461	1.467	9.914	0.537541	0.508297	0.461913	13.8	19.22	33.03	2.8841e+06	3.35925e+07	50503165
Q6PJI9	GATOR complex protein WDR59 OS=Homo sapiens OX=9606 GN=WDR59 PE=1 SV=2	0	24	13	23	13	1	974	109.7	7.91	86.31	13	0	7.654	1.295	9.908	0.538496	0.799542	0.488712	89.12	18.18	87.41	1.90791e+06	4.34794e+07	5.55273e+07
O60488	Long-chain-fatty-acid--CoA ligase 4 OS=Homo sapiens OX=9606 GN=ACSL4 PE=1 SV=2	0	28	14	25	11	1	711	79.1	8.38	87.75	14	0	10.357	1.04	9.889	0.278656	0.974963	0.396563	82.76	20.06	64.26	2.82501e+06	2.65538e+07	3.35466e+07
Q9Y5E7	Protocadherin beta-2 OS=Homo sapiens OX=9606 GN=PCDHB2 PE=1 SV=1	0.001	18	10	24	5	1	798	87.2	4.89	83.31	10	0	9.662	1.016	9.814	0.311171	0.961746	0.276541	0	21.56	0	472442	2.24209e+07	1.71514e+07
Q8N3C0	Activating signal cointegrator 1 complex subunit 3 OS=Homo sapiens OX=9606 GN=ASCC3 PE=1 SV=3	0	19	26	42	26	1	2202	251.3	7.09	152.44	26	0	9.302	0.779	9.812	0.32384	0.50199	0.337878	54.67	18.2	45.8	5.85483e+06	9.52712e+07	7.38827e+07
O15231	Zinc finger protein 185 OS=Homo sapiens OX=9606 GN=ZNF185 PE=1 SV=3	0	49	20	44	20	1	689	73.5	7.01	167.1	20	0	8.846	1.17	9.804	0.236316	0.946941	0.369527	50.38	23.06	21.87	1.16051e+07	1.53087e+08	1.77696e+08
Q8TF42	Ubiquitin-associated and SH3 domain-containing protein B OS=Homo sapiens OX=9606 GN=UBASH3B PE=1 SV=2	0	28	9	17	9	1	649	72.6	6.93	90.92	9	0	22.027	0.426	9.729	0.0691962	6.51839e-06	0.461913	5	3.05	6.61	1.59944e+06	62562373	2.73151e+07
Q08AM6	Protein VAC14 homolog OS=Homo sapiens OX=9606 GN=VAC14 PE=1 SV=1	0	59	35	95	35	1	782	87.9	6.13	402.55	35	0	9.227	1.222	9.684	0.219346	0.903955	0.373893	27.87	13.05	27.41	3.81254e+07	4.63767e+08	5.57347e+08
O43374	Ras GTPase-activating protein 4 OS=Homo sapiens OX=9606 GN=RASA4 PE=2 SV=2	0	48	29	58	2	1	803	90.4	7.83	220.34	29	24	7.113	1.262	9.561	0.346109	0.850694	0.380646	32.25	8.86	27.65	3.99011e+07	2.33111e+08	2.55288e+08
Q9Y5G3	Protocadherin gamma-B1 OS=Homo sapiens OX=9606 GN=PCDHGB1 PE=2 SV=1	0	25	14	30	8	1	927	100.3	5.08	122.76	14	0	6.631	1.411	9.54	0.552757	0.601333	0.495623	162.39	10.82	178.54	2.70488e+06	3.68422e+07	5.26187e+07
Q96KB5	Lymphokine-activated killer T-cell-originated protein kinase OS=Homo sapiens OX=9606 GN=PBK PE=1 SV=3	0	52	11	25	11	1	322	36.1	5.12	88.41	11	0	8.785	1.065	9.49	0.238801	0.994296	0.373893	21.79	22.39	13.53	1.4919e+07	1.44403e+08	148156770
Q96JA3	Pleckstrin homology domain-containing family A member 8 OS=Homo sapiens OX=9606 GN=PLEKHA8 PE=1 SV=3	0.001	34	12	24	12	1	519	58.2	5.11	84.04	12	0	9.433	1.491	9.4	0.403346	0.384755	0.464311	15.48	13.86	38.97	3.06586e+06	5.40162e+07	6.7106e+07
Q9NZ09	Ubiquitin-associated protein 1 OS=Homo sapiens OX=9606 GN=UBAP1 PE=1 SV=1	0	56	18	50	18	1	502	55	5.11	237.12	18	0	10.763	0.886	9.385	0.161871	0.797908	0.389355	36.23	15.51	21.45	1.87656e+07	2.23351e+08	2.08165e+08
A0A024RBG1	Diphosphoinositol polyphosphate phosphohydrolase NUDT4B OS=Homo sapiens OX=9606 GN=NUDT4B PE=3 SV=1	0.001	60	6	10	4	1	181	20.4	6.35	38.04	6	0	7.607	1.325	9.343	0.298405	0.797908	0.259107	0	10.89	0	416900	5.44252e+06	7.93111e+06
Q99829	Copine-1 OS=Homo sapiens OX=9606 GN=CPNE1 PE=1 SV=1	0.002	11	3	6	3	1	537	59	5.83	22.62	3	0	8.419	1.308	9.305	0.198703	0.771528	0.302925	0	23.04	0	186089	6.73283e+06	9401137
Q8IXQ6	Poly [ADP-ribose] polymerase 9 OS=Homo sapiens OX=9606 GN=PARP9 PE=1 SV=2	0	24	15	28	15	1	854	96.3	7.91	96.61	15	0	7.074	1.27	9.253	0.514168	0.820654	0.392733	32.85	22.05	32.39	3.99619e+06	5.72669e+07	7.39655e+07
Q8N4T4	Rho guanine nucleotide exchange factor 39 OS=Homo sapiens OX=9606 GN=ARHGEF39 PE=1 SV=1	0.001	24	5	8	5	1	335	38.3	9.64	31.77	5	0	6.134	1.526	9.25	0.446117	0.378477	0.296151	128	6	120.08	1.20751e+06	1.11626e+07	1.95289e+07
Q07617	Sperm-associated antigen 1 OS=Homo sapiens OX=9606 GN=SPAG1 PE=1 SV=3	0	36	22	49	22	1	926	103.6	6.86	248.65	22	0	6.342	1.223	9.245	0.415642	0.901843	0.397217	25.01	10.74	61.02	1.53178e+06	1.61952e+08	2.02966e+08
Q96KC2	ADP-ribosylation factor-like protein 5B OS=Homo sapiens OX=9606 GN=ARL5B PE=1 SV=1	0.001	58	6	12	6	1	179	20.4	6.52	47.53	6	0	7.705	1.134	9.151	0.527358	0.957207	0.551445	13.57	14.3	20.44	2588484	5.03824e+07	5.39695e+07
Q99707	Methionine synthase OS=Homo sapiens OX=9606 GN=MTR PE=1 SV=2	0.003	4	4	4	4	1	1265	140.4	5.58	11.52	4	0	9.321	1.323	9.091	0.173311	0.768254	0.279252	0	45.85	0	350626	6.20715e+06	1.18075e+07
Q8IUC4	Rhophilin-2 OS=Homo sapiens OX=9606 GN=RHPN2 PE=1 SV=1	0.002	9	5	6	5	1	686	76.9	6.8	16.12	5	0	3.234	1.154	9.079	0.84234	0.947152	0.298438	0	5.69	0	982629	1.10522e+07	2.01805e+07
Q92503	SEC14-like protein 1 OS=Homo sapiens OX=9606 GN=SEC14L1 PE=1 SV=2	0	29	14	27	14	1	715	81.2	6.43	109.67	14	0	5.841	1.146	9.074	0.612764	0.948979	0.397903	104.1	34.07	64.3	4.42573e+06	6.82869e+07	7.11685e+07
Q9BRZ2	E3 ubiquitin-protein ligase TRIM56 OS=Homo sapiens OX=9606 GN=TRIM56 PE=1 SV=3	0.002	7	3	4	3	1	755	81.4	7.74	18.58	3	0	8.826	1.025	9.044	0.185758	0.983897	0.175137	78.93	30.57	45.96	664888	5031513	5.33091e+06
P43378	Tyrosine-protein phosphatase non-receptor type 9 OS=Homo sapiens OX=9606 GN=PTPN9 PE=1 SV=1	0	44	25	68	25	1	593	68	8.02	282.19	25	0	9.313	1.106	8.988	0.215348	0.970289	0.414064	126.45	15.03	126.68	5.57961e+07	5.37766e+08	5.86064e+08
Q9Y5T5	Ubiquitin carboxyl-terminal hydrolase 16 OS=Homo sapiens OX=9606 GN=USP16 PE=1 SV=1	0.001	23	11	17	11	1	823	93.5	6.93	62.92	11	0	6.336	1.257	8.947	0.470089	0.852202	0.48457	41.96	9.96	29.91	887706	1.62812e+07	4.18427e+07
Q8NEZ2	Vacuolar protein sorting-associated protein 37A OS=Homo sapiens OX=9606 GN=VPS37A PE=1 SV=1	0	40	13	35	13	1	397	44.3	5.57	135.54	13	0	11.441	0.962	8.932	0.184275	0.932278	0.466423	55.63	14.87	53.5	1.24944e+07	1.32319e+08	122982758
P63241	Eukaryotic translation initiation factor 5A-1 OS=Homo sapiens OX=9606 GN=EIF5A PE=1 SV=2	0	51	10	39	3	1	154	16.8	5.24	187.44	10	7	6.241	1.201	8.909	0.425564	0.927063	0.417677	50.42	30.96	30.94	4.42998e+07	281697183	375839434
Q9BXB4	Oxysterol-binding protein-related protein 11 OS=Homo sapiens OX=9606 GN=OSBPL11 PE=1 SV=2	0.001	7	5	10	3	1	747	83.6	7.06	32.18	5	0	6.622	1.345	8.905	0.385408	0.728268	0.258926	0	43.99	0	526513	8530947	1.36446e+07
Q8NBW4	Sodium-coupled neutral amino acid transporter 9 OS=Homo sapiens OX=9606 GN=SLC38A9 PE=1 SV=2	0.002	9	2	3	2	1	561	63.7	7.68	16.76	2	0	5.814	1.528	8.885	0.415642	0.573591	0.189315	0	0	0	517306	5.77888e+06	4596221
Q86UW9	Probable E3 ubiquitin-protein ligase DTX2 OS=Homo sapiens OX=9606 GN=DTX2 PE=1 SV=3	0	53	15	39	15	1	622	67.2	8.47	187.8	15	0	6.887	1.246	8.856	0.479588	0.870699	0.456364	0	48.99	0	1.48225e+06	1.12707e+08	1.56946e+08
P51828	Adenylate cyclase type 7 OS=Homo sapiens OX=9606 GN=ADCY7 PE=1 SV=1	0	25	17	34	17	1	1080	120.2	8.12	146.45	17	0	7.457	1.174	8.819	0.458067	0.945207	0.506138	42.37	19.6	22.27	1.20277e+07	8.8346e+07	1.14788e+08
P23458	Tyrosine-protein kinase JAK1 OS=Homo sapiens OX=9606 GN=JAK1 PE=1 SV=2	0	33	24	36	24	1	1154	133.2	7.55	127.12	24	0	7.602	1.169	8.806	0.513874	0.945207	0.535879	28.38	18.7	14.66	5.27721e+06	5.09672e+07	6.03883e+07
Q9Y5F1	Protocadherin beta-12 OS=Homo sapiens OX=9606 GN=PCDHB12 PE=2 SV=1	0.001	9	5	14	1	1	795	86.7	4.84	53.32	5	0	4.943	1.781	8.801	0.596172	0.287582	0.119138	0	0	0	345441	1.7075e+06	3.0404e+06
Q04721	Neurogenic locus notch homolog protein 2 OS=Homo sapiens OX=9606 GN=NOTCH2 PE=1 SV=3	0	21	31	61	30	1	2471	265.2	5.14	240.98	31	0	7.079	1.292	8.774	0.34815	0.805416	0.426263	34.93	18.67	39.54	1.93791e+07	182793408	230512003
Q6XZF7	Dynamin-binding protein OS=Homo sapiens OX=9606 GN=DNMBP PE=1 SV=1	0	18	17	34	17	1	1577	177.2	5.39	144.45	17	0	10.547	1.133	8.718	0.351574	0.955819	0.532172	12.9	10.4	66.93	448142	5.41189e+07	6.69499e+07
P25789	Proteasome subunit alpha type-4 OS=Homo sapiens OX=9606 GN=PSMA4 PE=1 SV=1	0.001	44	9	21	9	1	261	29.5	7.72	83.85	9	0	6.237	1.39	8.707	0.555134	0.659287	0.50093	6.14	4.88	17.84	1.0109e+07	7.20461e+07	1.03107e+08
P29279	Connective tissue growth factor OS=Homo sapiens OX=9606 GN=CTGF PE=1 SV=2	0.002	29	6	6	6	1	349	38.1	8	21.85	6	0	7.079	1.252	8.643	0.43657	0.863126	0.317876	30.41	27.46	23.4	1.74239e+06	1.83529e+07	2.2627e+07
Q86UU1	Pleckstrin homology-like domain family B member 1 OS=Homo sapiens OX=9606 GN=PHLDB1 PE=1 SV=1	0.001	17	15	22	15	1	1377	151.1	8.63	75.01	15	0	7.069	1.225	8.616	0.587867	0.900828	0.568134	59.26	14.86	32.78	7.39634e+06	4.40713e+07	5.42713e+07
Q9BXB5	Oxysterol-binding protein-related protein 10 OS=Homo sapiens OX=9606 GN=OSBPL10 PE=1 SV=2	0	34	18	43	15	1	764	83.9	8.31	162.32	18	3	6.76	1.353	8.541	0.373928	0.70044	0.441484	21.05	11.52	25.93	2.3185e+07	1.65175e+08	2.33511e+08
Q9UPT9	Ubiquitin carboxyl-terminal hydrolase 22 OS=Homo sapiens OX=9606 GN=USP22 PE=1 SV=2	0.009	7	2	2	2	1	525	59.9	8.05	7.51	2	0	0.01	100	8.522	5.96845e-17	1.7009e-16	0.18334			0	162873		1.38795e+06
Q8IZ07	Ankyrin repeat domain-containing protein 13A OS=Homo sapiens OX=9606 GN=ANKRD13A PE=1 SV=3	0	47	20	44	19	1	590	67.6	5.02	193.05	20	1	33.286	0.222	8.462	0.00618099	1.7009e-16	0.494275	8.17	0.51	25.26	6.65752e+06	3.89556e+08	8.93062e+07
P60174	Triosephosphate isomerase OS=Homo sapiens OX=9606 GN=TPI1 PE=1 SV=3	0.002	28	5	6	5	1	286	30.8	5.92	18.53	5	0	10.616	1.469	8.454	0.143556	0.50199	0.334158	28.08	2.55	92.41	2.32762e+06	1.04605e+07	13148160
Q6KB66	Keratin, type II cytoskeletal 80 OS=Homo sapiens OX=9606 GN=KRT80 PE=1 SV=2	0.001	23	7	13	6	1	452	50.5	5.67	43.65	7	0	8.002	1.059	8.443	0.286945	0.994296	0.323876	1.47	4.72	2.1	1.99279e+06	1.30002e+07	13719000
Q8TEU7	Rap guanine nucleotide exchange factor 6 OS=Homo sapiens OX=9606 GN=RAPGEF6 PE=1 SV=2	0	31	30	57	27	1	1601	179.3	6.4	218.42	30	3	7.139	1.22	8.435	0.459528	0.904014	0.506138	227.84	16.59	206.7	1.28908e+06	8.43978e+07	1.09299e+08
P51805	Plexin-A3 OS=Homo sapiens OX=9606 GN=PLXNA3 PE=1 SV=2	0.01	2	1	2	1	1	1871	207.6	7.31	7.17	1	0	10.474	0.805	8.43	0.132974	0.849931	0.159314	0	0	0	148552	1.55589e+06	1.25223e+06
P35611	Alpha-adducin OS=Homo sapiens OX=9606 GN=ADD1 PE=1 SV=2	0.001	23	10	18	10	1	737	80.9	5.83	69.31	10	0	6.591	1.193	8.331	0.54156	0.937569	0.522666	43.39	18.8	51.29	3.07983e+06	3.38793e+07	3.96615e+07
Q8IYD1	Eukaryotic peptide chain release factor GTP-binding subunit ERF3B OS=Homo sapiens OX=9606 GN=GSPT2 PE=1 SV=2	0	43	18	40	9	1	628	68.8	5.43	169.51	18	8	5.467	1.308	8.309	0.502199	0.781322	0.456364	32.51	20.26	35.09	3.48558e+07	2.11502e+08	3.04281e+08
Q8NEL9	Phospholipase DDHD1 OS=Homo sapiens OX=9606 GN=DDHD1 PE=1 SV=2	0.005	8	3	3	3	1	900	100.4	5.67	10.33	3	0	6.758	1.144	8.302	0.313516	0.948979	0.313884	0	10.89	0	565532	7.05551e+06	7.9151e+06
P05198	Eukaryotic translation initiation factor 2 subunit 1 OS=Homo sapiens OX=9606 GN=EIF2S1 PE=1 SV=3	0	74	24	54	24	1	315	36.1	5.08	208.07	24	0	7.02	1.363	8.266	0.351574	0.685262	0.457599	24.14	18.13	30.53	4.95828e+07	3.53317e+08	4.89791e+08
O95671	N-acetylserotonin O-methyltransferase-like protein OS=Homo sapiens OX=9606 GN=ASMTL PE=1 SV=3	0.002	8	3	5	3	1	621	68.8	6.07	17.69	3	0	7.051	1.255	8.211	0.310326	0.90154	0.221666	0	10.71	0	129179	4.03552e+06	5.28308e+06
Q9BV86	N-terminal Xaa-Pro-Lys N-methyltransferase 1 OS=Homo sapiens OX=9606 GN=NTMT1 PE=1 SV=3	0.001	41	6	9	6	1	223	25.4	5.52	32.74	6	0	5.13	1.331	8.191	0.569197	0.741732	0.356835	0	29.8	0	889681	1.33651e+07	1.75903e+07
Q8IWR0	Zinc finger CCCH domain-containing protein 7A OS=Homo sapiens OX=9606 GN=ZC3H7A PE=1 SV=1	0.002	10	3	5	3	1	971	110.5	7.3	16.81	3	0	2.613	1.233	8.168	0.929066	0.925627	0.143938	0	14.24	0	265753	1.83265e+06	3.51441e+06
Q9HAS0	Protein Njmu-R1 OS=Homo sapiens OX=9606 GN=C17orf75 PE=1 SV=2	0.002	23	6	7	6	1	396	44.6	5.03	22.29	6	0	6.424	1.158	8.15	0.351021	0.947152	0.315859	45.19	14.25	54.23	563369	9.999e+06	1.23157e+07
O75581	Low-density lipoprotein receptor-related protein 6 OS=Homo sapiens OX=9606 GN=LRP6 PE=1 SV=2	0	18	19	31	19	1	1613	180.3	5.31	121.35	19	0	7.507	1.372	8.122	0.54747	0.654861	0.572736	13.7	16	39.62	2.10469e+06	4.10413e+07	6.49808e+07
Q9Y5E4	Protocadherin beta-5 OS=Homo sapiens OX=9606 GN=PCDHB5 PE=2 SV=1	0	35	17	32	12	1	795	86.4	5	128.66	17	5	7.837	1.061	8.084	0.292885	0.99216	0.469251	42.27	20.27	27.06	2.68351e+07	2.29432e+08	2.38763e+08
Q6PJF5	Inactive rhomboid protein 2 OS=Homo sapiens OX=9606 GN=RHBDF2 PE=1 SV=2	0.001	11	6	10	6	1	856	96.6	8.82	39.13	6	0	5.044	1.389	8.074	0.686422	0.656184	0.54799	35.94	27.63	92.38	2.04483e+06	29600794	4.9305e+07
Q8N3C7	CAP-Gly domain-containing linker protein 4 OS=Homo sapiens OX=9606 GN=CLIP4 PE=1 SV=1	0.002	11	5	7	5	1	705	76.3	8.7	20.72	5	0	5.646	1.538	8.037	0.439873	0.529937	0.313553	57.77	10.55	45.64	759045	4.89322e+06	7314795
P56537	Eukaryotic translation initiation factor 6 OS=Homo sapiens OX=9606 GN=EIF6 PE=1 SV=1	0	51	6	19	6	1	245	26.6	4.68	90.41	6	0	6.954	1.129	7.956	0.479588	0.959229	0.553983	7.19	6.3	6.98	1.25502e+07	9.2665e+07	1.05214e+08
Q96QK1	Vacuolar protein sorting-associated protein 35 OS=Homo sapiens OX=9606 GN=VPS35 PE=1 SV=2	0	26	16	27	16	1	796	91.6	5.49	104.89	16	0	8.749	1.18	7.937	0.443496	0.937569	0.585547	41.94	23.92	50.18	5.55317e+06	49076088	6.06388e+07
A2RRP1	Neuroblastoma-amplified sequence OS=Homo sapiens OX=9606 GN=NBAS PE=1 SV=2	0	27	42	68	42	1	2371	268.4	5.96	268.77	42	0	8.546	0.974	7.924	0.252035	0.940892	0.48007	25.7	23.2	25.89	1.43692e+07	1.75617e+08	1.75951e+08
P21980	Protein-glutamine gamma-glutamyltransferase 2 OS=Homo sapiens OX=9606 GN=TGM2 PE=1 SV=2	0	53	23	54	23	1	687	77.3	5.22	221.01	23	0	5.949	1.253	7.863	0.451138	0.863126	0.48457	9.47	23.91	12.42	2.49152e+07	1.8801e+08	247560450
P54578	Ubiquitin carboxyl-terminal hydrolase 14 OS=Homo sapiens OX=9606 GN=USP14 PE=1 SV=3	0.002	13	4	7	4	1	494	56	5.3	22.53	4	0	8.11	1.195	7.857	0.241585	0.932996	0.314527	55.83	23.52	77.5	2.25739e+06	8424549	1.19278e+07
Q9H7X7	Intraflagellar transport protein 22 homolog OS=Homo sapiens OX=9606 GN=IFT22 PE=1 SV=1	0.004	12	1	3	1	1	185	20.8	5.15	11.24	1	0	8.819	0.89	7.85	0.201199	0.937569	0.189315	0	0	0	296205	2.6123e+06	2.32534e+06
P13861	cAMP-dependent protein kinase type II-alpha regulatory subunit OS=Homo sapiens OX=9606 GN=PRKAR2A PE=1 SV=2	0.002	17	5	7	4	1	404	45.5	5.07	24.98	5	1	5.761	1.247	7.844	0.47544	0.863416	0.358705	3.53	13.51	23.85	1.08317e+06	7581632	1.78707e+07
P67775	Serine/threonine-protein phosphatase 2A catalytic subunit alpha isoform OS=Homo sapiens OX=9606 GN=PPP2CA PE=1 SV=1	0	54	13	31	1	1	309	35.6	5.54	152.83	13	0	6.159	1.271	7.828	0.376036	0.849991	0.358039	0	0	0	1.36902e+06	8431861	10717253
Q9UL15	BAG family molecular chaperone regulator 5 OS=Homo sapiens OX=9606 GN=BAG5 PE=1 SV=1	0.001	24	7	12	7	1	447	51.2	6.05	39.62	7	0	8.939	1.232	7.819	0.229716	0.888094	0.340351	20.82	55.98	37.25	833541	7.86094e+06	1.06342e+07
Q13425	Beta-2-syntrophin OS=Homo sapiens OX=9606 GN=SNTB2 PE=1 SV=1	0.002	13	6	8	6	1	540	57.9	8.82	24.18	6	0	5.396	1.432	7.728	0.61656	0.5545	0.575844	70.72	9.94	68.19	1.7467e+06	22055947	3.21671e+07
Q9BSW2	EF-hand calcium-binding domain-containing protein 4B OS=Homo sapiens OX=9606 GN=CRACR2A PE=1 SV=1	0	39	13	21	13	1	395	45.6	5.01	94.63	13	0	5.673	1.214	7.713	0.638039	0.903955	0.483838	114.43	7.86	124.8	1.59344e+07	5.04784e+07	5.97795e+07
P55735	Protein SEC13 homolog OS=Homo sapiens OX=9606 GN=SEC13 PE=1 SV=3	0.001	16	3	8	3	1	322	35.5	5.48	35.76	3	0	6.696	1.142	7.649	0.462148	0.954875	0.375432	85.3	15.2	68.21	3.42066e+06	1.62117e+07	1.94723e+07
O15269	Serine palmitoyltransferase 1 OS=Homo sapiens OX=9606 GN=SPTLC1 PE=1 SV=1	0	50	17	53	17	1	473	52.7	6.01	207.37	17	0	6.911	1.074	7.644	0.361077	0.997497	0.499395	35.49	22.34	36.9	3.79282e+07	344225588	3.61003e+08
Q8N6R0	Methyltransferase-like protein 13 OS=Homo sapiens OX=9606 GN=METTL13 PE=1 SV=1	0	25	10	18	10	1	699	78.7	6.73	91.13	10	0	6.263	1.103	7.615	0.638039	0.974684	0.575844	10.11	19.64	3.87	3.68129e+06	3.87507e+07	3.88908e+07
Q8NEC7	Glutathione S-transferase C-terminal domain-containing protein OS=Homo sapiens OX=9606 GN=GSTCD PE=1 SV=2	0	28	12	22	12	1	633	71	7.78	85.83	12	0	5.411	1.293	7.609	0.7235	0.799688	0.585547	69.64	12.93	72.01	4.13289e+06	4.07632e+07	4.77773e+07
P62714	Serine/threonine-protein phosphatase 2A catalytic subunit beta isoform OS=Homo sapiens OX=9606 GN=PPP2CB PE=1 SV=1	0	56	14	31	2	1	309	35.6	5.43	151.29	14	11	5.654	1.21	7.584	0.597295	0.91855	0.54229	25.15	17.52	22.82	1.35734e+07	1.01826e+08	1.29103e+08
Q9Y508	E3 ubiquitin-protein ligase RNF114 OS=Homo sapiens OX=9606 GN=RNF114 PE=1 SV=1	0.001	62	7	13	7	1	228	25.7	7.25	69.86	7	0	11.058	0.716	7.573	0.274851	0.190782	0.59596	24.98	3.8	23.87	2.64564e+06	68271781	5.00409e+07
Q9H0Q0	Protein FAM49A OS=Homo sapiens OX=9606 GN=FAM49A PE=2 SV=1	0.002	23	5	7	3	1	323	37.3	6.01	24.81	5	0	7.101	1.061	7.534	0.283571	0.994126	0.355505	17.83	21.41	3.55	939789	6.55015e+06	1.01903e+07
Q86VY9	Transmembrane protein 200A OS=Homo sapiens OX=9606 GN=TMEM200A PE=1 SV=1	0.001	33	9	13	9	1	491	54.3	9.17	61.47	9	0	5.948	1.209	7.496	0.627011	0.921252	0.573368	27.24	14.7	22.22	1.63494e+06	3.08376e+07	37525772
Q6R327	Rapamycin-insensitive companion of mTOR OS=Homo sapiens OX=9606 GN=RICTOR PE=1 SV=1	0	16	19	25	19	1	1708	192.1	7.47	85.19	19	0	4.471	1.405	7.494	0.803813	0.573591	0.62786	25.03	35.82	89.43	2.67578e+06	5.41225e+07	5.67952e+07
Q9BU89	Deoxyhypusine hydroxylase OS=Homo sapiens OX=9606 GN=DOHH PE=1 SV=1	0.001	40	6	10	6	1	302	32.9	4.83	40.91	6	0	5.505	1.333	7.469	0.489986	0.740568	0.428462	18.32	13.44	10.54	1.47781e+06	1.38933e+07	16804734
A2VDJ0	Transmembrane protein 131-like OS=Homo sapiens OX=9606 GN=TMEM131L PE=1 SV=2	0.002	6	6	8	6	1	1609	179.2	6.86	28.56	6	0	11.904	0.742	7.459	0.10346	0.4381	0.392911	58.35	12.76	41.72	581122	1.22367e+07	1.06811e+07
Q9UN73	Protocadherin alpha-6 OS=Homo sapiens OX=9606 GN=PCDHA6 PE=2 SV=1	0.002	7	5	7	5	1	950	102.7	5.06	24.98	5	0	8.202	0.92	7.459	0.274851	0.886033	0.370248	0	11.77	0	339899	1.49447e+07	1.45383e+07
Q9BZH6	WD repeat-containing protein 11 OS=Homo sapiens OX=9606 GN=WDR11 PE=1 SV=1	0	26	17	26	17	1	1224	136.6	6.92	117.28	17	0	6.41	1.038	7.446	0.645134	0.965218	0.625998	67.82	38.83	87.1	4.16916e+06	3.87282e+07	5.1131e+07
P49790	Nuclear pore complex protein Nup153 OS=Homo sapiens OX=9606 GN=NUP153 PE=1 SV=2	0.004	6	4	4	4	1	1475	153.8	8.73	12.12	4	0	0.01	100	7.434	5.96845e-17	1.7009e-16	0.368022			0	2.34868e+06		5908660
P10644	cAMP-dependent protein kinase type I-alpha regulatory subunit OS=Homo sapiens OX=9606 GN=PRKAR1A PE=1 SV=1	0.002	10	3	5	3	1	381	43	5.35	15.11	3	0	6.363	1.165	7.415	0.329949	0.938395	0.416671	0	44.17	0	446489	6.83202e+06	9.50883e+06
Q9BT23	LIM domain-containing protein 2 OS=Homo sapiens OX=9606 GN=LIMD2 PE=1 SV=1	0.007	13	1	2	1	1	127	14.1	9.03	8.74	1	0	5.515	1.339	7.384	0.484002	0.842141	0.19368	0	0	0	478731	2.64004e+06	3.53504e+06
Q8NB46	Serine/threonine-protein phosphatase 6 regulatory ankyrin repeat subunit C OS=Homo sapiens OX=9606 GN=ANKRD52 PE=1 SV=3	0.001	20	10	12	10	1	1076	115	6.48	49.48	10	0	6.237	0.936	7.366	0.419347	0.90154	0.619919	77.47	28.87	170.78	1.06793e+06	1.47921e+07	2.75803e+07
P53671	LIM domain kinase 2 OS=Homo sapiens OX=9606 GN=LIMK2 PE=1 SV=1	0.001	19	6	10	6	1	638	72.2	7.2	42.42	6	0	5.859	1.175	7.344	0.443496	0.938395	0.387501	78.59	19.22	64.14	1.39373e+06	1.13989e+07	1.30798e+07
Q8NFZ4	Neuroligin-2 OS=Homo sapiens OX=9606 GN=NLGN2 PE=1 SV=1	0.004	4	3	4	1	1	835	90.8	6.18	10.48	3	0	4.763	1.541	7.34	0.590778	0.628257	0.192623	0	0	0	419010	1.9958e+06	3.07574e+06
P17252	Protein kinase C alpha type OS=Homo sapiens OX=9606 GN=PRKCA PE=1 SV=4	0	42	20	32	19	1	672	76.7	7.05	109.15	20	1	7.559	1.176	7.334	0.310065	0.944276	0.568385	73.34	21.01	17.64	7.05057e+06	6.46936e+08	79340341
Q5TCZ1	SH3 and PX domain-containing protein 2A OS=Homo sapiens OX=9606 GN=SH3PXD2A PE=1 SV=1	0.001	9	6	12	6	1	1133	125.2	8.9	47.35	6	0	5.201	1.429	7.333	0.52116	0.563117	0.387501	108.62	3.89	106.19	776622	8.40803e+06	1.53401e+07
O60684	Importin subunit alpha-7 OS=Homo sapiens OX=9606 GN=KPNA6 PE=1 SV=1	0	45	15	34	12	1	536	60	4.98	143.86	15	3	5.877	1.13	7.322	0.585998	0.957207	0.573368	28.06	23.14	36.88	1.35917e+07	7.66983e+07	9.39728e+07
O95905	Protein ecdysoneless homolog OS=Homo sapiens OX=9606 GN=ECD PE=1 SV=1	0.001	20	7	11	7	1	644	72.7	4.87	36.92	7	0	6.94	1.111	7.312	0.501811	0.965218	0.582565	139.77	11.8	145.93	5.4322e+06	2.53708e+07	3.62966e+07
O15111	Inhibitor of nuclear factor kappa-B kinase subunit alpha OS=Homo sapiens OX=9606 GN=CHUK PE=1 SV=2	0.002	13	7	10	7	1	745	84.6	6.73	28.35	7	0	6.908	1.076	7.297	0.440312	0.994126	0.414999	31.07	40.98	34.46	1.68514e+06	1.66471e+07	1.86531e+07
Q9H7F0	Probable cation-transporting ATPase 13A3 OS=Homo sapiens OX=9606 GN=ATP13A3 PE=1 SV=4	0	20	14	25	14	1	1226	138	6.64	105.35	14	0	7.076	0.987	7.292	0.47362	0.947152	0.599817	44.69	16.76	27.81	3.62763e+06	7.93101e+07	4.62524e+07
Q13613	Myotubularin-related protein 1 OS=Homo sapiens OX=9606 GN=MTMR1 PE=1 SV=4	0.001	23	9	13	8	1	665	74.6	7.14	51.59	9	1	6.519	1.125	7.27	0.54331	0.959383	0.59596	8.82	17.48	9.81	2.47571e+06	2.44122e+07	2.53884e+07
Q9NX24	H/ACA ribonucleoprotein complex subunit 2 OS=Homo sapiens OX=9606 GN=NHP2 PE=1 SV=1	0.001	62	4	8	4	1	153	17.2	8.22	43.44	4	0	5.37	1.507	7.261	0.501811	0.38446	0.599817	0	15.22	0	929424	1.4479e+07	3.25591e+07
P52435	DNA-directed RNA polymerase II subunit RPB11-a OS=Homo sapiens OX=9606 GN=POLR2J PE=1 SV=1	0.001	56	5	9	5	1	117	13.3	5.86	33.88	5	0	5.622	1.225	7.254	0.444776	0.888094	0.392911	0	7.84	0	609878	5.53696e+06	1.20326e+07
Q96RF0	Sorting nexin-18 OS=Homo sapiens OX=9606 GN=SNX18 PE=1 SV=2	0.003	5	2	4	2	1	628	68.9	5.68	13.23	2	0	5.373	1.349	7.25	0.511848	0.799688	0.363769	38.12	3.78	34.24	947721	5.07213e+06	6.82678e+06
A4D1U4	Protein LCHN OS=Homo sapiens OX=9606 GN=LCHN PE=1 SV=1	0.001	27	8	12	8	1	455	51.4	5.31	41.73	8	0	6.934	1.123	7.248	0.444233	0.962835	0.5023	13.31	12.56	0.09	1.51497e+06	1.97292e+07	2.49282e+07
Q96J01	THO complex subunit 3 OS=Homo sapiens OX=9606 GN=THOC3 PE=1 SV=1	0.002	27	4	7	4	1	351	38.7	6.09	27.77	4	0	8.427	1.415	7.247	0.305881	0.611072	0.406397	0	18.11	0	872912	16904698	2.24884e+07
P52306	Rap1 GTPase-GDP dissociation stimulator 1 OS=Homo sapiens OX=9606 GN=RAP1GDS1 PE=1 SV=3	0	42	17	52	16	1	607	66.3	5.31	217.86	17	1	6.024	1.215	7.167	0.50305	0.910325	0.535879	41.79	21.29	59.58	2.05614e+07	1.15593e+08	1.51342e+08
Q8NCE2	Myotubularin-related protein 14 OS=Homo sapiens OX=9606 GN=MTMR14 PE=1 SV=2	0.002	10	3	5	3	1	650	72.2	6.24	20.95	3	0	7.013	1.048	7.153	0.307495	0.998534	0.298925	5.46	1.56	4.07	636673	4.52726e+06	4.52955e+06
Q15797	Mothers against decapentaplegic homolog 1 OS=Homo sapiens OX=9606 GN=SMAD1 PE=1 SV=1	0.001	22	7	13	5	1	465	52.2	7.31	47.42	7	0	5.219	1.332	7.142	0.589421	0.756865	0.414999	0	21.26	0	117313	1.69026e+07	19267551
P30626	Sorcin OS=Homo sapiens OX=9606 GN=SRI PE=1 SV=1	0.005	25	4	4	4	1	198	21.7	5.59	10.13	4	0	5.393	1.313	7.078	0.486466	0.768118	0.442591	0	25.49	0	835188	8.64992e+06	16599670
A6NDU8	UPF0600 protein C5orf51 OS=Homo sapiens OX=9606 GN=C5orf51 PE=1 SV=1	0.001	34	6	8	6	1	294	33.6	5.26	47.71	6	0	4.683	1.259	7.057	0.700882	0.849232	0.643637	10.12	17.62	42.06	2.57208e+06	2.04465e+07	2.67374e+07
Q5VV42	Threonylcarbamoyladenosine tRNA methylthiotransferase OS=Homo sapiens OX=9606 GN=CDKAL1 PE=1 SV=1	0	59	24	49	24	1	579	65.1	7.46	219.63	24	0	5.836	1.152	7.054	0.461509	0.948979	0.545898	10.83	17.14	18.8	1.65824e+07	1.63977e+08	1.99383e+08
P09619	Platelet-derived growth factor receptor beta OS=Homo sapiens OX=9606 GN=PDGFRB PE=1 SV=1	0	28	20	36	20	1	1106	123.9	4.98	130.43	20	0	8.539	1.092	6.997	0.25206	0.986198	0.606959	54.49	17.91	34.12	1.51718e+07	148545149	1.35312e+08
P49642	DNA primase small subunit OS=Homo sapiens OX=9606 GN=PRIM1 PE=1 SV=1	0.001	21	7	12	7	1	420	49.9	8.21	37.25	7	0	5.673	1.471	6.962	0.580759	0.494178	0.631651	26.12	11.74	21.32	2.29281e+06	1.76331e+07	2.84206e+07
Q8TEW0	Partitioning defective 3 homolog OS=Homo sapiens OX=9606 GN=PARD3 PE=1 SV=2	0.001	11	11	14	11	1	1356	151.3	7.68	47.88	11	0	5.441	1.392	6.953	0.644901	0.638752	0.610142	2.06	27.66	34.07	978188	26455630	3.90031e+07
Q9BRX2	Protein pelota homolog OS=Homo sapiens OX=9606 GN=PELO PE=1 SV=2	0	43	13	32	13	1	385	43.3	6.34	134.96	13	0	5.539	1.27	6.94	0.632225	0.842141	0.622978	19.72	26.79	9.74	1.00313e+07	6.86012e+07	102739039
Q9H792	Inactive tyrosine-protein kinase PEAK1 OS=Homo sapiens OX=9606 GN=PEAK1 PE=1 SV=4	0	16	13	19	13	1	1746	193	6.89	84.14	13	0	1.786	1.499	6.939	0.992646	0.405233	0.633705	0	31.35	0	904694	1.56381e+07	3.13212e+07
O14578	Citron Rho-interacting kinase OS=Homo sapiens OX=9606 GN=CIT PE=1 SV=2	0.001	5	7	10	7	1	2027	231.3	6.57	34.23	7	0	7.285	0.946	6.918	0.416208	0.92105	0.448568	18.97	9.87	33.54	959314	2.01199e+07	19706918
Q96RT1	Erbin OS=Homo sapiens OX=9606 GN=ERBIN PE=1 SV=2	0	22	18	26	18	1	1412	158.2	5.5	99.67	18	0	5.935	1.193	6.884	0.673508	0.928527	0.664508	32.19	18.23	12.79	3.84652e+06	4.35658e+07	59684730
Q9H9H4	Vacuolar protein sorting-associated protein 37B OS=Homo sapiens OX=9606 GN=VPS37B PE=1 SV=1	0	76	13	39	13	1	285	31.3	7.34	173.01	13	0	8.701	0.812	6.823	0.278121	0.586316	0.611241	64.13	5.99	66.35	1.62904e+07	1.28571e+08	1.29821e+08
O94955	Rho-related BTB domain-containing protein 3 OS=Homo sapiens OX=9606 GN=RHOBTB3 PE=1 SV=2	0	36	15	22	15	1	611	69.4	7.62	85.04	15	0	7.373	1.018	6.815	0.511848	0.959229	0.619523	28.49	16.2	26.83	2.6894e+06	3.02055e+07	3.50641e+07
Q4V339	COBW domain-containing protein 6 OS=Homo sapiens OX=9606 GN=CBWD6 PE=3 SV=1	0.002	18	4	7	4	1	395	43.9	4.87	25.15	4	0	5.693	1.375	6.788	0.443496	0.667956	0.428462	2.4	17.46	16.57	1.31953e+06	6.56661e+06	9.4061e+06
Q9Y2I1	Nischarin OS=Homo sapiens OX=9606 GN=NISCH PE=1 SV=3	0.002	7	5	7	5	1	1504	166.5	5.14	23.4	5	0	4.543	0.934	6.766	0.589456	0.943707	0.299841	0	17.39	0	241484	5.44539e+06	5.56143e+06
Q8N3E9	1-phosphatidylinositol 4,5-bisphosphate phosphodiesterase delta-3 OS=Homo sapiens OX=9606 GN=PLCD3 PE=1 SV=3	0.001	22	10	15	10	1	789	89.2	6.98	59.29	10	0	5.879	1.173	6.749	0.586756	0.944276	0.64502	100.85	8.36	98.3	887803	27429452	3.00553e+07
O75425	Motile sperm domain-containing protein 3 OS=Homo sapiens OX=9606 GN=MOSPD3 PE=2 SV=1	0.001	28	3	11	3	1	235	25.5	9.2	44.45	3	0		0.702	6.748		0.23628	0.448568		53.99	0	585671	1.25716e+07	1.1368e+07
Q5VST6	Alpha/beta hydrolase domain-containing protein 17B OS=Homo sapiens OX=9606 GN=ABHD17B PE=1 SV=1	0.001	43	6	11	6	1	288	32.2	6.29	53.91	6	0	5.549	1.12	6.746	0.628738	0.965218	0.656148	33.86	26.83	24.88	4.03385e+06	2.4987e+07	2.58469e+07
O00186	Syntaxin-binding protein 3 OS=Homo sapiens OX=9606 GN=STXBP3 PE=1 SV=2	0.002	12	5	8	5	1	592	67.7	7.8	26.7	5	0	5.483	1.048	6.74	0.443496	0.997497	0.473482	82.71	46.2	32.75	1.0614e+06	6.01046e+06	8.65886e+06
Q15650	Activating signal cointegrator 1 OS=Homo sapiens OX=9606 GN=TRIP4 PE=1 SV=4	0.002	17	6	7	6	1	581	66.1	7.85	28.64	6	0	6.745	0.951	6.72	0.458067	0.929914	0.459587	0	3.32	0	680785	17972872	1.52629e+07
P29323	Ephrin type-B receptor 2 OS=Homo sapiens OX=9606 GN=EPHB2 PE=1 SV=5	0.002	9	6	7	4	1	1055	117.4	6.55	20.61	6	0	4.623	1.099	6.707	0.574174	0.969564	0.276082	0	41.72	0	422079	6.28115e+06	4.00915e+06
P04818	Thymidylate synthase OS=Homo sapiens OX=9606 GN=TYMS PE=1 SV=3	0.001	51	10	21	10	1	313	35.7	7.01	77.49	10	0	4.739	1.312	6.674	0.731326	0.768118	0.626431	11.02	9.91	44.59	8.86388e+06	6.26703e+07	8.25872e+07
Q7Z434	Mitochondrial antiviral-signaling protein OS=Homo sapiens OX=9606 GN=MAVS PE=1 SV=2	0.001	38	11	19	11	1	540	56.5	5.52	81.27	11	0	7.942	1.139	6.661	0.419347	0.956027	0.648191	61.42	34.56	34.24	4.00636e+06	2.41902e+07	4.35161e+07
Q9Y6N7	Roundabout homolog 1 OS=Homo sapiens OX=9606 GN=ROBO1 PE=1 SV=1	0.004	5	4	4	4	1	1651	180.8	6.04	12.36	4	0	7.124	0.935	6.658	0.312339	0.947152	0.372701	0	0	0	315206	2.24548e+06	6.25124e+06
P54577	Tyrosine--tRNA ligase, cytoplasmic OS=Homo sapiens OX=9606 GN=YARS PE=1 SV=4	0	66	34	81	34	1	528	59.1	7.05	310.92	34	0	5.582	1.251	6.614	0.488718	0.864371	0.581476	43.33	20.73	27.39	6.0355e+07	4.68194e+08	5.63097e+08
Q709C8	Vacuolar protein sorting-associated protein 13C OS=Homo sapiens OX=9606 GN=VPS13C PE=1 SV=1	0.001	5	12	20	12	1	3753	422.1	6.83	79.41	12	0	6.11	1.011	6.61	0.596172	0.957207	0.691521	33.32	24.98	30.05	4117487	6.39451e+07	5.8407e+07
Q14C86	GTPase-activating protein and VPS9 domain-containing protein 1 OS=Homo sapiens OX=9606 GN=GAPVD1 PE=1 SV=2	0.001	8	7	11	7	1	1478	164.9	5.22	37.15	7	0	5.434	1.178	6.605	0.562876	0.938395	0.491516	5.38	20.03	11.06	1.04802e+06	1.26223e+07	1.74628e+07
Q9NP77	RNA polymerase II subunit A C-terminal domain phosphatase SSU72 OS=Homo sapiens OX=9606 GN=SSU72 PE=1 SV=1	0.001	43	6	10	6	1	194	22.6	5.33	39.52	6	0	5.755	1.368	6.594	0.634084	0.660088	0.641452	202.75	8.59	254.18	1.21425e+07	4.96606e+07	5.96164e+07
O15357	Phosphatidylinositol 3,4,5-trisphosphate 5-phosphatase 2 OS=Homo sapiens OX=9606 GN=INPPL1 PE=1 SV=2	0	25	21	32	21	1	1258	138.5	6.54	112.39	21	0	3.155	1.454	6.583	0.906249	0.51723	0.627905	72.62	20.22	57.06	8.71676e+06	6.40003e+07	9.76497e+07
Q86US8	Telomerase-binding protein EST1A OS=Homo sapiens OX=9606 GN=SMG6 PE=1 SV=2	0.004	2	2	3	2	1	1419	160.4	7.05	11.37	2	0	6.05	1.088	6.583	0.405127	0.965218	0.242768	0	0	0	171907	1.04001e+06	3.43795e+06
Q9H0F6	Sharpin OS=Homo sapiens OX=9606 GN=SHARPIN PE=1 SV=1	0.004	8	2	3	2	1	387	39.9	5.8	10.68	2	0	5.78	1.137	6.574	0.451861	0.957207	0.491516	0	0	0	482528	2.78903e+06	8970148
O43164	E3 ubiquitin-protein ligase Praja-2 OS=Homo sapiens OX=9606 GN=PJA2 PE=1 SV=4	0.001	18	6	14	5	1	708	78.2	4.39	56.96	6	1	2.849	1.253	6.558	0.91547	0.863126	0.64502	83.88	11.11	72.31	6.88394e+06	1.61638e+07	2.45595e+07
Q96AC1	Fermitin family homolog 2 OS=Homo sapiens OX=9606 GN=FERMT2 PE=1 SV=1	0.002	9	3	5	3	1	680	77.8	6.7	16.85	3	0	5.896	1.206	6.468	0.455172	0.932278	0.294633	85.87	11.2	74.51	757360	3.22752e+06	3.89311e+06
Q14847	LIM and SH3 domain protein 1 OS=Homo sapiens OX=9606 GN=LASP1 PE=1 SV=2	0.001	47	7	9	7	1	261	29.7	7.05	38.11	7	0	6.2	0.822	6.457	0.569434	0.619408	0.666017	45.94	14.24	0.08	3.02441e+06	33146140	2.76994e+07
O43318	Mitogen-activated protein kinase kinase kinase 7 OS=Homo sapiens OX=9606 GN=MAP3K7 PE=1 SV=1	0.004	6	2	3	2	1	606	67.2	7.11	11.37	2	0	4.564	1.319	6.456	0.61656	0.858806	0.254057	0	10.38	0	270954	2.65294e+06	3.49075e+06
Q9Y3B2	Exosome complex component CSL4 OS=Homo sapiens OX=9606 GN=EXOSC1 PE=1 SV=1	0.001	43	6	12	6	1	195	21.4	8.24	44.54	6	0	4.088	1.377	6.443	0.790356	0.667956	0.627878	21.85	12.51	0.34	4.37465e+06	2.1283e+07	3.08907e+07
O43739	Cytohesin-3 OS=Homo sapiens OX=9606 GN=CYTH3 PE=1 SV=2	0.004	9	3	4	3	1	400	46.3	5.47	10.46	3	0	6.072	1.35	6.443	0.485221	0.72133	0.517996	90.68	19.03	135.55	2.78866e+06	1.42364e+07	1.53695e+07
Q9Y6M7	Sodium bicarbonate cotransporter 3 OS=Homo sapiens OX=9606 GN=SLC4A7 PE=1 SV=2	0.001	9	7	18	7	1	1214	136	6.71	73.85	7	0	6.173	1.148	6.429	0.558621	0.948979	0.64502	30.53	19.58	15.86	9.92516e+06	7.35649e+07	80875148
P61006	Ras-related protein Rab-8A OS=Homo sapiens OX=9606 GN=RAB8A PE=1 SV=1	0.001	32	6	16	3	1	207	23.7	9.07	44.61	6	1	5.545	1.158	6.423	0.6266	0.947152	0.596604	42.21	14.62	7.23	1.41409e+07	6.48455e+07	6.49426e+07
P0C7U0	Protein ELFN1 OS=Homo sapiens OX=9606 GN=ELFN1 PE=1 SV=2	0	20	9	24	8	1	828	90.4	8.37	117.52	9	1	4.85	1.364	6.362	0.795589	0.664067	0.692643	72.16	13.85	54.74	6.23931e+06	4.38346e+07	6.16852e+07
Q92997	Segment polarity protein dishevelled homolog DVL-3 OS=Homo sapiens OX=9606 GN=DVL3 PE=1 SV=2	0.003	5	3	5	1	1	716	78	6.65	13.58	3	0	4.515	1.408	6.357	0.597679	0.778764	0.332429	0	0	0	296445	1.3384e+06	1884440
Q9NT68	Teneurin-2 OS=Homo sapiens OX=9606 GN=TENM2 PE=1 SV=3	0	21	36	84	35	1	2774	307.6	6.68	351.23	36	0	6.606	1.274	6.352	0.390092	0.836293	0.604394	60.73	20.93	68.46	3.11736e+07	2.82896e+08	3.93601e+08
P55010	Eukaryotic translation initiation factor 5 OS=Homo sapiens OX=9606 GN=EIF5 PE=1 SV=2	0.001	21	7	14	7	1	431	49.2	5.58	47.76	7	0	4.568	1.529	6.352	0.814167	0.345449	0.710055	39.29	11.2	24.53	7.59205e+06	3.97522e+07	5.30971e+07
Q8N335	Glycerol-3-phosphate dehydrogenase 1-like protein OS=Homo sapiens OX=9606 GN=GPD1L PE=1 SV=1	0.004	12	2	3	2	1	351	38.4	7.02	12.25	2	0	5.572	1.137	6.335	0.485076	0.958435	0.348798	0	0	0	143496	799614	1.42842e+06
Q9P0J7	E3 ubiquitin-protein ligase KCMF1 OS=Homo sapiens OX=9606 GN=KCMF1 PE=1 SV=2	0.002	8	3	6	3	1	381	41.9	5.66	18.23	3	0	4.358	0.289	6.32	0.624306	5.53895e-06	0.309437	0	29.84	0	323065	7.58572e+06	2397614
Q99439	Calponin-2 OS=Homo sapiens OX=9606 GN=CNN2 PE=1 SV=4	0.001	34	7	14	6	1	309	33.7	7.33	50.94	7	0	2.586	1.162	6.313	0.92721	0.947152	0.64502	0	4.59	126.47	4.26766e+06	13137693	2.27933e+07
Q9Y314	Nitric oxide synthase-interacting protein OS=Homo sapiens OX=9606 GN=NOSIP PE=1 SV=1	0	62	12	33	12	1	301	33.2	8.82	130.01	12	0	4.9	1.277	6.311	0.629273	0.831831	0.640914	26.13	9.49	22.74	2.99299e+07	1.03e+08	1.28434e+08
P11802	Cyclin-dependent kinase 4 OS=Homo sapiens OX=9606 GN=CDK4 PE=1 SV=2	0.001	36	7	15	6	1	303	33.7	7.01	56.9	7	0	6.76	1.03	6.3	0.52116	0.965218	0.666661	3.71	5.05	3.29	3.24659e+06	3.46302e+07	3.57216e+07
P62140	Serine/threonine-protein phosphatase PP1-beta catalytic subunit OS=Homo sapiens OX=9606 GN=PPP1CB PE=1 SV=3	0	65	19	63	6	1	327	37.2	6.19	259.51	19	12	5.657	1.111	6.295	0.479988	0.965218	0.608251	15.17	10.9	12.55	5.55194e+07	331168473	367054993
Q00534	Cyclin-dependent kinase 6 OS=Homo sapiens OX=9606 GN=CDK6 PE=1 SV=1	0.001	26	6	14	5	1	326	36.9	6.46	43.87	6	0	4.581	1.301	6.287	0.722611	0.790917	0.575844	57.17	8.09	6.9	2.82816e+06	1.99059e+07	2.30244e+07
O14639	Actin-binding LIM protein 1 OS=Homo sapiens OX=9606 GN=ABLIM1 PE=1 SV=3	0.002	11	6	9	6	1	778	87.6	8.59	28.62	6	0	6.115	1.149	6.28	0.583079	0.948979	0.50965	32.46	23.55	18.73	2.42214e+06	35350212	2.24688e+07
P48449	Lanosterol synthase OS=Homo sapiens OX=9606 GN=LSS PE=1 SV=1	0.009	5	3	3	3	1	732	83.3	6.61	8.3	3	0	5.624	0.942	6.273	0.473341	0.948979	0.275356	0	22.36	0	249026	3.79031e+06	3.46303e+06
Q14318	Peptidyl-prolyl cis-trans isomerase FKBP8 OS=Homo sapiens OX=9606 GN=FKBP8 PE=1 SV=2	0.001	36	9	18	9	1	412	44.5	4.84	79.7	9	0	5.455	1.14	6.267	0.683814	0.950239	0.666661	7.89	4.25	19.41	7.58734e+06	61605151	6.39784e+07
O76071	Probable cytosolic iron-sulfur protein assembly protein CIAO1 OS=Homo sapiens OX=9606 GN=CIAO1 PE=1 SV=1	0	52	12	31	12	1	339	37.8	4.97	135.26	12	0	6.161	1.125	6.249	0.471367	0.961746	0.611241	30.93	18.76	13.57	1.74764e+07	122519384	1.54553e+08
Q9BZF1	Oxysterol-binding protein-related protein 8 OS=Homo sapiens OX=9606 GN=OSBPL8 PE=1 SV=3	0.001	20	12	20	11	1	889	101.1	6.96	78.66	12	1	4.779	1.159	6.247	0.779555	0.948979	0.683798	149.6	26.59	137.37	3.10903e+06	4.28949e+07	4.7749e+07
Q9HAU4	E3 ubiquitin-protein ligase SMURF2 OS=Homo sapiens OX=9606 GN=SMURF2 PE=1 SV=1	0.001	28	15	22	14	1	748	86.1	7.96	77.53	15	1	6.872	0.82	6.239	0.48913	0.641982	0.710055	21.48	7.91	19.13	5.57979e+06	8.33438e+07	5.88269e+07
P42684	Tyrosine-protein kinase ABL2 OS=Homo sapiens OX=9606 GN=ABL2 PE=1 SV=1	0.002	7	4	4	4	1	1182	128.3	8.07	17.04	4	0	0.01	100	6.239	5.96845e-17	1.7009e-16	0.278735			0	257609		2.52653e+06
O43583	Density-regulated protein OS=Homo sapiens OX=9606 GN=DENR PE=1 SV=2	0.003	31	4	5	4	1	198	22.1	5.3	13.06	4	0	7.033	0.885	6.224	0.402459	0.806151	0.680556	9.53	5.53	2.46	2.09316e+06	15215167	26067441
Q15181	Inorganic pyrophosphatase OS=Homo sapiens OX=9606 GN=PPA1 PE=1 SV=2	0	81	19	51	19	1	289	32.6	5.86	246.77	19	0	4.513	1.291	6.203	0.6266	0.808885	0.615049	25.87	14.27	17.04	5.10106e+07	2.54428e+08	330131326
P11441	Ubiquitin-like protein 4A OS=Homo sapiens OX=9606 GN=UBL4A PE=1 SV=1	0.001	60	8	18	8	1	157	17.8	8.66	55.85	8	0	5.022	1.465	6.18	0.616951	0.50199	0.61677	7.35	11.18	31.42	24406618	1.04956e+08	1.50333e+08
Q9BTW9	Tubulin-specific chaperone D OS=Homo sapiens OX=9606 GN=TBCD PE=1 SV=2	0	37	26	38	26	1	1192	132.5	6.19	146.43	26	0	5.518	1.09	6.168	0.495942	0.989567	0.618003	57.43	32.04	34.65	1.64073e+08	2.55149e+08	2.75812e+08
P18031	Tyrosine-protein phosphatase non-receptor type 1 OS=Homo sapiens OX=9606 GN=PTPN1 PE=1 SV=1	0	56	22	69	22	1	435	49.9	6.27	312.21	22	0	5.704	1.078	6.131	0.47544	0.994296	0.621303	31.1	8.49	28.59	1.12198e+08	6.06299e+08	6.7531e+08
Q96AG4	Leucine-rich repeat-containing protein 59 OS=Homo sapiens OX=9606 GN=LRRC59 PE=1 SV=1	0	44	11	26	11	1	307	34.9	9.57	127.17	11	0	4.998	1.165	6.126	0.569197	0.947152	0.621346	31.08	21.03	37.86	5.08357e+07	1.99134e+08	2.37895e+08
O00443	Phosphatidylinositol 4-phosphate 3-kinase C2 domain-containing subunit alpha OS=Homo sapiens OX=9606 GN=PIK3C2A PE=1 SV=2	0.001	18	21	23	21	1	1686	190.6	8.02	75.48	21	0	13.751	0.456	6.1	0.228714	7.44223e-05	0.681266	4.59	4.33	13.84	799255	59727449	2.68342e+07
P43250	G protein-coupled receptor kinase 6 OS=Homo sapiens OX=9606 GN=GRK6 PE=1 SV=2	0	38	14	24	14	1	576	65.9	8	107.29	14	0	4.656	1.382	6.044	0.713737	0.656184	0.678761	72.13	15.08	70.91	5.73519e+06	8.09262e+07	118411817
O75170	Serine/threonine-protein phosphatase 6 regulatory subunit 2 OS=Homo sapiens OX=9606 GN=PPP6R2 PE=1 SV=2	0.006	6	3	3	3	1	966	104.9	4.87	9.27	3	0	6.34	0.95	6.024	0.387405	0.957207	0.302354	0	0	0	427747	2.71202e+06	3.66868e+06
P08581	Hepatocyte growth factor receptor OS=Homo sapiens OX=9606 GN=MET PE=1 SV=4	0.001	10	9	13	9	1	1390	155.4	7.33	45.07	9	0	5.152	1.125	6.02	0.585085	0.959229	0.525509	115.56	19.54	96.35	2.19065e+06	1.41642e+07	1.88578e+07
Q8TC12	Retinol dehydrogenase 11 OS=Homo sapiens OX=9606 GN=RDH11 PE=1 SV=2	0.001	42	8	15	8	1	318	35.4	8.82	51.69	8	0	5.749	1.045	6.012	0.694542	0.978502	0.739768	26.51	4.33	26.72	7.54769e+06	4.40992e+07	49506993
Q9NRN7	L-aminoadipate-semialdehyde dehydrogenase-phosphopantetheinyl transferase OS=Homo sapiens OX=9606 GN=AASDHPPT PE=1 SV=2	0.001	26	7	13	7	1	309	35.8	6.8	37.25	7	0	3.813	1.378	5.995	0.827113	0.651569	0.694921	52.48	21.07	85.5	4.33991e+06	2.40333e+07	3.5425e+07
Q6UXM1	Leucine-rich repeats and immunoglobulin-like domains protein 3 OS=Homo sapiens OX=9606 GN=LRIG3 PE=2 SV=1	0	34	24	43	22	1	1119	123.4	6.19	159.92	24	1	4.388	1.254	5.948	0.756638	0.863126	0.683798	67.91	19.43	67.71	1.26207e+07	9.42394e+07	1.26444e+08
Q01968	Inositol polyphosphate 5-phosphatase OCRL-1 OS=Homo sapiens OX=9606 GN=OCRL PE=1 SV=3	0.001	23	13	20	13	1	901	104.1	6.55	63.78	13	0	5.376	1.002	5.924	0.719874	0.953166	0.701413	38.49	22.68	39.97	4.63872e+06	3.96196e+07	3.57545e+07
Q8N6T3	ADP-ribosylation factor GTPase-activating protein 1 OS=Homo sapiens OX=9606 GN=ARFGAP1 PE=1 SV=2	0	62	14	37	14	1	406	44.6	5.66	155.23	14	0	5.39	1.194	5.901	0.511848	0.932278	0.640388	64.85	12.25	50.58	3.79235e+07	190434374	2.16234e+08
Q6ZN54	Differentially expressed in FDCP 8 homolog OS=Homo sapiens OX=9606 GN=DEF8 PE=1 SV=2	0	39	12	22	12	1	512	58.7	6.52	97.12	12	0	5.924	1.059	5.9	0.656151	0.989567	0.743383	52.22	19.11	45.84	1.01801e+07	4.67103e+07	5.32027e+07
Q9ULK5	Vang-like protein 2 OS=Homo sapiens OX=9606 GN=VANGL2 PE=1 SV=2	0.002	8	2	4	2	1	521	59.7	9.22	14.86	2	0	6.995	0.842	5.888	0.322092	0.907575	0.38852	0	0	0	100764	1.27233e+06	593292
Q9Y6K9	NF-kappa-B essential modulator OS=Homo sapiens OX=9606 GN=IKBKG PE=1 SV=2	0.001	21	5	9	5	1	419	48.2	5.71	35.29	5	0	6.465	0.918	5.881	0.502831	0.863126	0.549008	0	2.39	0	452222	2.43985e+07	2.27803e+07
Q05209	Tyrosine-protein phosphatase non-receptor type 12 OS=Homo sapiens OX=9606 GN=PTPN12 PE=1 SV=3	0	36	17	26	17	1	780	88.1	5.62	99.91	17	0	6.979	1.165	5.879	0.584768	0.946941	0.736688	55.55	20	48.97	4.59138e+06	4.91643e+07	6.14179e+07
O95864	Fatty acid desaturase 2 OS=Homo sapiens OX=9606 GN=FADS2 PE=1 SV=1	0	35	13	38	12	1	444	52.2	8.82	146.96	13	1	5.328	1.107	5.874	0.52116	0.969564	0.641735	50.56	20.21	22.36	6.02158e+07	3.90807e+08	3.81479e+08
O75688	Protein phosphatase 1B OS=Homo sapiens OX=9606 GN=PPM1B PE=1 SV=1	0.002	9	3	9	1	1	479	52.6	5.05	29.24	3	0	2.582	2.27	5.86	0.920244	0.0510383	0.318282	0	0	0	419870	1.08408e+06	2.46033e+06
Q96N67	Dedicator of cytokinesis protein 7 OS=Homo sapiens OX=9606 GN=DOCK7 PE=1 SV=4	0	16	21	34	20	1	2140	242.4	6.8	129.05	21	1	4.562	1.111	5.84	0.789768	0.965218	0.691494	50.01	25.09	40.58	4.67009e+06	5.37534e+07	6.98485e+07
P41223	Protein BUD31 homolog OS=Homo sapiens OX=9606 GN=BUD31 PE=1 SV=2	0.003	34	4	5	4	1	144	17	8.82	14.34	4	0	4.945	1.144	5.797	0.616893	0.948979	0.545898	30.22	7.49	33.95	956547	1.28108e+07	1.09225e+07
P54760	Ephrin type-B receptor 4 OS=Homo sapiens OX=9606 GN=EPHB4 PE=1 SV=2	0.002	5	4	6	2	1	987	108.2	6.9	19.37	4	0	5.365	1.086	5.796	0.502229	0.970557	0.324235	0	0.74	0	239922	2.57876e+06	2.79994e+06
Q9Y5E9	Protocadherin beta-14 OS=Homo sapiens OX=9606 GN=PCDHB14 PE=1 SV=1	0.001	13	7	17	3	1	798	87.5	4.96	61.78	7	0	5.002	0.962	5.783	0.538076	0.948979	0.478396	0	25.37	0	372345	5.86708e+06	6.76235e+06
Q92783	Signal transducing adapter molecule 1 OS=Homo sapiens OX=9606 GN=STAM PE=1 SV=3	0.007	7	3	3	2	1	540	59.1	4.82	8.74	3	1	14.385	0.402	5.783	0.124646	3.76172e-05	0.34116	0	0	0	354767	19007004	2051474
Q8TB52	F-box only protein 30 OS=Homo sapiens OX=9606 GN=FBXO30 PE=1 SV=3	0.001	34	15	21	15	1	745	82.3	5.4	76.63	15	0	5.596	1.264	5.78	0.721878	0.843488	0.75751	46.04	20.22	34.52	5.60141e+06	4.52885e+07	5.68295e+07
P53667	LIM domain kinase 1 OS=Homo sapiens OX=9606 GN=LIMK1 PE=1 SV=3	0.001	26	12	21	12	1	647	72.5	6.98	79.64	12	0	13.862	1.116	5.779	0.221723	0.961746	0.704752	0	34.73	144.32	1.87056e+06	5.329e+07	7.18883e+07
Q15628	Tumor necrosis factor receptor type 1-associated DEATH domain protein OS=Homo sapiens OX=9606 GN=TRADD PE=1 SV=2	0.002	37	6	7	6	1	312	34.2	6.27	17.9	6	0	2.709	1.081	5.771	0.906992	0.981656	0.461171	0	21.41	80.72	442807	3.71396e+06	5825302
Q24JP5	Transmembrane protein 132A OS=Homo sapiens OX=9606 GN=TMEM132A PE=1 SV=1	0.001	20	11	18	11	1	1023	110	5.62	78.68	11	0	3.428	1.489	5.745	0.874265	0.465449	0.721991	10.41	35.13	35.62	3.1768e+06	2.63035e+07	4.13261e+07
P46379	Large proline-rich protein BAG6 OS=Homo sapiens OX=9606 GN=BAG6 PE=1 SV=2	0	39	29	82	29	1	1132	119.3	5.6	368.08	29	0	4.226	1.248	5.742	0.671179	0.867864	0.649554	48.39	20.17	20.98	1.00612e+08	3.89166e+08	5.08591e+08
P57721	Poly(rC)-binding protein 3 OS=Homo sapiens OX=9606 GN=PCBP3 PE=2 SV=2	0	18	5	32	1	1	371	39.4	8.07	107.82	5	0	5.09	1.127	5.738	0.585085	0.957207	0.572736	0	0	0	2.32249e+06	11821823	13325569
O95819	Mitogen-activated protein kinase kinase kinase kinase 4 OS=Homo sapiens OX=9606 GN=MAP4K4 PE=1 SV=2	0.001	12	8	12	8	1	1239	142	7.46	37.44	8	0	3.884	1.427	5.734	0.793185	0.590045	0.567727	18.54	5.15	16.75	2.83799e+06	16314091	1.96655e+07
Q9UBF6	RING-box protein 2 OS=Homo sapiens OX=9606 GN=RNF7 PE=1 SV=1	0.009	11	1	2	1	1	113	12.7	5.44	8.03	1	0	4.194	1.366	5.729	0.683814	0.783392	0.456452	0	0	0	911633	3.82371e+06	5222650
Q9H0X9	Oxysterol-binding protein-related protein 5 OS=Homo sapiens OX=9606 GN=OSBPL5 PE=1 SV=1	0.001	19	11	17	10	1	879	98.6	7.47	57.07	11	0	5.417	0.998	5.725	0.710038	0.947152	0.722277	57.92	18.03	49.51	4.096e+06	4.99069e+07	4.72563e+07
P51648	Fatty aldehyde dehydrogenase OS=Homo sapiens OX=9606 GN=ALDH3A2 PE=1 SV=1	0.001	33	10	20	9	1	485	54.8	7.88	77.78	10	1	5.608	1.027	5.715	0.612764	0.965218	0.651284	26.03	22.25	30.18	5.2375e+06	79056481	7.05289e+07
P08243	Asparagine synthetase [glutamine-hydrolyzing] OS=Homo sapiens OX=9606 GN=ASNS PE=1 SV=4	0.001	30	10	19	10	1	561	64.3	6.86	71.99	10	0	4.64	1.277	5.701	0.79705	0.8237	0.751763	16.11	13.06	13.85	9.28378e+06	4.45162e+07	5.66373e+07
Q9NXH8	Torsin-4A OS=Homo sapiens OX=9606 GN=TOR4A PE=1 SV=2	0.001	30	9	19	9	1	423	46.9	9.94	64.66	9	0	5.67	0.965	5.7	0.6266	0.937569	0.729032	34.25	10.91	35.09	7.28642e+06	6.95754e+07	6.22637e+07
Q5U4P2	Aspartate beta-hydroxylase domain-containing protein 1 OS=Homo sapiens OX=9606 GN=ASPHD1 PE=1 SV=3	0.002	23	4	6	4	1	390	41.1	8.56	28.75	4	0	10.48	0.543	5.691	0.158655	0.0656894	0.326444	71.41	18.85	6.83	569622	7.95186e+06	3.2383e+06
O15037	Protein KHNYN OS=Homo sapiens OX=9606 GN=KHNYN PE=1 SV=3	0.001	23	9	15	9	1	678	74.5	7.02	56.12	9	0	7.62	0.855	5.687	0.44295	0.714085	0.567658	62.3	17.73	49.32	2.39209e+06	2.55677e+07	2.08613e+07
P86790	Vacuolar fusion protein CCZ1 homolog B OS=Homo sapiens OX=9606 GN=CCZ1B PE=1 SV=1	0.001	27	8	13	8	1	482	55.8	6.48	46.6	8	0	5.814	1.116	5.683	0.592569	0.965218	0.722442	13.47	15.04	27.98	4.25586e+06	3.20395e+07	3.60792e+07
O15327	Type II inositol 3,4-bisphosphate 4-phosphatase OS=Homo sapiens OX=9606 GN=INPP4B PE=2 SV=4	0.002	9	4	6	4	1	924	104.7	6.27	23.61	4	0	2.639	1.284	5.676	0.921122	0.865864	0.43992	74.24	10.77	5.06	569328	2.26622e+06	4.8993e+06
Q8N2Y8	Iporin OS=Homo sapiens OX=9606 GN=RUSC2 PE=1 SV=3	0.001	10	8	12	8	1	1516	161.1	6.62	40.88	8	0	6.044	1.159	5.67	0.443496	0.947152	0.573392	95.94	10.53	78.72	647914	1.52908e+07	1.67101e+07
Q92890	Ubiquitin recognition factor in ER-associated degradation protein 1 OS=Homo sapiens OX=9606 GN=UFD1 PE=1 SV=3	0.009	4	1	2	1	1	307	34.5	6.7	7.97	1	0	5.196	1.087	5.648	0.552757	0.967735	0.380646	0	0	0	337608	1.75407e+06	1906679
Q9NV96	Cell cycle control protein 50A OS=Homo sapiens OX=9606 GN=TMEM30A PE=1 SV=1	0.001	18	5	13	5	1	361	40.7	8.59	49.94	5	0	3.378	1.654	5.641	0.908711	0.163872	0.761517	27.33	18.15	27.27	9.3379e+06	3.27983e+07	5.48537e+07
Q15843	NEDD8 OS=Homo sapiens OX=9606 GN=NEDD8 PE=1 SV=1	0.001	57	4	15	4	1	81	9.1	8.43	63.14	4	0	13.833	0.444	5.632	0.0909971	3.51026e-05	0.64502	76.38	1.9	66.21	9.85901e+06	1.38859e+08	6.6744e+07
Q9Y6I4	Ubiquitin carboxyl-terminal hydrolase 3 OS=Homo sapiens OX=9606 GN=USP3 PE=1 SV=2	0.006	10	3	3	3	1	520	58.9	8.18	9.86	3	0	6.362	0.884	5.623	0.409231	0.938395	0.419026	0	0	0	155960	992241	876975
Q9UKK3	Poly [ADP-ribose] polymerase 4 OS=Homo sapiens OX=9606 GN=PARP4 PE=1 SV=3	0.001	9	10	14	10	1	1724	192.5	5.66	42.36	10	0	4.447	0.981	5.619	0.686422	0.947152	0.54799	26.96	22.46	25.65	2.37736e+06	14633607	1.407e+07
Q9Y2X7	ARF GTPase-activating protein GIT1 OS=Homo sapiens OX=9606 GN=GIT1 PE=1 SV=2	0.009	3	2	3	1	1	761	84.3	6.8	7.66	2	1	4.233	1.326	5.615	0.643895	0.825848	0.50093	11.55	11.13	0.41	1.07021e+06	4521924	6.00847e+06
Q9H3C7	Gametogenetin-binding protein 2 OS=Homo sapiens OX=9606 GN=GGNBP2 PE=1 SV=1	0.002	13	5	9	5	1	697	79	6.38	30.12	5	0	3.799	1.503	5.602	0.733431	0.507887	0.561393	9.93	36.98	52.4	1.43345e+06	7504934	1.3197e+07
Q86YV9	Hermansky-Pudlak syndrome 6 protein OS=Homo sapiens OX=9606 GN=HPS6 PE=1 SV=1	0.002	10	3	5	3	1	775	82.9	6.28	19.26	3	0	4.454	0.944	5.571	0.647323	0.957207	0.348798	0	9.6	0	143212	2.62311e+06	2.62139e+06
Q63ZY3	KN motif and ankyrin repeat domain-containing protein 2 OS=Homo sapiens OX=9606 GN=KANK2 PE=1 SV=1	0.002	5	3	6	3	1	851	91.1	5.63	20.6	3	0	3.993	1.273	5.558	0.674797	0.882804	0.491961	67.38	29.08	82.26	678436	4.40878e+06	5.83161e+06
O00273	DNA fragmentation factor subunit alpha OS=Homo sapiens OX=9606 GN=DFFA PE=1 SV=1	0.001	41	8	12	8	1	331	36.5	4.79	48.22	8	0	5.354	1.083	5.556	0.722611	0.99216	0.739768	59.13	29.19	79.97	5.7705e+06	3.49891e+07	40994758
O43854	EGF-like repeat and discoidin I-like domain-containing protein 3 OS=Homo sapiens OX=9606 GN=EDIL3 PE=1 SV=1	0.001	29	8	14	8	1	480	53.7	7.28	54.21	8	0	3.926	1.215	5.554	0.866414	0.916743	0.741418	80.59	33.56	13.61	8.05396e+06	34943063	4.23394e+07
Q13547	Histone deacetylase 1 OS=Homo sapiens OX=9606 GN=HDAC1 PE=1 SV=1	0.001	18	5	12	2	1	482	55.1	5.48	45.35	5	0	5.948	0.928	5.519	0.455542	0.9148	0.595642	85.07	56.73	17.11	2.67578e+06	9717007	1.32537e+07
Q8N122	Regulatory-associated protein of mTOR OS=Homo sapiens OX=9606 GN=RPTOR PE=1 SV=1	0.001	9	8	11	8	1	1335	148.9	6.89	37.93	8	0	4.902	1.166	5.507	0.689555	0.947152	0.760855	46.12	10.68	45.68	3.49018e+06	2.24668e+07	2.66783e+07
Q8IUR0	Trafficking protein particle complex subunit 5 OS=Homo sapiens OX=9606 GN=TRAPPC5 PE=1 SV=1	0.001	41	4	8	4	1	188	20.8	9.66	33.55	4	0	3.984	1.086	5.507	0.676541	0.978502	0.573368	101.11	47.05	14.75	2.34399e+06	8.15352e+06	9320199
O95405	Zinc finger FYVE domain-containing protein 9 OS=Homo sapiens OX=9606 GN=ZFYVE9 PE=1 SV=2 (SARA)	0.002	4	3	4	3	1	1425	156.3	5.01	15.45	3	0	3.474	1.582	5.495	0.817594	0.555728	0.387501	0	0	0	419088	1455930	2.30271e+06
Q00653	Nuclear factor NF-kappa-B p100 subunit OS=Homo sapiens OX=9606 GN=NFKB2 PE=1 SV=4	0	37	21	34	21	1	900	96.7	6.25	121	21	0	4.761	1.306	5.489	0.70679	0.78833	0.721369	18.21	24.13	25.2	1.09309e+07	7.89947e+07	9.73054e+07
Q86W92	Liprin-beta-1 OS=Homo sapiens OX=9606 GN=PPFIBP1 PE=1 SV=2	0	24	15	27	15	1	1011	114	5.55	100.35	15	0	5.017	1.015	5.487	0.697525	0.961746	0.726981	36.25	17.66	23.89	5.31091e+06	6.58786e+07	6.91329e+07
Q6SJ93	Protein FAM111B OS=Homo sapiens OX=9606 GN=FAM111B PE=1 SV=1	0.002	12	5	7	5	1	734	84.6	8.59	22.49	5	0	4.746	1.464	5.472	0.54331	0.544317	0.567658	0	28.22	0	429326	6.66701e+06	12666777
Q6PD74	Alpha- and gamma-adaptin-binding protein p34 OS=Homo sapiens OX=9606 GN=AAGAB PE=1 SV=1	0.001	23	5	8	5	1	315	34.6	4.64	34.48	5	0	5.038	1.077	5.391	0.644901	0.994126	0.583413	0	0.99	0	1.74448e+06	1.74426e+07	2.16726e+07
Q9UI30	Multifunctional methyltransferase subunit TRM112-like protein OS=Homo sapiens OX=9606 GN=TRMT112 PE=1 SV=1	0.001	62	5	11	5	1	125	14.2	5.26	43.15	5	0	5.25	1.099	5.37	0.737008	0.978502	0.754629	18.93	16.79	8.29	3.92303e+06	4.05347e+07	4.40878e+07
Q9NWM3	CUE domain-containing protein 1 OS=Homo sapiens OX=9606 GN=CUEDC1 PE=1 SV=1	0.001	45	11	14	11	1	386	42.2	5.68	52.64	11	0	11.052	0.42	5.364	0.278656	1.81241e-05	0.585547	68.23	3.6	0	3.99767e+06	5.66942e+07	1.63801e+07
Q8NBX0	Saccharopine dehydrogenase-like oxidoreductase OS=Homo sapiens OX=9606 GN=SCCPDH PE=1 SV=1	0.01	7	1	1	1	1	429	47.1	9.14	7.04	1	0	9.442	0.567	5.352	0.196651	0.355886	0.476638	0	0	0	40598	383325	217291
Q9H892	Tetratricopeptide repeat protein 12 OS=Homo sapiens OX=9606 GN=TTC12 PE=1 SV=2	0.004	6	3	4	3	1	705	78.7	5.66	12.03	3	0	3.536	1.146	5.347	0.761549	0.954524	0.522382	0	0.26	0	555129	4.67158e+06	6.06972e+06
O43299	AP-5 complex subunit zeta-1 OS=Homo sapiens OX=9606 GN=AP5Z1 PE=1 SV=2	0.006	8	3	3	3	1	807	88.5	7.01	9.76	3	0	2.998	1.765	5.293	0.86914	0.261675	0.525509	0.27	18.7	18.97	1.07962e+06	3.23704e+06	5.73809e+06
Q9Y561	Low-density lipoprotein receptor-related protein 12 OS=Homo sapiens OX=9606 GN=LRP12 PE=1 SV=1	0.002	7	2	5	2	1	859	94.9	5.24	20.78	2	0	5.895	0.896	5.283	0.488718	0.937569	0.507926	0	0	0	281238	1.65784e+06	1.48582e+06
Q99567	Nuclear pore complex protein Nup88 OS=Homo sapiens OX=9606 GN=NUP88 PE=1 SV=2	0.001	18	7	10	7	1	741	83.5	5.69	39.84	7	0	4.618	1.224	5.278	0.61759	0.909619	0.586366	81.91	32.47	73.39	1.69414e+06	9.06438e+06	1.11897e+07
Q8NB37	Glutamine amidotransferase-like class 1 domain-containing protein 1 OS=Homo sapiens OX=9606 GN=GATD1 PE=1 SV=1	0.002	34	4	6	4	1	220	23.3	6.61	24.16	4	0	7.829	0.705	5.271	0.219828	0.51723	0.492736	12.72	6.44	5.92	1.29111e+06	5.94608e+06	4.23857e+06
P19387	DNA-directed RNA polymerase II subunit RPB3 OS=Homo sapiens OX=9606 GN=POLR2C PE=1 SV=2	0.001	56	9	18	9	1	275	31.4	4.92	78.74	9	0	5.018	1.05	5.268	0.686422	0.989352	0.769618	106.17	15.47	116.68	1.38158e+06	2.77165e+07	3.0341e+07
Q9ULT8	E3 ubiquitin-protein ligase HECTD1 OS=Homo sapiens OX=9606 GN=HECTD1 PE=1 SV=3	0	10	16	26	16	1	2610	289.2	5.35	85.15	16	0	4.447	0.998	5.262	0.811839	0.948979	0.766725	98.53	30.15	102.36	1.36777e+07	3.43291e+07	3.57392e+07
O14682	Ectoderm-neural cortex protein 1 OS=Homo sapiens OX=9606 GN=ENC1 PE=1 SV=2	0.002	12	5	8	5	1	589	66.1	6.84	31.22	5	0	4.308	1.338	5.261	0.67175	0.736059	0.610074	2.8	26.73	41.44	1.14615e+06	1.1467e+07	1.5541e+07
P02751	Fibronectin OS=Homo sapiens OX=9606 GN=FN1 PE=1 SV=4	0.001	6	8	12	8	1	2386	262.5	5.71	37.74	8	0	1.251	0.589	5.257	0.972829	0.160448	0.626894	46.4	2.15	0	8.07398e+06	6.59279e+06	1.63229e+06
Q9GZS3	WD repeat-containing protein 61 OS=Homo sapiens OX=9606 GN=WDR61 PE=1 SV=1	0.006	10	1	2	1	1	305	33.6	5.47	9.08	1	0	5.475	0.956	5.236	0.527358	0.957207	0.506138	0	0	0	284900	1.55977e+06	1.49187e+06
Q9Y295	Developmentally-regulated GTP-binding protein 1 OS=Homo sapiens OX=9606 GN=DRG1 PE=1 SV=1	0.001	37	10	17	10	1	367	40.5	8.9	52.89	10	0	3.608	1.236	5.235	0.859025	0.885027	0.762176	52.17	22.98	8.4	6.429e+06	2.03407e+07	2.53224e+07
Q9BSJ8	Extended synaptotagmin-1 OS=Homo sapiens OX=9606 GN=ESYT1 PE=1 SV=1	0	50	33	80	33	1	1104	122.8	5.83	348.78	33	0	4.784	1.081	5.234	0.590637	0.994126	0.700507	21.54	13.86	22.84	5.56876e+07	2.99877e+08	3.36493e+08
Q96G27	WW domain-binding protein 1 OS=Homo sapiens OX=9606 GN=WBP1 PE=1 SV=1	0.004	9	1	2	1	1	269	29.1	5.94	12.44	1	0	4.413	1.18	5.207	0.674176	0.947152	0.446112	0	0	0	357527	1.57781e+06	1.86151e+06
P52630	Signal transducer and activator of transcription 2 OS=Homo sapiens OX=9606 GN=STAT2 PE=1 SV=1	0	23	13	29	13	1	851	97.9	5.49	102.73	13	0	3.683	1.359	5.192	0.79705	0.70044	0.751763	69.01	17.3	56.71	4.92277e+07	7.36709e+07	8.98804e+07
Q8NEN9	PDZ domain-containing protein 8 OS=Homo sapiens OX=9606 GN=PDZD8 PE=1 SV=1	0.002	5	4	7	4	1	1154	128.5	6.09	28.77	4	0	4.116	1.292	5.172	0.800527	0.797908	0.791838	65.18	16.8	43.76	4.96349e+06	2.17371e+07	2.56038e+07
Q96G61	Diphosphoinositol polyphosphate phosphohydrolase 3-beta OS=Homo sapiens OX=9606 GN=NUDT11 PE=1 SV=1	0.001	44	6	11	1	1	164	18.5	5.99	40.9	6	0	5.08	1.017	5.165	0.596172	0.965218	0.595642	0	0	0	2.2968e+06	11666999	11862377
Q04206	Transcription factor p65 OS=Homo sapiens OX=9606 GN=RELA PE=1 SV=2	0.001	14	6	11	6	1	551	60.2	5.68	33.97	6	0	4.871	1.137	5.162	0.657347	0.955795	0.773035	1.82	4.78	11.59	2.83032e+06	1.82341e+07	29484852
Q8NEB9	Phosphatidylinositol 3-kinase catalytic subunit type 3 OS=Homo sapiens OX=9606 GN=PIK3C3 PE=1 SV=1	0.001	22	13	20	13	1	887	101.5	6.81	72.45	13	0	2.955	1.623	5.15	0.906249	0.188433	0.786467	7	15.29	3.3	3949656	1.79774e+07	2.98713e+07
Q9Y263	Phospholipase A-2-activating protein OS=Homo sapiens OX=9606 GN=PLAA PE=1 SV=2	0	44	23	60	23	1	795	87.1	6.37	232.32	23	0	4.517	1.045	5.138	0.6266	0.978502	0.710055	28.48	23.97	32.14	3.31096e+07	1.82497e+08	2.04688e+08
Q99615	DnaJ homolog subfamily C member 7 OS=Homo sapiens OX=9606 GN=DNAJC7 PE=1 SV=2	0	34	13	26	13	1	494	56.4	6.96	89.83	13	0	4.296	1.185	5.127	0.779555	0.932278	0.761517	26.37	13.71	20.55	1.25302e+07	6.20986e+07	7.36604e+07
Q2VPB7	AP-5 complex subunit beta-1 OS=Homo sapiens OX=9606 GN=AP5B1 PE=1 SV=4	0.001	17	8	12	8	1	878	93.9	5.92	38.68	8	0	3.794	1.388	5.122	0.686309	0.684086	0.619919	12.67	9.62	12.84	1.67648e+06	5.62445e+06	8.76245e+06
Q8WUM9	Sodium-dependent phosphate transporter 1 OS=Homo sapiens OX=9606 GN=SLC20A1 PE=1 SV=1	0.001	11	5	9	5	1	679	73.7	7.08	32.99	5	0	7.156	0.88	5.114	0.574174	0.784147	0.780912	29.54	13.21	92.55	6.01116e+06	4.57361e+07	4.1568e+07
O95352	Ubiquitin-like modifier-activating enzyme ATG7 OS=Homo sapiens OX=9606 GN=ATG7 PE=1 SV=1	0.009	3	1	2	1	1	703	77.9	6.24	7.88	1	0	4.666	1.09	5.087	0.608655	0.969564	0.470699	0	0	0	204605	954641	1.04092e+06
Q96SZ5	2-aminoethanethiol dioxygenase OS=Homo sapiens OX=9606 GN=ADO PE=1 SV=2	0.002	22	4	7	4	1	270	29.7	6.04	22.52	4	0	4.353	1.405	5.074	0.623928	0.654861	0.611241	38.67	3.53	38.13	1.89566e+06	8.29136e+06	1.09723e+07
P13693	Translationally-controlled tumor protein OS=Homo sapiens OX=9606 GN=TPT1 PE=1 SV=1	0.002	43	3	5	3	1	172	19.6	4.93	20.93	3	0	3.642	1.388	5.054	0.786055	0.683912	0.646509	34.43	2.65	37.15	2.64672e+06	9067370	1.25482e+07
Q8N4L2	Type 2 phosphatidylinositol 4,5-bisphosphate 4-phosphatase OS=Homo sapiens OX=9606 GN=PIP4P2 PE=1 SV=1	0	56	11	102	9	1	257	28.1	8.68	389.41	11	0	7.174	0.699	5.014	0.34038	0.177659	0.722277	25.21	3.17	27.99	2.26619e+07	2.19879e+08	2.07073e+08
Q9UGR2	Zinc finger CCCH domain-containing protein 7B OS=Homo sapiens OX=9606 GN=ZC3H7B PE=1 SV=1	0.002	10	5	8	5	1	993	111.5	7.17	31.18	5	0	5.469	0.906	4.957	0.52116	0.884589	0.625998	10.25	45.47	72.41	2.5341e+06	11714806	10691976
Q9H5N1	Rab GTPase-binding effector protein 2 OS=Homo sapiens OX=9606 GN=RABEP2 PE=1 SV=2	0.001	37	15	20	15	1	569	63.5	4.78	76.05	15	0	16.42	0.398	4.943	0.117526	6.59866e-07	0.784286	97.02	2.36	70.95	2.25451e+06	7.77965e+07	31877344
Q9UET6	Putative tRNA (cytidine(32)/guanosine(34)-2'-O)-methyltransferase OS=Homo sapiens OX=9606 GN=FTSJ1 PE=1 SV=2	0.002	16	3	7	3	1	329	36.1	5.69	28.05	3	0	3.656	1.347	4.925	0.746412	0.736059	0.641452	12.54	11.61	0.92	1.41521e+06	5.26244e+06	9.90538e+06
Q96EP0	E3 ubiquitin-protein ligase RNF31 OS=Homo sapiens OX=9606 GN=RNF31 PE=1 SV=1	0	36	19	29	19	1	1072	119.6	6.57	122.14	19	0	3.359	1.025	4.924	0.886483	0.965218	0.826848	61.29	20.09	114.12	8.89931e+06	6.25282e+07	5.02877e+07
Q96GP6	Scavenger receptor class F member 2 OS=Homo sapiens OX=9606 GN=SCARF2 PE=1 SV=4	0.002	7	4	5	4	1	870	92.4	8.44	15.82	4	0	4.095	1.199	4.909	0.761549	0.928527	0.81009	32.04	44.99	6.67	4.48487e+06	1.71229e+07	2.50799e+07
Q96S15	GATOR complex protein WDR24 OS=Homo sapiens OX=9606 GN=WDR24 PE=1 SV=1	0.002	8	4	7	4	1	920	101.9	6.58	22.89	4	0		1.205	4.903		0.916743	0.625998		18.56	0	210272	1.1503e+07	1.31315e+07
Q9Y4Y9	U6 snRNA-associated Sm-like protein LSm5 OS=Homo sapiens OX=9606 GN=LSM5 PE=1 SV=3	0.009	30	2	3	2	1	91	9.9	4.54	7.44	2	0	4.81	1.019	4.903	0.557087	0.989567	0.538966	0	0	0	281772	1.35539e+06	1.38158e+06
Q6ZVM7	TOM1-like protein 2 OS=Homo sapiens OX=9606 GN=TOM1L2 PE=1 SV=1	0.002	12	3	6	3	1	507	55.5	4.79	27.95	3	0	17.755	0.224	4.865	0.103478	3.70963e-14	0.64502	159.27	1.28	84.72	1.78386e+06	2.38965e+07	6.96391e+06
Q8WUM4	Programmed cell death 6-interacting protein OS=Homo sapiens OX=9606 GN=PDCD6IP PE=1 SV=1 (ALIX)	0	66	45	119	45	1	868	96	6.52	490.31	45	0	7.784	0.616	4.818	0.296923	0.0324534	0.741418	23.54	6.95	19.11	8.42973e+07	8.22699e+08	4.91068e+08
P57729	Ras-related protein Rab-38 OS=Homo sapiens OX=9606 GN=RAB38 PE=1 SV=1	0.004	10	2	4	1	1	211	23.7	7.77	11.17	2	0	2.888	1.665	4.809	0.86914	0.51225	0.475293	0	0	0	417449	1.20574e+06	2.00742e+06
P29317	Ephrin type-A receptor 2 OS=Homo sapiens OX=9606 GN=EPHA2 PE=1 SV=2	0	29	18	32	16	1	976	108.2	6.23	110.82	18	2	3.867	1.211	4.802	0.793185	0.916743	0.794244	22.69	23.68	7.4	2.35195e+07	9.68496e+07	1.13059e+08
Q96JI7	Spatacsin OS=Homo sapiens OX=9606 GN=SPG11 PE=1 SV=3	0.001	9	13	23	13	1	2443	278.7	5.97	82.57	13	0	3.2	1.059	4.801	0.901025	0.991505	0.791838	39.14	24.18	30.55	4.26906e+06	2.61427e+07	30214116
O14531	Dihydropyrimidinase-related protein 4 OS=Homo sapiens OX=9606 GN=DPYSL4 PE=1 SV=2	0	58	18	33	18	1	572	61.8	7.09	140.34	18	0	3.481	1.292	4.795	0.867901	0.805416	0.791838	62.25	23.29	43.58	1.92717e+07	7.95574e+07	1.09746e+08
Q96ED9	Protein Hook homolog 2 OS=Homo sapiens OX=9606 GN=HOOK2 PE=1 SV=3	0.001	19	7	14	7	1	719	83.2	5.47	56.89	7	0	5.161	1.001	4.786	0.6266	0.957207	0.666661	2.95	15.81	14.71	3.32061e+06	15525577	1.7116e+07
P08069	Insulin-like growth factor 1 receptor OS=Homo sapiens OX=9606 GN=IGF1R PE=1 SV=1	0.001	9	7	10	7	1	1367	154.7	5.8	32.56	7	0	3.359	1.279	4.758	0.844508	0.826788	0.676773	21.59	24.89	18.06	1.08884e+06	1.25545e+07	17674230
Q96AD5	Patatin-like phospholipase domain-containing protein 2 OS=Homo sapiens OX=9606 GN=PNPLA2 PE=1 SV=1	0.002	14	4	6	4	1	504	55.3	7.08	20.93	4	0	4.356	1.268	4.753	0.607746	0.874842	0.615646	0	20.63	0	410549	5.3038e+06	7.02983e+06
Q16644	MAP kinase-activated protein kinase 3 OS=Homo sapiens OX=9606 GN=MAPKAPK3 PE=1 SV=1	0.002	31	7	8	7	1	382	43	7.28	27.21	7	0	3.931	1.259	4.744	0.781685	0.858806	0.679654	0	17.97	0	1.26941e+06	19712526	2.0885e+07
O60502	Protein O-GlcNAcase OS=Homo sapiens OX=9606 GN=OGA PE=1 SV=2	0.002	11	6	9	6	1	916	102.8	4.91	26.48	6	0	4.288	1.191	4.688	0.682982	0.928527	0.648206	25.92	19.5	8.35	1.3026e+06	1.10133e+07	1.35475e+07
P01033	Metalloproteinase inhibitor 1 OS=Homo sapiens OX=9606 GN=TIMP1 PE=1 SV=1	0.002	26	3	5	3	1	207	23.2	8.1	23.52	3	0	3.37	1.277	4.685	0.841893	0.836293	0.666661	0	13.18	0	1.49307e+06	1.2458e+07	1.5594e+07
Q9BTY7	Protein HGH1 homolog OS=Homo sapiens OX=9606 GN=HGH1 PE=1 SV=1	0.001	25	6	14	6	1	390	42.1	4.81	55.62	6	0	3.09	1.416	4.677	0.890225	0.583921	0.827806	0	19.08	25.79	1.97089e+06	1.76636e+07	2.87295e+07
Q13263	Transcription intermediary factor 1-beta OS=Homo sapiens OX=9606 GN=TRIM28 PE=1 SV=5	0	45	19	35	19	1	835	88.5	5.77	155.73	19	0	3.757	1.173	4.67	0.795589	0.945722	0.799031	43.18	18.81	31.09	2.41389e+07	1.11822e+08	1.28484e+08
P50443	Sulfate transporter OS=Homo sapiens OX=9606 GN=SLC26A2 PE=1 SV=2	0.001	12	6	11	6	1	739	81.6	8.38	35.19	6	0	4.127	1.15	4.663	0.765943	0.948979	0.721369	3.1	14.05	13.08	4.15757e+06	17999618	2.13367e+07
Q96EY5	Multivesicular body subunit 12A OS=Homo sapiens OX=9606 GN=MVB12A PE=1 SV=1	0	62	11	27	11	1	273	28.8	8.91	115	11	0	4.943	0.959	4.656	0.649011	0.928527	0.806085	15.79	17.9	33.47	2.08396e+07	99664187	9.77181e+07
Q9UKA4	A-kinase anchor protein 11 OS=Homo sapiens OX=9606 GN=AKAP11 PE=1 SV=1	0.003	2	2	2	2	1	1901	210.4	5.39	11.74	2	0	6.23	0.745	4.643	0.402575	0.765824	0.535948	0	0	0	142245	886238	1.12212e+06
P55072	Transitional endoplasmic reticulum ATPase OS=Homo sapiens OX=9606 GN=VCP PE=1 SV=4	0	65	46	166	46	1	806	89.3	5.26	698.17	46	0	4.542	0.985	4.63	0.623928	0.947152	0.761517	22.76	9.76	20.61	1.62781e+08	8.14206e+08	7.88751e+08
P49810	Presenilin-2 OS=Homo sapiens OX=9606 GN=PSEN2 PE=1 SV=1	0.002	13	3	7	2	1	448	50.1	4.59	22.94	3	0	2.827	1.637	4.628	0.882033	0.243972	0.655831	26.16	30.82	4.58	2.42916e+06	7321827	11146839
Q96II8	Leucine-rich repeat and calponin homology domain-containing protein 3 OS=Homo sapiens OX=9606 GN=LRCH3 PE=1 SV=2	0.001	16	7	10	7	1	777	86	6.71	36.53	7	0	3.379	1.31	4.626	0.8591	0.787902	0.694495	230.47	10.51	209.68	3.29141e+06	1.73099e+07	18579078
Q9P287	BRCA2 and CDKN1A-interacting protein OS=Homo sapiens OX=9606 GN=BCCIP PE=1 SV=1	0.001	28	5	11	5	1	314	36	4.61	51.28	5	0	5.625	0.967	4.617	0.714405	0.937569	0.826678	50	22.32	17.25	9.69461e+06	4.05874e+07	38570478
Q8NBF2	NHL repeat-containing protein 2 OS=Homo sapiens OX=9606 GN=NHLRC2 PE=1 SV=1	0.001	11	4	9	4	1	726	79.4	5.55	35.73	4	0	4.297	1.333	4.607	0.645337	0.768118	0.685526	2.37	30.89	33.12	3.04547e+06	5.05623e+06	1.41739e+07
Q04760	Lactoylglutathione lyase OS=Homo sapiens OX=9606 GN=GLO1 PE=1 SV=4	0.002	20	3	6	3	1	184	20.8	5.31	15.53	3	0	3.989	1.178	4.597	0.686422	0.938972	0.671412	1.66	17.41	21.45	1.25765e+06	8.23011e+06	1.01539e+07
Q15771	Ras-related protein Rab-30 OS=Homo sapiens OX=9606 GN=RAB30 PE=1 SV=2	0.002	10	2	6	1	1	203	23	4.97	17.42	2	0	3.257	1.408	4.586	0.838973	0.72454	0.614509	0	0	0	1.11064e+06	3617584	5093002
P51153	Ras-related protein Rab-13 OS=Homo sapiens OX=9606 GN=RAB13 PE=1 SV=1	0.001	34	6	16	4	1	203	22.8	9.19	47.12	6	0	3.683	1.203	4.581	0.844323	0.916743	0.804679	2.7	7.84	4.83	1.65503e+07	6.31328e+07	75736824
O95415	Brain protein I3 OS=Homo sapiens OX=9606 GN=BRI3 PE=1 SV=1	0.002	16	2	3	2	1	125	13.6	8.32	14.83	2	0	5.842	0.783	4.577	0.473304	0.783392	0.462387	0	0	0	684442	3998324	3.13253e+06
Q6NXE6	Armadillo repeat-containing protein 6 OS=Homo sapiens OX=9606 GN=ARMC6 PE=1 SV=2	0.001	19	5	14	5	1	501	54.1	6.24	55.21	5	0	6.917	1.241	4.567	0.491458	0.874842	0.843468	47.03	20.98	48.02	1.7112e+06	26996235	2.80721e+07
Q7Z7E8	Ubiquitin-conjugating enzyme E2 Q1 OS=Homo sapiens OX=9606 GN=UBE2Q1 PE=1 SV=1	0.002	14	3	6	3	1	422	46.1	5.1	24.02	3	0	2.439	1.379	4.566	0.929394	0.664505	0.679439	34.68	16.2	83.5	2.00967e+06	6.12148e+06	1.03746e+07
Q9NSP4	Centromere protein M OS=Homo sapiens OX=9606 GN=CENPM PE=1 SV=1	0.006	11	1	2	1	1	180	19.7	7.2	9.7	1	0	3.525	1.294	4.563	0.798345	0.883032	0.468228	0	0	0	692826	2.44225e+06	3.16136e+06
Q8NE01	Metal transporter CNNM3 OS=Homo sapiens OX=9606 GN=CNNM3 PE=1 SV=1	0.003	9	4	4	4	1	707	76.1	6.09	13.79	4	0	3.562	1.199	4.556	0.798123	0.937569	0.627891	0.66	8.96	18.03	962155	3.14696e+06	5.39265e+06
P62875	DNA-directed RNA polymerases I, II, and III subunit RPABC5 OS=Homo sapiens OX=9606 GN=POLR2L PE=1 SV=1	0.002	75	3	6	3	1	67	7.6	7.77	26.19	3	0	3.602	1.316	4.55	0.830611	0.781068	0.702891	38.86	1.82	6.18	4.65941e+06	1.69338e+07	1.99669e+07
Q2Y0W8	Electroneutral sodium bicarbonate exchanger 1 OS=Homo sapiens OX=9606 GN=SLC4A8 PE=1 SV=1	0.006	3	2	3	2	1	1093	122.9	6.68	9.14	2	0	3.599	1.26	4.533	0.800333	0.904523	0.522382	11.88	21.19	9.26	437444	1.57599e+06	1.99031e+06
Q8IZD4	mRNA-decapping enzyme 1B OS=Homo sapiens OX=9606 GN=DCP1B PE=1 SV=2	0.009	4	1	2	1	1	617	67.7	8.56	7.77	1	0	4.308	1.046	4.506	0.683814	0.994126	0.591095	0	0	0	372743	1.60586e+06	1.67963e+06
Q12772	Sterol regulatory element-binding protein 2 OS=Homo sapiens OX=9606 GN=SREBF2 PE=1 SV=2	0.002	7	6	7	6	1	1141	123.6	8.4	20.2	6	0	5.647	0.803	4.5	0.499553	0.675224	0.64502	20.61	13.66	0	1.40808e+06	1.03514e+07	6.22587e+06
Q9UHD2	Serine/threonine-protein kinase TBK1 OS=Homo sapiens OX=9606 GN=TBK1 PE=1 SV=1	0.001	19	7	14	7	1	729	83.6	6.79	60.36	7	0	4.882	1.006	4.497	0.6266	0.957207	0.693527	44.92	21.71	40.54	1.07401e+06	1.24853e+07	1.56527e+07
Q92502	StAR-related lipid transfer protein 8 OS=Homo sapiens OX=9606 GN=STARD8 PE=1 SV=2	0.002	8	5	8	5	1	1023	112.5	6.27	25.6	5	0	3.778	1.445	4.493	0.733431	0.685262	0.666661	0	0.77	0	273801	4.00594e+06	7.61235e+06
P51114	Fragile X mental retardation syndrome-related protein 1 OS=Homo sapiens OX=9606 GN=FXR1 PE=1 SV=3	0	42	21	45	20	1	621	69.7	6.15	184.04	21	1	3.404	1.297	4.491	0.80002	0.797908	0.777128	14.48	37.15	28.36	4.64438e+07	1.71155e+08	2.52187e+08
Q16342	Programmed cell death protein 2 OS=Homo sapiens OX=9606 GN=PDCD2 PE=1 SV=2	0.002	16	3	6	3	1	344	38.6	5.38	20.76	3	0	3.448	1.302	4.489	0.770966	0.814788	0.699817	16.6	28.97	46.06	1.50373e+06	5.18868e+06	8.78463e+06
Q8NFP7	Diphosphoinositol polyphosphate phosphohydrolase 3-alpha OS=Homo sapiens OX=9606 GN=NUDT10 PE=1 SV=1	0.001	44	6	11	1	1	164	18.5	5.68	41.13	6	4	4.212	1.258	4.486	0.822332	0.846115	0.77978	32.27	24.07	1.64	1.03257e+07	4.79314e+07	6.58605e+07
P52732	Kinesin-like protein KIF11 OS=Homo sapiens OX=9606 GN=KIF11 PE=1 SV=2	0	22	17	31	17	1	1056	119.1	5.64	112.81	17	0	3.831	1.099	4.48	0.729371	0.978502	0.778819	39.35	18.68	45.54	2.48924e+07	1.34216e+08	1.47744e+08
Q8IY95	Transmembrane protein 192 OS=Homo sapiens OX=9606 GN=TMEM192 PE=1 SV=1	0.003	11	2	4	2	1	271	30.9	7.99	14.26	2	0	2.277	1.701	4.478	0.939925	0.175972	0.69291	0	21.58	0	1.72426e+06	5.20784e+06	9.6072e+06
O14595	Carboxy-terminal domain RNA polymerase II polypeptide A small phosphatase 2 OS=Homo sapiens OX=9606 GN=CTDSP2 PE=1 SV=2	0.003	11	3	5	3	1	271	30.6	5.53	13.31	3	0	4.161	1.009	4.459	0.817594	0.955819	0.834447	0	9	0	3.5476e+06	29453513	44459856
Q15366	Poly(rC)-binding protein 2 OS=Homo sapiens OX=9606 GN=PCBP2 PE=1 SV=1	0	72	13	92	9	1	365	38.6	6.79	396.35	13	1	3.664	1.182	4.423	0.757129	0.938395	0.783286	20	22.83	33.63	1.53049e+08	4.9519e+08	6.01863e+08
Q13049	E3 ubiquitin-protein ligase TRIM32 OS=Homo sapiens OX=9606 GN=TRIM32 PE=1 SV=2	0.001	24	10	11	10	1	653	71.9	6.98	41.44	10	0	7.46	0.795	4.418	0.462148	0.527325	0.834613	54.26	5	32.5	1.84831e+06	33766331	25789419
Q8IWR1	Tripartite motif-containing protein 59 OS=Homo sapiens OX=9606 GN=TRIM59 PE=1 SV=1	0.002	19	4	8	4	1	403	47.1	6.81	29.79	4	0	5.218	1.107	4.414	0.546175	0.965218	0.491516	0	40.34	0	482865	3.3494e+06	3.33316e+06
Q9UJY1	Heat shock protein beta-8 OS=Homo sapiens OX=9606 GN=HSPB8 PE=1 SV=1	0.004	13	2	3	2	1	196	21.6	5.12	12.36	2	0	4.072	1.116	4.389	0.719914	0.965218	0.727894	0	5.19	0	1.47759e+06	1.27104e+07	14225764
Q9Y2Q9	28S ribosomal protein S28, mitochondrial OS=Homo sapiens OX=9606 GN=MRPS28 PE=1 SV=1	0.002	23	3	5	3	1	187	20.8	9.1	19.81	3	0	5.597	0.754	4.381	0.52116	0.42321	0.741418	12.43	0	17.97	4.94435e+06	1.16534e+07	1.68501e+07
O00622	Protein CYR61 OS=Homo sapiens OX=9606 GN=CYR61 PE=1 SV=1	0.001	35	9	19	9	1	381	42	8.21	59.73	9	0	3.306	1.128	4.377	0.89345	0.957207	0.855874	26.34	18.01	21.14	6.55722e+06	5.86016e+07	6.05168e+07
O14920	Inhibitor of nuclear factor kappa-B kinase subunit beta OS=Homo sapiens OX=9606 GN=IKBKB PE=1 SV=1	0.001	21	9	11	9	1	756	86.5	5.78	38.07	9	0	4.175	1.15	4.358	0.767438	0.948979	0.722442	19.28	26.07	33.85	2.75058e+06	2.05125e+07	21473880
P60900	Proteasome subunit alpha type-6 OS=Homo sapiens OX=9606 GN=PSMA6 PE=1 SV=1	0.003	14	3	4	3	1	246	27.4	6.76	13.5	3	0	4.622	1.192	4.349	0.655782	0.928527	0.722442	40.8	10.83	12.13	2.96139e+06	1.43501e+07	1.74051e+07
P36873	Serine/threonine-protein phosphatase PP1-gamma catalytic subunit OS=Homo sapiens OX=9606 GN=PPP1CC PE=1 SV=1	0	58	17	57	1	1	323	37	6.54	252.11	17	0	5.879	0.739	4.344	0.467498	0.72133	0.633705	0	0	0	340716	2.0031e+06	1.47997e+06
Q96EE3	Nucleoporin SEH1 OS=Homo sapiens OX=9606 GN=SEH1L PE=1 SV=3	0.001	31	7	15	7	1	360	39.6	8.09	64.57	7	0	2.915	1.269	4.339	0.923222	0.847731	0.844425	18.32	15.51	25.25	8.14837e+06	3.0506e+07	3.77415e+07
Q9Y5K6	CD2-associated protein OS=Homo sapiens OX=9606 GN=CD2AP PE=1 SV=1	0.003	4	2	4	2	1	639	71.4	6.4	11.87	2	0	5.9	0.732	4.321	0.444965	0.720029	0.582198	0	0	0	167954	990931	2.33261e+06
Q15942	Zyxin OS=Homo sapiens OX=9606 GN=ZYX PE=1 SV=1	0.001	24	8	17	8	1	572	61.2	6.67	55.98	8	0	3.911	1.142	4.312	0.875309	0.957207	0.843468	15.51	15.01	17.57	6.43587e+06	3.83923e+07	3.31753e+07
P13639	Elongation factor 2 OS=Homo sapiens OX=9606 GN=EEF2 PE=1 SV=4	0	79	59	243	58	1	858	95.3	6.83	1088.17	59	1	3.746	1.105	4.308	0.74305	0.970811	0.794676	28.34	16.86	21.63	3.80658e+08	1.38896e+09	1.5003e+09
A2A3N6	Putative PIP5K1A and PSMD4-like protein OS=Homo sapiens OX=9606 GN=PIPSL PE=5 SV=1	0.001	9	5	7	2	1	862	95	5.71	32.66	5	0	3.625	1.185	4.294	0.783993	0.946941	0.532172	0	0	0	661686	2.39835e+06	2.84145e+06
P62937	Peptidyl-prolyl cis-trans isomerase A OS=Homo sapiens OX=9606 GN=PPIA PE=1 SV=2	0	67	10	38	10	1	165	18	7.81	146.4	10	0	3.24	1.215	4.275	0.822332	0.910735	0.796753	41.04	14.74	25.61	9.56768e+07	3.01323e+08	3.97966e+08
Q6P996	Pyridoxal-dependent decarboxylase domain-containing protein 1 OS=Homo sapiens OX=9606 GN=PDXDC1 PE=1 SV=2	0	38	17	32	17	1	788	86.7	5.38	119.59	17	0	3.692	1.141	4.261	0.86914	0.948979	0.827806	41.64	17.22	32.03	8.21969e+06	6.20733e+07	6.70406e+07
Q9P0L0	Vesicle-associated membrane protein-associated protein A OS=Homo sapiens OX=9606 GN=VAPA PE=1 SV=3	0	53	10	41	9	1	249	27.9	8.62	173.09	10	1	2.569	1.372	4.254	0.91547	0.667956	0.799582	22.67	26.7	30.84	3.90385e+07	1.10888e+08	1.59733e+08
Q9NZL4	Hsp70-binding protein 1 OS=Homo sapiens OX=9606 GN=HSPBP1 PE=1 SV=2	0	69	16	50	16	1	359	39.3	5.21	205.8	16	0	3.426	1.196	4.241	0.796523	0.931832	0.80037	31.77	11.77	26.55	3.93721e+07	1.51216e+08	1.90436e+08
Q12800	Alpha-globin transcription factor CP2 OS=Homo sapiens OX=9606 GN=TFCP2 PE=1 SV=2	0.002	9	3	6	2	1	502	57.2	5.8	22.13	3	1	3.671	0.952	4.239	0.733431	0.944276	0.722277	12.74	8.12	6.83	2127395	8439916	8.53116e+06
Q9UKM7	Endoplasmic reticulum mannosyl-oligosaccharide 1,2-alpha-mannosidase OS=Homo sapiens OX=9606 GN=MAN1B1 PE=1 SV=2	0.001	21	8	15	8	1	699	79.5	7.72	63.46	8	0	4.36	0.886	4.234	0.780772	0.794484	0.854205	21.16	13.92	23.54	5.27605e+06	2.83833e+07	2.81099e+07
P40121	Macrophage-capping protein OS=Homo sapiens OX=9606 GN=CAPG PE=1 SV=2	0.003	10	2	4	2	1	348	38.5	6.19	13.7	2	0	3.252	0.97	4.23	0.840865	0.947152	0.725052	0	41.5	0	1.76927e+06	9.39087e+06	10116989
Q6NUM9	All-trans-retinol 13,14-reductase OS=Homo sapiens OX=9606 GN=RETSAT PE=1 SV=2	0.001	20	8	13	8	1	610	66.8	8.28	47.88	8	0	3.794	1.047	4.229	0.846851	0.981656	0.834447	27.63	22.43	62.8	4542686	3.03231e+07	3.11578e+07
Q96SU4	Oxysterol-binding protein-related protein 9 OS=Homo sapiens OX=9606 GN=OSBPL9 PE=1 SV=2	0.002	8	5	8	4	1	736	83.1	6.18	19.73	5	0	3.62	1.097	4.209	0.77143	0.970557	0.722442	0	0	8.67	1.97184e+06	8.99261e+06	9.37034e+06
O00154	Cytosolic acyl coenzyme A thioester hydrolase OS=Homo sapiens OX=9606 GN=ACOT7 PE=1 SV=3	0.002	14	4	6	4	1	380	41.8	8.54	17.4	4	0	3.579	1.246	4.198	0.827113	0.872966	0.730434	35.3	14.54	28.09	4.51641e+06	1.47753e+07	1.81014e+07
P51784	Ubiquitin carboxyl-terminal hydrolase 11 OS=Homo sapiens OX=9606 GN=USP11 PE=1 SV=3	0	43	23	45	22	1	963	109.7	5.45	177.68	23	1	3.856	1.015	4.179	0.814196	0.957207	0.848349	45.53	28.95	28.26	2.50305e+07	8.98024e+07	1.06482e+08
O75044	SLIT-ROBO Rho GTPase-activating protein 2 OS=Homo sapiens OX=9606 GN=SRGAP2 PE=1 SV=3	0.006	3	2	3	2	1	1071	120.8	6.7	8.97	2	0	4.667	1.132	4.171	0.574174	0.957207	0.64502	0	35.34	0	644770	4.30619e+06	4.54833e+06
P30041	Peroxiredoxin-6 OS=Homo sapiens OX=9606 GN=PRDX6 PE=1 SV=3	0	69	17	39	17	1	224	25	6.38	158.96	17	0	3.427	1.231	4.163	0.796523	0.888094	0.80927	49.37	6.48	42.08	5.8113e+07	1.80603e+08	2.23708e+08
Q9NQW6	Anillin OS=Homo sapiens OX=9606 GN=ANLN PE=1 SV=2	0	22	13	23	13	1	1124	124.1	8.07	90.58	13	0	3.839	1.109	4.16	0.800527	0.965218	0.763599	16.92	18.89	53.17	4.691e+06	1.53505e+07	1.36972e+07
Q99704	Docking protein 1 OS=Homo sapiens OX=9606 GN=DOK1 PE=1 SV=1	0.001	41	9	15	9	1	481	52.4	6.47	65.26	9	0	13.1	1.386	4.159	0.245624	0.648153	0.849915	0	8.16	321.27	3.06673e+07	2.58439e+07	6.13872e+07
Q9HAU0	Pleckstrin homology domain-containing family A member 5 OS=Homo sapiens OX=9606 GN=PLEKHA5 PE=1 SV=1	0	30	20	34	20	1	1116	127.4	7.53	128.59	20	0	3.328	1.376	4.153	0.855863	0.663784	0.80995	17.15	24.86	17.53	2.9513e+07	1.05445e+08	1.36058e+08
Q5VWQ8	Disabled homolog 2-interacting protein OS=Homo sapiens OX=9606 GN=DAB2IP PE=1 SV=2	0.001	17	14	22	9	1	1189	131.5	8.72	66.98	14	0	3.812	0.996	4.15	0.831257	0.948979	0.865812	26.49	10.76	14.44	5.12419e+06	25228610	2.52977e+07
O15013	Rho guanine nucleotide exchange factor 10 OS=Homo sapiens OX=9606 GN=ARHGEF10 PE=1 SV=4	0	23	18	26	18	1	1369	151.5	5.68	104.36	18	0	4.685	1.081	4.143	0.784293	0.990655	0.866226	189.63	31.21	246.73	940168	5.45792e+07	6.60663e+07
Q99836	Myeloid differentiation primary response protein MyD88 OS=Homo sapiens OX=9606 GN=MYD88 PE=1 SV=1	0.001	38	7	14	7	1	296	33.2	6.15	54.45	7	0	2.685	1.167	4.134	0.939635	0.947152	0.856056	9.91	28.5	36.45	6.79214e+06	2.31834e+07	3.02174e+07
Q9BYB4	Guanine nucleotide-binding protein subunit beta-like protein 1 OS=Homo sapiens OX=9606 GN=GNB1L PE=1 SV=2	0.003	17	3	4	3	1	327	35.6	7.97	13.84	3	0	1.512	1.409	4.13	0.997721	0.70044	0.683798	21.65	22.01	166.86	2.40253e+06	4.30035e+06	3.77562e+06
P56589	Peroxisomal biogenesis factor 3 OS=Homo sapiens OX=9606 GN=PEX3 PE=1 SV=1	0.001	27	5	10	5	1	373	42.1	8.15	41.93	5	0	4.573	0.87	4.098	0.692404	0.793789	0.780912	19.24	0.74	13.21	3.9097e+06	1.67202e+07	1.43532e+07
P78536	Disintegrin and metalloproteinase domain-containing protein 17 OS=Homo sapiens OX=9606 GN=ADAM17 PE=1 SV=1	0.002	12	5	6	5	1	824	93	5.76	17.59	5	0	3.789	1.048	4.098	0.710499	0.994126	0.760855	14.77	9.7	18.86	2.21891e+06	8.18965e+06	9400485
P57764	Gasdermin-D OS=Homo sapiens OX=9606 GN=GSDMD PE=1 SV=1	0	51	13	39	13	1	484	52.8	5.08	196.42	13	0	3.838	1.102	4.09	0.816132	0.974684	0.855514	45.25	14.77	37.87	2.66301e+07	8.864e+07	1.05367e+08
Q96ME1	F-box/LRR-repeat protein 18 OS=Homo sapiens OX=9606 GN=FBXL18 PE=1 SV=2	0.001	17	6	10	6	1	805	88.3	8.32	42.08	6	0	4.612	1.158	4.086	0.630438	0.947152	0.757828	87.92	44.25	89.37	2.57103e+06	8.92778e+06	1.012e+07
P26583	High mobility group protein B2 OS=Homo sapiens OX=9606 GN=HMGB2 PE=1 SV=2	0.002	18	3	5	1	1	209	24	7.81	17.09	3	0	4.765	0.853	4.063	0.60709	0.904014	0.595642	0	0	0	665709	3171932	2.70482e+06
Q9Y3D0	Cytosolic iron-sulfur assembly component 2B OS=Homo sapiens OX=9606 GN=CIAO2B PE=1 SV=1	0	71	5	14	5	1	163	17.7	5.19	91.66	5	0	3.529	1.151	4.062	0.901025	0.948979	0.865812	16.37	23.1	4.18	9.91696e+06	3.77683e+07	3.97486e+07
Q12824	SWI/SNF-related matrix-associated actin-dependent regulator of chromatin subfamily B member 1 OS=Homo sapiens OX=9606 GN=SMARCB1 PE=1 SV=2	0.004	8	2	4	2	1	385	44.1	6.23	12.51	2	0	11.908	0.34	4.05	0.0910767	8.86841e-05	0.664695	0	0	0	383817	4570452	5.50667e+06
O95159	Zinc finger protein-like 1 OS=Homo sapiens OX=9606 GN=ZFPL1 PE=1 SV=2	0	40	8	22	8	1	310	34.1	8.07	87.31	8	0	3.947	0.989	4.049	0.758189	0.947152	0.855874	16.7	6.36	7.93	2.34921e+07	1.04426e+08	105560892
Q14315	Filamin-C OS=Homo sapiens OX=9606 GN=FLNC PE=1 SV=3	0	9	16	36	13	1	2725	290.8	5.97	139.02	16	0	3.487	0.919	4.046	0.8591	0.865864	0.855874	29.66	12.59	60.92	1.93554e+07	9.87301e+07	9.31884e+07
Q9ULI3	Protein HEG homolog 1 OS=Homo sapiens OX=9606 GN=HEG1 PE=1 SV=3	0.007	3	3	3	3	1	1381	147.4	6.18	8.76	3	0	2.154	1.483	4.04	0.958613	0.563117	0.749465	12.33	47.94	6.33	2.63697e+06	4.74764e+06	8.8172e+06
Q9NW68	BSD domain-containing protein 1 OS=Homo sapiens OX=9606 GN=BSDC1 PE=1 SV=1	0.003	9	2	3	2	1	430	47.1	4.49	11.53	2	0	3.132	1.286	4.027	0.86914	0.885012	0.637917	0	0	0	449936	1.40934e+06	1.81174e+06
Q8TF05	Serine/threonine-protein phosphatase 4 regulatory subunit 1 OS=Homo sapiens OX=9606 GN=PPP4R1 PE=1 SV=1	0	30	19	38	19	1	950	106.9	4.77	158.25	19	0	3.522	1.068	4.016	0.89345	0.997192	0.866226	14.48	11.55	23.57	1.09055e+07	4.81748e+07	5.82284e+07
Q5JVF3	PCI domain-containing protein 2 OS=Homo sapiens OX=9606 GN=PCID2 PE=1 SV=2	0	40	13	28	13	1	399	46	8.53	93.31	13	0	2.995	1.212	4.006	0.91547	0.916429	0.865812	34.59	18	27.22	1.91826e+07	75175411	9.78929e+07
Q13148	TAR DNA-binding protein 43 OS=Homo sapiens OX=9606 GN=TARDBP PE=1 SV=1	0	45	11	28	11	1	414	44.7	6.19	109.8	11	0	4.242	0.945	3.978	0.697525	0.909619	0.865812	67.78	28.15	21.91	2.45781e+07	9.68579e+07	1.04318e+08
P63208	S-phase kinase-associated protein 1 OS=Homo sapiens OX=9606 GN=SKP1 PE=1 SV=2	0.001	61	7	13	7	1	163	18.6	4.54	54.64	7	0	4.407	0.917	3.972	0.763354	0.863126	0.855514	8.72	3.69	12.33	1.53804e+07	6.26284e+07	5.99397e+07
Q9NZM1	Myoferlin OS=Homo sapiens OX=9606 GN=MYOF PE=1 SV=1	0.001	11	15	23	15	1	2061	234.6	6.18	74.41	15	0	3.887	1.031	3.959	0.86914	0.965218	0.866226	38.41	14.48	33.19	5.81517e+06	3.63383e+07	4.57265e+07
P29401	Transketolase OS=Homo sapiens OX=9606 GN=TKT PE=1 SV=3	0.004	8	3	3	3	1	623	67.8	7.66	12.11	3	0	3.832	0.852	3.952	0.74113	0.873776	0.632248	12.35	3.01	20.14	604030	3.94619e+06	3.97424e+06
Q14789	Golgin subfamily B member 1 OS=Homo sapiens OX=9606 GN=GOLGB1 PE=1 SV=2	0	7	13	21	13	1	3259	375.8	5	87.02	13	0	3.082	0.988	3.944	0.91547	0.947152	0.875306	18.5	18.15	55.48	4.65209e+06	2.81341e+07	2.91348e+07
Q8ND04	Protein SMG8 OS=Homo sapiens OX=9606 GN=SMG8 PE=1 SV=1	0.002	8	5	7	5	1	991	109.6	7.68	21.52	5	0	2.769	1.38	3.935	0.890225	0.676806	0.755522	48.71	10.7	62.54	2.89459e+06	7.22968e+06	1.08219e+07
Q99570	Phosphoinositide 3-kinase regulatory subunit 4 OS=Homo sapiens OX=9606 GN=PIK3R4 PE=1 SV=3	0	21	15	25	15	1	1358	153	7.17	93.48	15	0	3.155	1.432	3.93	0.922808	0.573591	0.87589	34.72	29.28	30.66	1.10864e+07	3.18095e+07	4.37145e+07
Q7L5D6	Golgi to ER traffic protein 4 homolog OS=Homo sapiens OX=9606 GN=GET4 PE=1 SV=1	0.001	24	5	11	5	1	327	36.5	5.41	42.57	5	0	2.951	1.332	3.93	0.935172	0.725266	0.87589	5.08	10.1	10.38	8.7181e+06	49315442	5.57609e+07
P02511	Alpha-crystallin B chain OS=Homo sapiens OX=9606 GN=CRYAB PE=1 SV=2	0	55	11	33	11	1	175	20.1	7.33	122.77	11	0	3.173	1.303	3.928	0.83321	0.786877	0.834447	26.39	20.54	39.81	5.43645e+07	157352424	2.03345e+08
Q68DK2	Zinc finger FYVE domain-containing protein 26 OS=Homo sapiens OX=9606 GN=ZFYVE26 PE=1 SV=3 (SPG15)	0	16	24	35	24	1	2539	284.4	6.39	124.42	24	0	2.524	1.352	3.924	0.959088	0.66523	0.855874	40.01	26.78	37.3	1.53246e+07	4.84898e+07	7.13754e+07
Q8IVF2	Protein AHNAK2 OS=Homo sapiens OX=9606 GN=AHNAK2 PE=1 SV=2	0.001	14	14	21	14	1	5795	616.2	5.36	60.93	14	0	3.72	1.123	3.915	0.853945	0.961746	0.874219	30.01	19.66	29.3	1.34717e+07	5.16834e+07	5.5431e+07
P04049	RAF proto-oncogene serine/threonine-protein kinase OS=Homo sapiens OX=9606 GN=RAF1 PE=1 SV=1	0.001	12	6	12	3	1	648	73	9.2	34.87	6	3	2.713	1.306	3.911	0.936295	0.783396	0.87589	35.06	19.96	38.11	7.52485e+06	2.21519e+07	3.09022e+07
O60291	E3 ubiquitin-protein ligase MGRN1 OS=Homo sapiens OX=9606 GN=MGRN1 PE=1 SV=2	0.006	3	1	2	1	1	552	60.7	5.15	9	1	0	3.554	1.101	3.911	0.782322	0.965218	0.608251	0	0	0	732831	2.60448e+06	2.8663e+06
P27635	60S ribosomal protein L10 OS=Homo sapiens OX=9606 GN=RPL10 PE=1 SV=4	0	47	12	47	12	1	214	24.6	10.08	204.26	12	0	3.277	1.205	3.904	0.818522	0.923534	0.834613	12.29	17.41	7.98	163299545	3.91405e+08	4.89984e+08
Q5M7Z0	E3 ubiquitin-protein ligase RNFT1 OS=Homo sapiens OX=9606 GN=RNFT1 PE=1 SV=2	0.002	6	1	2	1	1	435	49.7	8.53	16.39	1	0	4.823	0.808	3.898	0.54156	0.767023	0.723584	0	0	0	1.29603e+06	6250361	5052290
Q8N5K1	CDGSH iron-sulfur domain-containing protein 2 OS=Homo sapiens OX=9606 GN=CISD2 PE=1 SV=1	0.002	30	4	7	4	1	135	15.3	9.61	18.92	4	0	3.547	1.03	3.886	0.86914	0.965218	0.863595	27.29	1.34	34.56	6.39039e+06	2.76693e+07	2.87195e+07
P10586	Receptor-type tyrosine-protein phosphatase F OS=Homo sapiens OX=9606 GN=PTPRF PE=1 SV=2	0	26	29	64	22	1	1907	212.7	6.3	263.82	29	6	3.327	1.235	3.882	0.811839	0.885032	0.837905	27.18	14.54	19.11	45859785	1.35827e+08	175500083
Q9UK41	Vacuolar protein sorting-associated protein 28 homolog OS=Homo sapiens OX=9606 GN=VPS28 PE=1 SV=1	0	78	17	42	17	1	221	25.4	5.54	174.63	17	0	3.953	0.931	3.878	0.708846	0.885032	0.837982	48.62	13.41	13.62	4.08694e+07	2.30285e+08	2.00442e+08
Q96EK5	KIF1-binding protein OS=Homo sapiens OX=9606 GN=KIF1BP PE=1 SV=1	0.002	8	3	4	3	1	621	71.8	5.49	15.83	3	0	3.654	1.121	3.873	0.752492	0.961746	0.736688	23.48	11.66	31.97	846364	5.60954e+06	6.42336e+06
Q9NSV4	Protein diaphanous homolog 3 OS=Homo sapiens OX=9606 GN=DIAPH3 PE=1 SV=4	0.001	7	7	11	7	1	1193	136.8	7.03	36.23	7	0	3.769	1.092	3.863	0.808357	0.982292	0.79099	34.4	11.92	39.72	3.18762e+06	1.73481e+07	1.80071e+07
P30876	DNA-directed RNA polymerase II subunit RPB2 OS=Homo sapiens OX=9606 GN=POLR2B PE=1 SV=1	0	37	28	51	28	1	1174	133.8	6.87	210.32	28	0	3.584	1.065	3.855	0.780772	0.994296	0.848349	32.9	15.02	27.98	2.66037e+07	1.27432e+08	1.3501e+08
Q13614	Myotubularin-related protein 2 OS=Homo sapiens OX=9606 GN=MTMR2 PE=1 SV=4	0.01	5	3	3	2	1	643	73.3	7.4	7.29	3	0	2.395	1.77	3.82	0.949561	0.362536	0.651892	0	15.44	0	507921	2.16769e+06	3.80751e+06
O43396	Thioredoxin-like protein 1 OS=Homo sapiens OX=9606 GN=TXNL1 PE=1 SV=3	0.002	19	4	6	4	1	289	32.2	4.96	27.16	4	0	2.452	1.301	3.813	0.923222	0.814021	0.794872	0	28.93	0	816969	9.47327e+06	1.18518e+07
Q14517	Protocadherin Fat 1 OS=Homo sapiens OX=9606 GN=FAT1 PE=1 SV=2	0.006	1	3	3	3	1	4588	506	5	8.97	3	0	0.851	3.096	3.808	0.837662	0.000713517	0.641735	0	55.84	0	359385	1.07726e+06	3.02095e+06
Q9P0V3	SH3 domain-binding protein 4 OS=Homo sapiens OX=9606 GN=SH3BP4 PE=1 SV=1	0.001	25	15	24	15	1	963	107.4	7.71	73.92	15	0	3.121	1.11	3.807	0.91547	0.970557	0.87589	30.98	12.86	23.76	1.49995e+07	4.46651e+07	5.49889e+07
P28340	DNA polymerase delta catalytic subunit OS=Homo sapiens OX=9606 GN=POLD1 PE=1 SV=2	0	30	18	27	18	1	1107	123.6	7.03	91.65	18	0	3.678	1.085	3.797	0.882033	0.99216	0.87589	30.65	22.06	28.94	9.21762e+06	3.19202e+07	4.23654e+07
Q9NNW5	WD repeat-containing protein 6 OS=Homo sapiens OX=9606 GN=WDR6 PE=1 SV=1	0.001	12	7	11	7	1	1121	121.6	6.87	47.3	7	0	3.61	1.24	3.786	0.813976	0.882597	0.80255	74.8	24.07	69.22	1.77892e+06	1.50971e+07	1.92622e+07
P48507	Glutamate--cysteine ligase regulatory subunit OS=Homo sapiens OX=9606 GN=GCLM PE=1 SV=1	0.004	5	1	3	1	1	274	30.7	6.02	12.08	1	0	3.052	1.239	3.781	0.884075	0.921881	0.664695	0	0	0	899688	2745642	3402118
Q5GLZ8	Probable E3 ubiquitin-protein ligase HERC4 OS=Homo sapiens OX=9606 GN=HERC4 PE=1 SV=1	0.002	11	5	6	5	1	1057	118.5	6.19	22.74	5	0	3.325	1.16	3.777	0.824477	0.944276	0.786637	46.67	3.1	48.5	1.91022e+06	6.95006e+06	9.08661e+06
O00192	Armadillo repeat protein deleted in velo-cardio-facial syndrome OS=Homo sapiens OX=9606 GN=ARVCF PE=1 SV=1	0.001	17	9	13	9	1	962	104.6	6.81	47.33	9	0	3.641	1.172	3.776	0.761549	0.945926	0.848458	34	19.07	75.43	1.56344e+08	20949388	2.18683e+07
P41227	N-alpha-acetyltransferase 10 OS=Homo sapiens OX=9606 GN=NAA10 PE=1 SV=1	0.005	14	2	2	2	1	235	26.4	5.64	10.22	2	0	4.816	1.356	3.77	0.596853	0.69727	0.773035	0	85.66	0	2195442	1.2145e+07	11970672
A6NKF1	SAC3 domain-containing protein 1 OS=Homo sapiens OX=9606 GN=SAC3D1 PE=1 SV=2	0.002	18	5	8	5	1	404	43.5	8.69	28.13	5	0	2.89	1.302	3.763	0.875309	0.787902	0.796569	104.32	50.1	48.85	2.08681e+06	7490859	8.34041e+06
P29353	SHC-transforming protein 1 OS=Homo sapiens OX=9606 GN=SHC1 PE=1 SV=4	0.001	28	8	19	8	1	583	62.8	6.44	69.32	8	0	3.317	1.139	3.732	0.884075	0.955623	0.87589	8.16	5.25	24.74	6.91402e+06	2.28462e+07	2.5017e+07
P16234	Platelet-derived growth factor receptor alpha OS=Homo sapiens OX=9606 GN=PDGFRA PE=1 SV=1	0.001	9	4	7	4	1	1089	122.6	5.17	35.75	4	0	3.248	1.088	3.729	0.817594	0.978502	0.794872	0	14.14	0	628189	9.33059e+06	9.94257e+06
Q96H79	Zinc finger CCCH-type antiviral protein 1-like OS=Homo sapiens OX=9606 GN=ZC3HAV1L PE=1 SV=2	0.001	49	7	18	7	1	300	32.9	8.13	81.8	7	0	4.251	1.105	3.725	0.838973	0.970573	0.89548	19.61	41.51	28.67	1.07876e+07	3.78292e+07	4.77651e+07
Q9H7P6	Multivesicular body subunit 12B OS=Homo sapiens OX=9606 GN=MVB12B PE=1 SV=2	0.003	14	2	3	2	1	319	35.6	8.15	13.62	2	0	5.925	0.628	3.719	0.458251	0.410261	0.67222	24.28	6.78	7.01	305735	1.91981e+06	1.15352e+06
Q15056	Eukaryotic translation initiation factor 4H OS=Homo sapiens OX=9606 GN=EIF4H PE=1 SV=5	0.003	15	2	4	2	1	248	27.4	7.23	13.46	2	0	2.684	1.384	3.714	0.920244	0.663784	0.804359	8.86	22.86	13.94	3.60308e+06	9.77263e+06	1.32582e+07
Q9UHY1	Nuclear receptor-binding protein OS=Homo sapiens OX=9606 GN=NRBP1 PE=1 SV=1	0.006	10	2	3	2	1	535	59.8	5.08	9.87	2	0	3.952	1.067	3.713	0.719914	0.979383	0.652063	0	18.9	0	322002	2.33643e+06	2.48429e+06
O43747	AP-1 complex subunit gamma-1 OS=Homo sapiens OX=9606 GN=AP1G1 PE=1 SV=5	0.001	14	7	10	7	1	822	91.3	6.8	32.34	7	0	2.689	1.25	3.704	0.908464	0.865295	0.80927	23.04	8.49	15.57	3.32886e+06	9.57157e+06	1.27544e+07
Q99816	Tumor susceptibility gene 101 protein OS=Homo sapiens OX=9606 GN=TSG101 PE=1 SV=2	0	25	10	32	10	1	390	43.9	6.46	111.36	10	0	3.627	1.015	3.699	0.763354	0.957207	0.855874	31.54	32.11	18.91	5.93597e+07	235154260	2.29207e+08
P78406	mRNA export factor OS=Homo sapiens OX=9606 GN=RAE1 PE=1 SV=1	0.001	17	4	8	4	1	368	40.9	7.83	33	4	0	3.104	1.188	3.69	0.852499	0.932278	0.806028	12.22	0.32	12.38	1.83589e+06	7.27708e+06	10510352
Q8TEX9	Importin-4 OS=Homo sapiens OX=9606 GN=IPO4 PE=1 SV=2	0	50	38	175	38	1	1081	118.6	4.96	755.62	38	0	3.252	1.116	3.681	0.820628	0.965218	0.855874	32.86	14.61	31.1	2.92021e+08	9.45328e+08	1.03394e+09
Q9HB90	Ras-related GTP-binding protein C OS=Homo sapiens OX=9606 GN=RRAGC PE=1 SV=1	0.002	15	4	8	4	1	399	44.2	5.1	24.65	4	0	2.757	1.33	3.68	0.908711	0.781322	0.807374	38.55	1.13	37.96	1.73449e+06	9.56488e+06	1.06726e+07
Q9H9T3	Elongator complex protein 3 OS=Homo sapiens OX=9606 GN=ELP3 PE=1 SV=2	0.001	16	6	10	6	1	547	62.2	8.88	33.73	6	0	2.595	1.406	3.668	0.922808	0.613247	0.826109	7.69	16.37	23.31	1.5459e+06	1.01896e+07	1.70675e+07
Q7Z3T8	Zinc finger FYVE domain-containing protein 16 OS=Homo sapiens OX=9606 GN=ZFYVE16 PE=1 SV=3	0.002	6	4	6	4	1	1539	168.8	4.82	28.52	4	0	3.635	0.818	3.665	0.761549	0.778764	0.766725	67.67	23.42	103.42	919070	7.0712e+06	5.90109e+06
Q9HCE7	E3 ubiquitin-protein ligase SMURF1 OS=Homo sapiens OX=9606 GN=SMURF1 PE=1 SV=2	0.001	22	10	18	9	1	757	86.1	7.02	61.85	10	0	14.895	0.963	3.647	0.15444	0.935046	0.894697	0	7.01	0	429776	3.00609e+07	2.84756e+07
P04792	Heat shock protein beta-1 OS=Homo sapiens OX=9606 GN=HSPB1 PE=1 SV=2	0	78	11	57	11	1	205	22.8	6.4	280.17	11	0	2.677	1.405	3.644	0.906249	0.611072	0.858223	16.11	9.22	17.53	1.95172e+08	4.92014e+08	7.03796e+08
Q7Z2Z2	Elongation factor-like GTPase 1 OS=Homo sapiens OX=9606 GN=EFL1 PE=1 SV=2	0.009	2	1	2	1	1	1120	125.4	5.91	7.71	1	0	2.959	1.231	3.642	0.886365	0.928527	0.712436	0	0	0	270353	799888	984502
P98170	E3 ubiquitin-protein ligase XIAP OS=Homo sapiens OX=9606 GN=XIAP PE=1 SV=2	0.005	10	4	4	4	1	497	56.6	6.65	10.69	4	0		0.942	3.64		0.946941	0.769618		10.33	0	364790	5.16207e+06	6.43867e+06
P17706	Tyrosine-protein phosphatase non-receptor type 2 OS=Homo sapiens OX=9606 GN=PTPN2 PE=1 SV=2	0.001	18	5	10	5	1	415	48.4	8.29	36.99	5	0	2.022	0.96	3.639	0.984449	0.932278	0.885911	38.33	13.84	93.48	7.77629e+06	1.79641e+07	2.44621e+07
Q15042	Rab3 GTPase-activating protein catalytic subunit OS=Homo sapiens OX=9606 GN=RAB3GAP1 PE=1 SV=3	0.004	4	3	3	3	1	981	110.5	5.55	10.64	3	0	2.771	1.313	3.638	0.897601	0.848536	0.769618	0	0	0	614538	4.30861e+06	5.85834e+06
Q13200	26S proteasome non-ATPase regulatory subunit 2 OS=Homo sapiens OX=9606 GN=PSMD2 PE=1 SV=3	0	59	42	155	42	1	908	100.1	5.2	692.31	42	0	3.526	0.996	3.63	0.780772	0.948979	0.859889	38.41	21.67	35.29	1.47485e+08	545703934	5.51105e+08
Q9Y6Y8	SEC23-interacting protein OS=Homo sapiens OX=9606 GN=SEC23IP PE=1 SV=1	0.001	15	8	13	8	1	1000	111	5.54	56.92	8	0	2.713	1.171	3.63	0.937139	0.943707	0.880949	29	28.65	28.04	6.68131e+06	2.56814e+07	3.40432e+07
Q8IZQ1	WD repeat and FYVE domain-containing protein 3 OS=Homo sapiens OX=9606 GN=WDFY3 PE=1 SV=2	0	16	38	64	38	1	3526	395	6.76	215.19	38	0	3.201	1.172	3.628	0.839948	0.946941	0.855874	22.78	24.92	17.49	2.56465e+07	1.26265e+08	1.38151e+08
Q9NT62	Ubiquitin-like-conjugating enzyme ATG3 OS=Homo sapiens OX=9606 GN=ATG3 PE=1 SV=1	0.004	12	3	4	3	1	314	35.8	4.74	12.22	3	0	3.802	0.953	3.624	0.75449	0.94083	0.814299	2.66	23.2	22.85	2.60042e+06	9.95426e+06	8.9953e+06
Q15365	Poly(rC)-binding protein 1 OS=Homo sapiens OX=9606 GN=PCBP1 PE=1 SV=2	0	80	15	110	12	1	356	37.5	7.09	519.54	15	3	2.987	1.084	3.623	0.863212	0.991265	0.859889	40.94	18.44	14.55	4.74631e+08	1.33086e+09	1.52953e+09
P30260	Cell division cycle protein 27 homolog OS=Homo sapiens OX=9606 GN=CDC27 PE=1 SV=2	0.002	7	3	6	3	1	824	91.8	7.02	17.85	3	0	3.499	0.968	3.621	0.790506	0.958435	0.700507	1.24	12.92	4.07	1.07677e+06	3.80889e+06	3.62511e+06
Q70J99	Protein unc-13 homolog D OS=Homo sapiens OX=9606 GN=UNC13D PE=1 SV=1	0	46	29	63	29	1	1090	123.2	6.65	264.24	29	0	2.913	1.124	3.611	0.87325	0.961746	0.861183	38.15	17.89	30.21	43231183	1.38849e+08	1.58653e+08
Q6P5Z2	Serine/threonine-protein kinase N3 OS=Homo sapiens OX=9606 GN=PKN3 PE=1 SV=1	0.002	11	5	7	5	1	889	99.4	8.46	23.7	5	0	2.924	1.191	3.611	0.877144	0.943274	0.774846	0	5.32	0	249971	4.13895e+06	6.13338e+06
Q9H270	Vacuolar protein sorting-associated protein 11 homolog OS=Homo sapiens OX=9606 GN=VPS11 PE=1 SV=1	0.006	5	3	3	3	1	941	107.8	7.05	9.1	3	0	4.144	0.801	3.604	0.673772	0.786877	0.700507	0	0.39	0	544440	4.35644e+06	3.64177e+06
Q9BVL4	Selenoprotein O OS=Homo sapiens OX=9606 GN=SELENOO PE=1 SV=3	0.002	17	5	8	5	1	669	73.4	5.97	30.1	5	0	2.788	0.909	3.579	0.890225	0.903955	0.826848	217.34	30.18	124.63	3.36543e+06	6.23009e+06	7.90813e+06
Q8WVD5	RING finger protein 141 OS=Homo sapiens OX=9606 GN=RNF141 PE=1 SV=1	0	68	8	24	8	1	230	25.5	5.2	95.3	8	0	5.727	0.631	3.568	0.552757	0.0469292	0.874944	0	4.9	0	4.30433e+06	1.30297e+08	8.3664e+07
Q9UDY8	Mucosa-associated lymphoid tissue lymphoma translocation protein 1 OS=Homo sapiens OX=9606 GN=MALT1 PE=1 SV=1	0.003	7	4	5	4	1	824	92.2	5.73	13.58	4	0	2.726	1.172	3.554	0.884075	0.947152	0.782672	0	15.82	0	1.34946e+06	5.68564e+06	5.48601e+06
P50552	Vasodilator-stimulated phosphoprotein OS=Homo sapiens OX=9606 GN=VASP PE=1 SV=3	0.007	3	1	2	1	1	380	39.8	8.94	8.57	1	0	2.778	1.278	3.551	0.902836	0.863126	0.766725	0	0	0	1.21886e+06	3385806	4327972
Q93034	Cullin-5 OS=Homo sapiens OX=9606 GN=CUL5 PE=1 SV=4	0.003	8	4	5	4	1	780	90.9	7.94	13.83	4	0	3.008	1.109	3.542	0.855638	0.96211	0.810532	9.3	16.01	21.41	2.4496e+06	7.17154e+06	8.28145e+06
Q9HC35	Echinoderm microtubule-associated protein-like 4 OS=Homo sapiens OX=9606 GN=EML4 PE=1 SV=3	0.002	8	5	9	5	1	981	108.8	6.4	30.92	5	0	2.369	1.41	3.54	0.936295	0.611072	0.822009	0	8.87	0	1036565	8.64921e+06	7.2397e+06
Q15369	Elongin-C OS=Homo sapiens OX=9606 GN=ELOC PE=1 SV=1	0.002	42	3	6	3	1	112	12.5	4.78	21.32	3	0	3.428	1.038	3.536	0.818522	0.986198	0.814299	15.61	0.96	16.68	3.10573e+06	8.76555e+06	10407311
Q7RTV0	PHD finger-like domain-containing protein 5A OS=Homo sapiens OX=9606 GN=PHF5A PE=1 SV=1	0.001	41	4	13	4	1	110	12.4	8.41	43.23	4	0	3.372	1.023	3.524	0.908485	0.962745	0.894697	15.77	9.33	19.35	1.14302e+07	3.68913e+07	37735515
O43795	Unconventional myosin-Ib OS=Homo sapiens OX=9606 GN=MYO1B PE=1 SV=3	0.002	6	5	7	5	1	1136	131.9	9.38	18.94	5	0	4.608	0.648	3.523	0.6266	0.14548	0.834447	32.34	12.08	37.02	2895872	1.17741e+07	8.66761e+06
Q15048	Leucine-rich repeat-containing protein 14 OS=Homo sapiens OX=9606 GN=LRRC14 PE=1 SV=1	0.001	22	5	8	5	1	493	54.5	6.9	40.58	5	0	4.368	0.806	3.522	0.617635	0.761622	0.791838	32.17	9.84	17.2	722944	5.83212e+06	5.78739e+06
Q96JJ3	Engulfment and cell motility protein 2 OS=Homo sapiens OX=9606 GN=ELMO2 PE=1 SV=2	0.001	16	7	11	7	1	720	82.6	5.9	42.85	7	0	4.638	1.181	3.506	0.6266	0.937569	0.837752	25.78	18.26	86.27	1.20033e+06	1.11364e+07	1.12505e+07
P52788	Spermine synthase OS=Homo sapiens OX=9606 GN=SMS PE=1 SV=2	0.002	29	5	5	5	1	366	41.2	5.02	21.71	5	0	5.005	0.925	3.493	0.569197	0.907575	0.834447	26.45	10.26	0	1.14982e+06	1.43117e+07	9.08314e+06
Q6P3X3	Tetratricopeptide repeat protein 27 OS=Homo sapiens OX=9606 GN=TTC27 PE=1 SV=1	0	25	13	23	13	1	843	96.6	5.59	85.97	13	0	3.245	1.146	3.485	0.901025	0.948979	0.885911	40.6	27.01	28.36	1.63957e+07	55244025	5.84937e+07
P49327	Fatty acid synthase OS=Homo sapiens OX=9606 GN=FASN PE=1 SV=3	0	54	90	235	90	1	2511	273.3	6.44	1036.74	90	0	3.263	1.036	3.482	0.819167	0.967735	0.866226	38.22	19.55	31.53	3.2471e+08	1.11633e+09	1.21298e+09
Q9Y5B0	RNA polymerase II subunit A C-terminal domain phosphatase OS=Homo sapiens OX=9606 GN=CTDP1 PE=1 SV=3	0.009	3	2	3	2	1	961	104.3	5.27	8.16	2	0	2.415	1.163	3.468	0.949214	0.947152	0.75131	0	31.49	0	310685	1.68435e+06	1.95748e+06
O43865	S-adenosylhomocysteine hydrolase-like protein 1 OS=Homo sapiens OX=9606 GN=AHCYL1 PE=1 SV=2	0.001	18	6	11	6	1	530	58.9	6.89	31.61	6	0	3.218	0.928	3.464	0.906992	0.884589	0.898389	10.87	26.97	10.41	3.81639e+06	2.96878e+07	27566696
Q9UEY8	Gamma-adducin OS=Homo sapiens OX=9606 GN=ADD3 PE=1 SV=1	0.002	9	3	5	3	1	706	79.1	6.32	26.87	3	0	4.636	0.938	3.455	0.585998	0.945806	0.779716	0	30.19	0	283757	4959854	5.27955e+06
Q9UK45	U6 snRNA-associated Sm-like protein LSm7 OS=Homo sapiens OX=9606 GN=LSM7 PE=1 SV=1	0.009	33	2	3	2	1	103	11.6	5.27	8.2	2	0	3.087	1.118	3.45	0.862101	0.965218	0.780033	0	0	0	360458	1.11273e+06	1243478
Q9Y4P1	Cysteine protease ATG4B OS=Homo sapiens OX=9606 GN=ATG4B PE=1 SV=2	0.003	12	3	4	3	1	393	44.3	5.07	13.81	3	0	4.295	0.884	3.433	0.731326	0.8167	0.849915	18.73	4.65	30.14	4.43502e+06	1.50227e+07	1.3047e+07
O43688	Phospholipid phosphatase 2 OS=Homo sapiens OX=9606 GN=PLPP2 PE=1 SV=1	0.004	9	1	2	1	1	288	32.6	8.35	12.1	1	0	3.423	1.002	3.43	0.819167	0.959846	0.841947	0	0	0	2.8293e+06	9683493	9703701
Q9BVN2	RUN and SH3 domain-containing protein 1 OS=Homo sapiens OX=9606 GN=RUSC1 PE=1 SV=3	0.002	8	5	9	5	1	902	96.4	6.3	24.99	5	0	3.155	1.129	3.428	0.890882	0.957207	0.901249	0	8.59	0	2.31356e+06	2.23344e+07	2.53742e+07
P19525	Interferon-induced, double-stranded RNA-activated protein kinase OS=Homo sapiens OX=9606 GN=EIF2AK2 PE=1 SV=2	0.001	13	6	11	6	1	551	62.1	8.4	38.06	6	0	3.732	0.947	3.426	0.795589	0.924503	0.855874	7.87	21.53	17.89	2.74793e+06	1.44922e+07	1.24456e+07
Q13191	E3 ubiquitin-protein ligase CBL-B OS=Homo sapiens OX=9606 GN=CBLB PE=1 SV=2	0	28	17	27	15	1	982	109.4	7.88	87.27	17	2	4.25	1.088	3.423	0.667134	0.989567	0.871314	57.81	15.36	48.12	5.85367e+07	1.68909e+08	1.2931e+08
P36897	TGF-beta receptor type-1 OS=Homo sapiens OX=9606 GN=TGFBR1 PE=1 SV=1	0.002	13	4	6	4	1	503	55.9	7.55	22.15	4	0	2.817	1.202	3.385	0.912104	0.926865	0.842987	0	46.83	0	1603080	1.20211e+07	9.79405e+06
P46779	60S ribosomal protein L28 OS=Homo sapiens OX=9606 GN=RPL28 PE=1 SV=3	0.002	20	2	9	2	1	137	15.7	12.02	25.07	2	0	3.044	1.103	3.358	0.915998	0.978502	0.914774	25.58	19.97	5.54	15591075	4.74685e+07	52231898
P41134	DNA-binding protein inhibitor ID-1 OS=Homo sapiens OX=9606 GN=ID1 PE=1 SV=3	0.003	34	3	3	3	1	155	16.1	6.99	12.83	3	0	2.665	1.256	3.346	0.920244	0.896805	0.751763	28.42	18.73	9.58	777120	2044276	2.57883e+06
Q7KZF4	Staphylococcal nuclease domain-containing protein 1 OS=Homo sapiens OX=9606 GN=SND1 PE=1 SV=1	0	44	26	57	26	1	910	101.9	7.17	218.66	26	0	3.286	1.103	3.337	0.817594	0.974645	0.87589	18.33	17.36	21.34	3.50468e+07	1.30413e+08	1.50427e+08
Q9NV64	Transmembrane protein 39A OS=Homo sapiens OX=9606 GN=TMEM39A PE=2 SV=1	0.002	9	2	6	2	1	488	55.6	8.75	17.81	2	0	3.609	1.006	3.313	0.765943	0.981656	0.759398	0	13.66	0	482882	3.67056e+06	3.72683e+06
Q96H55	Unconventional myosin-XIX OS=Homo sapiens OX=9606 GN=MYO19 PE=1 SV=2	0.002	6	4	7	4	1	970	109.1	7.71	23.25	4	0	3.101	1.091	3.306	0.860008	0.980494	0.855514	12.51	9.35	2.93	1.73438e+06	9.31881e+06	1.03817e+07
O43765	Small glutamine-rich tetratricopeptide repeat-containing protein alpha OS=Homo sapiens OX=9606 GN=SGTA PE=1 SV=1	0.002	17	4	8	4	1	313	34	4.87	24.52	4	0	2.046	1.248	3.302	0.976301	0.885032	0.848349	10.09	19.33	33.63	3.18931e+06	8.71861e+06	10914929
Q9C037	E3 ubiquitin-protein ligase TRIM4 OS=Homo sapiens OX=9606 GN=TRIM4 PE=1 SV=2	0	35	15	29	15	1	500	57.4	8.1	99.79	15	0	2.484	1.522	3.297	0.920284	0.368009	0.87589	87.17	35.67	105.21	2.28333e+08	3.39919e+08	4.04713e+08
Q8IUD2	ELKS/Rab6-interacting/CAST family member 1 OS=Homo sapiens OX=9606 GN=ERC1 PE=1 SV=1	0.003	7	3	3	3	1	1116	128	5.97	13.43	3	0	2.855	1.126	3.289	0.875309	0.957207	0.80217	0	3.39	0	1.12843e+06	4.04109e+06	4.61429e+06
P30520	Adenylosuccinate synthetase isozyme 2 OS=Homo sapiens OX=9606 GN=ADSS PE=1 SV=3	0.001	17	5	12	5	1	456	50.1	6.55	47.24	5	0	2.799	1.155	3.283	0.931038	0.948979	0.914774	5.21	2.48	3.29	7.08252e+06	20236830	2.5628e+07
Q9P260	RAB11-binding protein RELCH OS=Homo sapiens OX=9606 GN=RELCH PE=1 SV=2	0.003	3	2	4	2	1	1216	134.5	5.45	13.86	2	0	3.408	0.96	3.27	0.822332	0.958435	0.791838	44.36	14.31	28.37	569471	1.84067e+06	1.78237e+06
Q9Y5X2	Sorting nexin-8 OS=Homo sapiens OX=9606 GN=SNX8 PE=1 SV=1	0.001	37	11	22	11	1	465	52.5	7.39	81.9	11	0	3.821	0.962	3.264	0.822332	0.934167	0.914774	19.93	12.97	14.97	1.35279e+07	7.03335e+07	5.74353e+07
P61981	14-3-3 protein gamma OS=Homo sapiens OX=9606 GN=YWHAG PE=1 SV=2	0.001	51	9	26	5	1	247	28.3	4.89	82.87	9	0	3.08	1.036	3.247	0.906249	0.970557	0.91976	43.93	19	40.63	8.06629e+06	1.98209e+07	2.17704e+07
O95292	Vesicle-associated membrane protein-associated protein B/C OS=Homo sapiens OX=9606 GN=VAPB PE=1 SV=3	0.001	32	5	13	4	1	243	27.2	7.3	40.25	5	0	3.629	0.981	3.223	0.89621	0.947152	0.914774	24.23	23.65	12.17	9.92884e+06	3.74441e+07	3.08344e+07
P43355	Melanoma-associated antigen 1 OS=Homo sapiens OX=9606 GN=MAGEA1 PE=1 SV=1	0.001	18	6	13	4	1	309	34.3	4.86	35.93	6	1	2.398	1.327	3.211	0.968307	0.726638	0.911369	104.54	23.42	47.81	2.47631e+07	4.24375e+07	7.20001e+07
Q13045	Protein flightless-1 homolog OS=Homo sapiens OX=9606 GN=FLII PE=1 SV=2	0.001	16	11	22	11	1	1269	144.7	6.05	81.55	11	0	3.406	1.005	3.209	0.799872	0.954875	0.880904	20.45	20.3	26.83	7.46718e+07	138543559	1.35664e+08
O15160	DNA-directed RNA polymerases I and III subunit RPAC1 OS=Homo sapiens OX=9606 GN=POLR1C PE=1 SV=1	0.002	11	2	4	2	1	346	39.2	5.5	15.97	2	0	2.374	0.97	3.192	0.949561	0.960318	0.758879	0	46.36	0	323426	4.47365e+06	3.62455e+06
O14640	Segment polarity protein dishevelled homolog DVL-1 OS=Homo sapiens OX=9606 GN=DVL1 PE=1 SV=2	0.002	7	4	6	2	1	695	75.1	7.81	14.47	4	1	2.817	1.284	3.188	0.908711	0.843488	0.863595	5.87	35.95	58.15	2.94027e+06	1.02964e+07	1.06158e+07
O60343	TBC1 domain family member 4 OS=Homo sapiens OX=9606 GN=TBC1D4 PE=1 SV=2	0.002	5	5	8	4	1	1298	146.5	7.01	22.92	5	0	2.7	1.186	3.185	0.908711	0.946941	0.845299	0	18.91	18.19	390234	4.26591e+06	5.91914e+06
O15027	Protein transport protein Sec16A OS=Homo sapiens OX=9606 GN=SEC16A PE=1 SV=4	0	19	20	34	20	1	2357	251.7	5.8	125.99	20	0	2.771	1.222	3.18	0.950243	0.903885	0.930689	57.27	20.76	63.96	1.24646e+07	4.63129e+07	4.49654e+07
Q9NQT5	Exosome complex component RRP40 OS=Homo sapiens OX=9606 GN=EXOSC3 PE=1 SV=3	0.002	36	4	5	4	1	275	29.6	8.1	18.87	4	0	3.674	0.864	3.174	0.866695	0.757223	0.909742	54.17	11.37	98.56	1.52898e+07	2.45955e+07	2.0378e+07
O95817	BAG family molecular chaperone regulator 3 OS=Homo sapiens OX=9606 GN=BAG3 PE=1 SV=3	0.001	35	8	14	8	1	575	61.6	6.95	55.16	8	0	3.395	0.906	3.169	0.877795	0.849232	0.922557	40.75	16.91	40.96	5.58874e+06	2.1436e+07	2.24796e+07
P50395	Rab GDP dissociation inhibitor beta OS=Homo sapiens OX=9606 GN=GDI2 PE=1 SV=2	0.003	12	3	5	3	1	445	50.6	6.47	12.91	3	0	3.086	1.027	3.169	0.86914	0.99575	0.766725	10.7	18.27	7.54	814609	2.44132e+06	2.64252e+06
Q15750	TGF-beta-activated kinase 1 and MAP3K7-binding protein 1 OS=Homo sapiens OX=9606 GN=TAB1 PE=1 SV=1	0.005	6	1	2	1	1	504	54.6	5.52	10.69	1	0	2.209	1.433	3.165	0.972829	0.766741	0.796753	0	0	0	323702	714899	1.02439e+06
Q9GZU1	Mucolipin-1 OS=Homo sapiens OX=9606 GN=MCOLN1 PE=1 SV=1	0.002	5	2	5	2	1	580	65	7.24	26.56	2	0	3.167	1.029	3.16	0.882033	0.965218	0.865812	4.5	0	0	5.31621e+06	1.66879e+07	10959617
P61077	Ubiquitin-conjugating enzyme E2 D3 OS=Homo sapiens OX=9606 GN=UBE2D3 PE=1 SV=1	0.002	24	2	9	2	1	147	16.7	7.8	31.02	2	0	3.531	0.894	3.155	0.877795	0.814021	0.923788	84.83	25.01	50.61	9.81144e+06	2.35445e+07	23983290
O75175	CCR4-NOT transcription complex subunit 3 OS=Homo sapiens OX=9606 GN=CNOT3 PE=1 SV=1	0.003	5	3	4	3	1	753	81.8	6.2	11.52	3	0	3.25	1.111	3.14	0.838663	0.965218	0.871338	0	0	20.82	2.10995e+06	3.72832e+06	8.04599e+06
P25786	Proteasome subunit alpha type-1 OS=Homo sapiens OX=9606 GN=PSMA1 PE=1 SV=1	0.001	13	2	9	2	1	263	29.5	6.61	33.62	2	0	2.601	1.205	3.134	0.935172	0.919228	0.875641	7.68	14.01	21.74	6.32051e+06	1.58651e+07	1.7988e+07
Q13347	Eukaryotic translation initiation factor 3 subunit I OS=Homo sapiens OX=9606 GN=EIF3I PE=1 SV=1	0.001	50	12	18	12	1	325	36.5	5.64	56.74	12	0	3.336	1.125	3.133	0.877795	0.957207	0.908124	52.71	27.48	45.58	1.82309e+07	6.22033e+07	6.84121e+07
P26639	Threonine--tRNA ligase, cytoplasmic OS=Homo sapiens OX=9606 GN=TARS PE=1 SV=3	0.002	13	8	10	8	1	723	83.4	6.67	28.88	8	0	2.758	1.385	3.12	0.936363	0.645179	0.92342	63.78	9.72	84.01	8.39684e+06	23938365	3.04255e+07
Q9Y3I0	tRNA-splicing ligase RtcB homolog OS=Homo sapiens OX=9606 GN=RTCB PE=1 SV=1	0	59	20	49	20	1	505	55.2	7.23	226.17	20	0	2.447	1.151	3.113	0.923222	0.948979	0.891863	25.78	22.38	23.26	8.03888e+07	2.04132e+08	2.41974e+08
O60443	Gasdermin-E OS=Homo sapiens OX=9606 GN=GSDME PE=1 SV=2	0	50	17	36	17	1	496	54.5	5.17	138.48	17	0	2.114	1.423	3.095	0.959791	0.573591	0.894697	23.6	11.09	15.77	5.6704e+07	1.11752e+08	1.63441e+08
Q14116	Interleukin-18 OS=Homo sapiens OX=9606 GN=IL18 PE=1 SV=1	0.001	54	7	13	7	1	193	22.3	4.67	41.21	7	0	2.999	0.974	3.095	0.91547	0.944276	0.926229	52.75	34.62	7.3	9.32016e+06	2.23995e+07	2.94912e+07
P49815	Tuberin OS=Homo sapiens OX=9606 GN=TSC2 PE=1 SV=2	0.001	6	6	10	6	1	1807	200.5	7.31	41.42	6	0	2.906	1.242	3.093	0.882882	0.884589	0.877045	61.24	19.12	18.8	2.48968e+06	6.58212e+06	7.42284e+06
Q96A33	Coiled-coil domain-containing protein 47 OS=Homo sapiens OX=9606 GN=CCDC47 PE=1 SV=1	0	46	14	30	14	1	483	55.8	4.87	126.13	14	0	3.312	1.148	3.089	0.881673	0.951419	0.921585	35.93	32.34	22.91	2.78094e+07	77724732	9.06645e+07
Q9UHD1	Cysteine and histidine-rich domain-containing protein 1 OS=Homo sapiens OX=9606 GN=CHORDC1 PE=1 SV=2	0.002	25	5	6	5	1	332	37.5	7.87	19.9	5	0	2.583	1.03	3.083	0.932771	0.967735	0.87589	37.23	7.33	23.76	4801903	1.29467e+07	1.53103e+07
Q9BRP1	Programmed cell death protein 2-like OS=Homo sapiens OX=9606 GN=PDCD2L PE=1 SV=1	0.002	23	5	8	5	1	358	39.4	4.86	28.3	5	0	3.288	0.924	3.081	0.856024	0.888094	0.871941	29.61	1.31	5.75	3.843e+06	1.33877e+07	1.22534e+07
P62979	Ubiquitin-40S ribosomal protein S27a OS=Homo sapiens OX=9606 GN=RPS27A PE=1 SV=2	0	56	10	68	10	1	156	18	9.64	230.72	10	0	8.339	0.404	3.052	0.263246	2.65329e-06	0.897542	41.44	3.23	11.87	1.77147e+08	1.37472e+09	5.23153e+08
Q8NCA5	Protein FAM98A OS=Homo sapiens OX=9606 GN=FAM98A PE=1 SV=1	0.001	19	7	14	6	1	519	55.4	9.03	44.88	7	1	2.124	1.211	3.052	0.97742	0.913603	0.926229	44.96	4.81	20.66	1.77675e+07	1.97154e+07	3.07744e+07
Q15477	Helicase SKI2W OS=Homo sapiens OX=9606 GN=SKIV2L PE=1 SV=3	0.001	21	16	26	16	1	1246	137.7	6.06	80.99	16	0	2.499	1.387	3.05	0.959791	0.628551	0.938879	52.49	18.6	20.64	1.18775e+07	5.26907e+07	4.87285e+07
Q6PGP7	Tetratricopeptide repeat protein 37 OS=Homo sapiens OX=9606 GN=TTC37 PE=1 SV=1	0.001	7	7	13	7	1	1564	175.4	7.53	46.81	7	0	2.403	1.21	3.038	0.957278	0.916743	0.896657	18.29	3.4	21.83	6.04494e+06	1.62092e+07	1.96825e+07
P53350	Serine/threonine-protein kinase PLK1 OS=Homo sapiens OX=9606 GN=PLK1 PE=1 SV=1	0.002	17	5	7	5	1	603	68.2	8.91	25.13	5	0	2.23	1.193	2.996	0.956588	0.928527	0.87589	10.86	32.32	5.3	3.01979e+06	6.75011e+06	8.66229e+06
Q9C0C9	(E3-independent) E2 ubiquitin-conjugating enzyme OS=Homo sapiens OX=9606 GN=UBE2O PE=1 SV=3	0.002	7	5	8	5	1	1292	141.2	5.12	24.38	5	0	2.956	1.115	2.996	0.854315	0.96211	0.879986	21.66	13.95	24.12	1.31184e+06	5.54574e+06	8.19986e+06
Q9Y3M8	StAR-related lipid transfer protein 13 OS=Homo sapiens OX=9606 GN=STARD13 PE=1 SV=2	0.001	18	11	16	11	1	1113	124.9	7.02	63.75	11	0	0.924	1.208	2.988	0.91547	0.905599	0.920172	0	13.68	193.57	3.82537e+07	6.16447e+07	70505699
Q16186	Proteasomal ubiquitin receptor ADRM1 OS=Homo sapiens OX=9606 GN=ADRM1 PE=1 SV=2	0.002	11	3	7	3	1	407	42.1	5.07	28.83	3	0	2.05	1.134	2.98	0.991817	0.957207	0.940341	83.72	38.23	10.71	2.61616e+07	2.94892e+07	3.34315e+07
P25787	Proteasome subunit alpha type-2 OS=Homo sapiens OX=9606 GN=PSMA2 PE=1 SV=2	0.004	17	2	3	2	1	234	25.9	7.43	12.05	2	0	3.711	0.801	2.973	0.719914	0.780739	0.855874	32.05	9.85	47.92	1.52082e+06	5.33212e+06	4.22151e+06
Q8IWB1	Inositol 1,4,5-trisphosphate receptor-interacting protein OS=Homo sapiens OX=9606 GN=ITPRIP PE=1 SV=1	0.002	14	4	6	4	1	547	62	5.88	22.45	4	0	2.679	0.842	2.966	0.906346	0.78819	0.88551	18.67	18.1	6.66	2.74209e+06	7213537	6.71238e+06
P10398	Serine/threonine-protein kinase A-Raf OS=Homo sapiens OX=9606 GN=ARAF PE=1 SV=2	0.001	13	6	13	3	1	606	67.5	9.01	39.97	6	0	1.892	1.306	2.962	0.990017	0.809484	0.87589	11.43	29.52	8.42	4.56986e+06	9.02283e+06	1.19555e+07
P26368	Splicing factor U2AF 65 kDa subunit OS=Homo sapiens OX=9606 GN=U2AF2 PE=1 SV=4	0.002	15	3	6	3	1	475	53.5	9.09	24.16	3	0	3.26	0.938	2.962	0.871624	0.913636	0.87589	32.96	8.95	47.98	3.94064e+06	1.43778e+07	1.2493e+07
Q8NBS3	Sodium bicarbonate transporter-like protein 11 OS=Homo sapiens OX=9606 GN=SLC4A11 PE=1 SV=2	0.003	3	2	4	2	1	891	99.5	7.68	12.92	2	0	3.469	0.853	2.961	0.814167	0.903955	0.855874	0	0	0	400906	1.39091e+06	1.18708e+06
P62873	Guanine nucleotide-binding protein G(I)/G(S)/G(T) subunit beta-1 OS=Homo sapiens OX=9606 GN=GNB1 PE=1 SV=3	0.001	39	8	19	4	1	340	37.4	6	74.68	8	0	2.554	0.998	2.96	0.92721	0.955795	0.87589	52.05	40	29.04	3.73705e+06	1.26967e+07	1.33513e+07
O14908	PDZ domain-containing protein GIPC1 OS=Homo sapiens OX=9606 GN=GIPC1 PE=1 SV=2	0.006	17	4	4	4	1	333	36	6.28	9.31	4	0	2.94	1.265	2.957	0.899025	0.885032	0.848349	0	34.31	0	150356	1.76849e+06	2.55462e+06
P14678	Small nuclear ribonucleoprotein-associated proteins B and B' OS=Homo sapiens OX=9606 GN=SNRPB PE=1 SV=2	0.001	20	4	8	4	1	240	24.6	11.19	35.01	4	0	2.538	1.225	2.95	0.966456	0.898191	0.940341	1.81	10.83	8.03	1.55331e+07	41883715	46539303
O95816	BAG family molecular chaperone regulator 2 OS=Homo sapiens OX=9606 GN=BAG2 PE=1 SV=1	0	64	9	32	9	1	211	23.8	6.7	128.01	9	0	2.903	1.049	2.949	0.874208	0.983075	0.908124	44.54	24.02	26.66	3.90419e+07	1.5996e+08	1.57233e+08
Q96T76	MMS19 nucleotide excision repair protein homolog OS=Homo sapiens OX=9606 GN=MMS19 PE=1 SV=2	0	55	37	103	37	1	1030	113.2	6.35	456.48	37	0	2.768	1.131	2.939	0.891408	0.957207	0.908124	24.98	22.56	11.88	7.7383e+07	2.34688e+08	2.81702e+08
Q9NUP9	Protein lin-7 homolog C OS=Homo sapiens OX=9606 GN=LIN7C PE=1 SV=1	0.006	14	2	3	2	1	197	21.8	8.43	8.89	2	0	2.06	1.419	2.923	0.976301	0.610622	0.903581	79.57	32.94	44.13	7.53542e+06	1.11519e+07	17893343
P49023	Paxillin OS=Homo sapiens OX=9606 GN=PXN PE=1 SV=3	0.002	11	4	9	4	1	591	64.5	6.19	29.6	4	0	3.437	0.95	2.922	0.781685	0.943811	0.886904	13.86	8.8	3.28	1.49837e+06	8.70884e+06	8.54133e+06
Q8NF37	Lysophosphatidylcholine acyltransferase 1 OS=Homo sapiens OX=9606 GN=LPCAT1 PE=1 SV=2	0.002	13	4	9	4	1	534	59.1	6.02	25.26	4	0	2.321	1.031	2.921	0.959791	0.970573	0.891863	28.71	16.14	19	6.90367e+06	14756246	1.75984e+07
Q9Y5Q0	Fatty acid desaturase 3 OS=Homo sapiens OX=9606 GN=FADS3 PE=2 SV=1	0.002	10	3	4	3	1	445	51.1	7.77	18.24	3	0	3.784	0.772	2.92	0.749165	0.787902	0.863595	0	39.06	0	274322	4.07706e+06	1.79076e+06
P41091	Eukaryotic translation initiation factor 2 subunit 3 OS=Homo sapiens OX=9606 GN=EIF2S3 PE=1 SV=3	0.001	35	11	19	11	1	472	51.1	8.4	70.03	11	0	2.776	1.038	2.915	0.949561	0.970811	0.937952	10.22	18.12	17.65	7.52746e+06	3.63819e+07	4.04337e+07
Q9H0A8	COMM domain-containing protein 4 OS=Homo sapiens OX=9606 GN=COMMD4 PE=1 SV=1	0.002	34	3	5	3	1	199	21.8	7.31	22.8	3	0	3.217	0.906	2.915	0.832368	0.916429	0.877818	3.6	4.26	8.66	1.87499e+06	7.06851e+06	6.41374e+06
Q04771	Activin receptor type-1 OS=Homo sapiens OX=9606 GN=ACVR1 PE=1 SV=1	0.003	4	2	5	2	1	509	57.1	7.33	12.95	2	0	2.178	1.338	2.915	0.961751	0.757223	0.877516	0	0	0	2.831e+06	6.16624e+06	8252850
Q8N5J2	Ubiquitin carboxyl-terminal hydrolase MINDY-1 OS=Homo sapiens OX=9606 GN=MINDY1 PE=1 SV=2	0.002	15	5	7	5	1	469	51.7	4.86	24.07	5	0	2.205	1.023	2.914	0.966674	0.965218	0.888872	0	18.18	0	1.20621e+06	1.59706e+07	1.66243e+07
O00116	Alkyldihydroxyacetonephosphate synthase, peroxisomal OS=Homo sapiens OX=9606 GN=AGPS PE=1 SV=1	0	45	18	33	18	1	658	72.9	7.34	127.59	18	0	2.33	1.223	2.908	0.958613	0.901843	0.934542	32.78	18.69	35.49	3.91279e+07	86446227	9.77724e+07
Q14849	StAR-related lipid transfer protein 3 OS=Homo sapiens OX=9606 GN=STARD3 PE=1 SV=2	0.001	24	6	14	6	1	445	50.5	8.37	56.81	6	0	4.064	0.997	2.903	0.753767	0.948979	0.931731	45.79	37.29	11.66	5.79944e+07	7.77369e+07	8.18009e+07
P27707	Deoxycytidine kinase OS=Homo sapiens OX=9606 GN=DCK PE=1 SV=1	0.009	6	1	2	1	1	260	30.5	5.21	7.51	1	0	3.153	0.914	2.881	0.874208	0.947152	0.855874	0	0	0	572807	1.80612e+06	1.65041e+06
P53794	Sodium/myo-inositol cotransporter OS=Homo sapiens OX=9606 GN=SLC5A3 PE=1 SV=2	0.003	7	3	3	3	1	718	79.6	7.27	11.7	3	0	2.213	1.299	2.874	0.958761	0.849232	0.87589	45.12	10.56	56.27	2.09954e+06	7.20435e+06	5.36195e+06
P36639	7,8-dihydro-8-oxoguanine triphosphatase OS=Homo sapiens OX=9606 GN=NUDT1 PE=1 SV=3	0.001	29	5	12	5	1	197	22.5	5.27	43.17	5	0	3.321	1.073	2.867	0.91547	0.99943	0.938879	2.33	17.44	6.17	7.23008e+06	3.7464e+07	3.70227e+07
Q13131	5'-AMP-activated protein kinase catalytic subunit alpha-1 OS=Homo sapiens OX=9606 GN=PRKAA1 PE=1 SV=4	0.002	11	4	10	4	1	559	64	8.12	29.12	4	0	2.254	1.262	2.861	0.959353	0.863261	0.87589	21.18	6.84	11.07	2913265	9.13886e+06	11356707
Q5SNT2	Transmembrane protein 201 OS=Homo sapiens OX=9606 GN=TMEM201 PE=1 SV=1	0.003	5	3	4	3	1	666	72.2	9.22	13.16	3	0	2.983	0.924	2.861	0.881987	0.911672	0.894697	58.39	13.97	34.44	2.40723e+06	1.00406e+07	9.45357e+06
Q9UFG5	UPF0449 protein C19orf25 OS=Homo sapiens OX=9606 GN=C19orf25 PE=1 SV=2	0.001	61	5	14	5	1	118	12.9	5.07	53.14	5	0	1.919	1.295	2.856	0.988923	0.8237	0.88551	12.52	21.78	7.56	4.6031e+06	9043114	11994825
Q9Y6Y0	Influenza virus NS1A-binding protein OS=Homo sapiens OX=9606 GN=IVNS1ABP PE=1 SV=3	0.003	9	3	4	3	1	642	71.7	5.53	13.77	3	0	2.48	1.23	2.853	0.935172	0.888094	0.890092	0	9.95	0	892773	1.10468e+07	1.61708e+07
Q04323	UBX domain-containing protein 1 OS=Homo sapiens OX=9606 GN=UBXN1 PE=1 SV=2	0.002	24	4	6	4	1	297	33.3	5.25	24.13	4	0	2.993	0.948	2.838	0.87325	0.947152	0.87589	53.62	29.33	20.21	1.96634e+06	7.13165e+06	5.63744e+06
P26373	60S ribosomal protein L13 OS=Homo sapiens OX=9606 GN=RPL13 PE=1 SV=4	0	52	16	64	16	1	211	24.2	11.65	224.88	16	0	2.121	1.158	2.835	0.959791	0.948979	0.914774	15.45	12.9	23.32	4.69364e+08	9.81243e+08	1160833966
P26196	Probable ATP-dependent RNA helicase DDX6 OS=Homo sapiens OX=9606 GN=DDX6 PE=1 SV=2	0.002	8	2	5	2	1	483	54.4	8.66	24.92	2	0	3.692	0.768	2.835	0.731629	0.573591	0.884842	61.86	15.83	33.76	1.91208e+06	8.68059e+06	5.9906e+06
P63000	Ras-related C3 botulinum toxin substrate 1 OS=Homo sapiens OX=9606 GN=RAC1 PE=1 SV=1	0	56	9	33	8	1	192	21.4	8.5	106.32	9	0	2.902	1.011	2.826	0.874208	0.957207	0.914774	12.19	7.43	16.85	8.50154e+07	2.33505e+08	2.34709e+08
O60763	General vesicular transport factor p115 OS=Homo sapiens OX=9606 GN=USO1 PE=1 SV=2	0.002	8	6	11	6	1	962	107.8	4.91	30.11	6	0	6.312	0.837	2.82	0.501811	0.706794	0.896657	118.92	23.46	23.24	3.31323e+06	1.59127e+07	1.40131e+07
P11142	Heat shock cognate 71 kDa protein OS=Homo sapiens OX=9606 GN=HSPA8 PE=1 SV=1	0	59	41	239	37	1	646	70.9	5.52	1055.85	41	4	2.397	1.231	2.817	0.930736	0.888094	0.914774	15.35	10.68	13.12	2.15762e+09	4.716e+09	6.01806e+09
Q13636	Ras-related protein Rab-31 OS=Homo sapiens OX=9606 GN=RAB31 PE=1 SV=1	0.002	24	3	8	2	1	194	21.6	7.06	29.68	3	1	1.991	1.172	2.815	0.979583	0.944276	0.90541	52.02	22.55	0.69	4.86482e+06	7.05484e+06	1.08115e+07
A5PLL7	Transmembrane protein 189 OS=Homo sapiens OX=9606 GN=TMEM189 PE=1 SV=3	0.002	14	2	4	2	1	270	31.1	6.83	17.48	2	0	2.702	1.004	2.812	0.915998	0.981656	0.834613	0	5.31	0	323531	3.22138e+06	3.18342e+06
Q86W42	THO complex subunit 6 homolog OS=Homo sapiens OX=9606 GN=THOC6 PE=1 SV=1	0.002	20	4	6	4	1	341	37.5	7.43	17.58	4	0	2.281	1.153	2.81	0.940483	0.948979	0.904697	23.96	12.21	9.5	2.39124e+06	5.26263e+06	6.89724e+06
Q9GZY6	Linker for activation of T-cells family member 2 OS=Homo sapiens OX=9606 GN=LAT2 PE=1 SV=1	0.001	61	8	11	8	1	243	26.5	4.78	39.59	8	0	3.226	1.133	2.806	0.899258	0.957207	0.948571	75.34	17.29	122.39	3.05196e+06	2.80552e+07	2.67833e+07
P49589	Cysteine--tRNA ligase, cytoplasmic OS=Homo sapiens OX=9606 GN=CARS PE=1 SV=3	0.001	19	8	12	8	1	748	85.4	6.76	41.19	8	0	1.918	1.033	2.799	0.988923	0.969564	0.950347	100.95	31.38	25.7	6.32855e+06	1.74917e+07	2.21968e+07
Q8IUW5	RELT-like protein 1 OS=Homo sapiens OX=9606 GN=RELL1 PE=1 SV=1	0.003	27	3	4	3	1	271	29.3	8.34	13.51	3	0	1.896	1.476	2.799	0.991413	0.460805	0.940341	123.17	31.62	84.83	6.23729e+06	2.1986e+07	2.68346e+07
P0DMV9	Heat shock 70 kDa protein 1B OS=Homo sapiens OX=9606 GN=HSPA1B PE=1 SV=1	0	62	37	130	34	1	641	70	5.66	534.57	37	0	2.337	1.2	2.794	0.936295	0.928527	0.916792	27.09	13	15.9	2.83161e+08	6.65607e+08	7.91776e+08
Q92499	ATP-dependent RNA helicase DDX1 OS=Homo sapiens OX=9606 GN=DDX1 PE=1 SV=2	0	40	20	50	20	1	740	82.4	7.23	214.93	20	0	2.801	1.209	2.786	0.91547	0.920073	0.926229	40.78	20.64	35.68	3.39944e+07	1.08961e+08	1.26477e+08
Q96JQ0	Protocadherin-16 OS=Homo sapiens OX=9606 GN=DCHS1 PE=1 SV=1	0.001	3	5	9	5	1	3298	346	4.94	38.72	5	0	2.694	1.291	2.775	0.937981	0.805416	0.950347	77.63	9.96	70.27	8887197	21294537	2.94025e+07
Q9Y2G1	Myelin regulatory factor OS=Homo sapiens OX=9606 GN=MYRF PE=1 SV=3	0.001	15	10	14	10	1	1151	124.3	7.44	47.69	10	0	1.792	1.395	2.772	0.996573	0.616815	0.950347	24.94	17.76	22.53	4.0794e+06	2.27132e+07	2.64378e+07
Q9BY32	Inosine triphosphate pyrophosphatase OS=Homo sapiens OX=9606 GN=ITPA PE=1 SV=2	0.001	78	9	20	9	1	194	21.4	5.66	82.28	9	0	2.773	0.97	2.771	0.949561	0.937569	0.943102	44.15	18.88	36.18	1.06437e+07	3.07373e+07	3.12124e+07
Q8TEQ6	Gem-associated protein 5 OS=Homo sapiens OX=9606 GN=GEMIN5 PE=1 SV=3	0	24	21	35	21	1	1508	168.5	6.62	114.88	21	0	2.107	1.247	2.764	0.984151	0.85848	0.938879	13.97	22.89	44.85	1.91735e+07	5.27749e+07	7.00534e+07
Q96S55	ATPase WRNIP1 OS=Homo sapiens OX=9606 GN=WRNIP1 PE=1 SV=2	0.002	15	6	6	6	1	665	72.1	6.1	20.98	6	0	7.575	0.367	2.763	0.290258	0.00022391	0.87589	1.53	5.44	39.67	561370	10199200	1.09452e+06
Q8ND76	Cyclin-Y OS=Homo sapiens OX=9606 GN=CCNY PE=1 SV=2	0.003	7	2	4	1	1	341	39.3	7.2	13.95	2	0	2.58	1.069	2.759	0.922808	0.986198	0.859889	0	0	0	1.20523e+06	3.10992e+06	3.32567e+06
Q9H0C8	Integrin-linked kinase-associated serine/threonine phosphatase 2C OS=Homo sapiens OX=9606 GN=ILKAP PE=1 SV=1	0.002	20	5	6	5	1	392	42.9	7.09	19.88	5	0	2.911	0.948	2.752	0.910909	0.928527	0.908286	75.92	2.05	48.74	5.25444e+06	1.44574e+07	1.53816e+07
Q02543	60S ribosomal protein L18a OS=Homo sapiens OX=9606 GN=RPL18A PE=1 SV=2	0	43	9	33	9	1	176	20.7	10.71	97.46	9	0	2.832	1.001	2.742	0.882033	0.951419	0.922557	27.08	10	17.52	8.32235e+07	2.09577e+08	2.06207e+08
Q68DQ2	Very large A-kinase anchor protein OS=Homo sapiens OX=9606 GN=CRYBG3 PE=1 SV=3	0.001	9	14	16	14	1	2970	330.4	5.2	55.98	14	0	1.079	1.147	2.736	0.957097	0.95217	0.951126	0	33.27	240.66	3.67484e+06	1.91604e+07	25529740
Q9NPQ8	Synembryn-A OS=Homo sapiens OX=9606 GN=RIC8A PE=1 SV=3	0	37	12	29	12	1	531	59.7	5.33	106.07	12	0	2.067	1.165	2.734	0.990597	0.947152	0.94689	29.35	20.01	18.98	1.45328e+07	3.03327e+07	3.58091e+07
Q13459	Unconventional myosin-IXb OS=Homo sapiens OX=9606 GN=MYO9B PE=1 SV=3	0.002	3	4	6	4	1	2157	243.2	8.75	20.04	4	0	1.795	1.371	2.734	0.988923	0.736059	0.913502	38.37	19.5	1.77	1531647	5.73577e+06	7807529
Q12834	Cell division cycle protein 20 homolog OS=Homo sapiens OX=9606 GN=CDC20 PE=1 SV=2	0.001	17	4	7	4	1	499	54.7	9.23	38.23	4	0	3.287	0.898	2.725	0.808663	0.885027	0.904697	50.61	30.85	25.57	3.39915e+06	6.11163e+06	8.40853e+06
P25686	DnaJ homolog subfamily B member 2 OS=Homo sapiens OX=9606 GN=DNAJB2 PE=1 SV=3	0.001	41	8	16	7	1	324	35.6	5.95	59.02	8	1	10.614	0.255	2.721	0.271629	2.98095e-14	0.950347	16.82	2.03	3.16	7.24474e+06	1.00943e+08	2.35345e+07
Q8NCG7	Sn1-specific diacylglycerol lipase beta OS=Homo sapiens OX=9606 GN=DAGLB PE=1 SV=2	0	35	17	39	17	1	672	73.7	6.55	154.4	17	0	2.838	0.993	2.719	0.882033	0.948979	0.938879	37.16	17.22	39.13	4.5843e+07	1.23465e+08	9.95702e+07
P12814	Alpha-actinin-1 OS=Homo sapiens OX=9606 GN=ACTN1 PE=1 SV=2	0.001	21	13	20	8	1	892	103	5.41	68.65	13	4	5.801	0.321	2.718	0.590637	4.50983e-10	0.938879	72.3	7.39	40.34	9.21261e+06	8.22666e+07	2.67299e+07
Q5VW32	BRO1 domain-containing protein BROX OS=Homo sapiens OX=9606 GN=BROX PE=1 SV=1	0.002	15	4	6	4	1	411	46.4	7.65	19.22	4	0	6.397	0.422	2.702	0.456397	8.1644e-05	0.908124	0	1.16	0	1.45471e+06	1.52595e+07	6.80476e+06
P35658	Nuclear pore complex protein Nup214 OS=Homo sapiens OX=9606 GN=NUP214 PE=1 SV=2	0.003	3	4	5	4	1	2090	213.5	7.47	13.66	4	0	2.363	1.139	2.701	0.949127	0.955623	0.884842	97.48	1.09	96.84	1.70613e+06	4.14987e+06	4.38741e+06
P36404	ADP-ribosylation factor-like protein 2 OS=Homo sapiens OX=9606 GN=ARL2 PE=1 SV=4	0.009	16	2	3	2	1	184	20.9	6.34	8.2	2	0	2.553	0.824	2.699	0.935172	0.863126	0.871314	0	25.31	0	567652	1.95728e+06	1.85862e+06
Q5R3F8	Protein phosphatase 1 regulatory subunit 29 OS=Homo sapiens OX=9606 GN=ELFN2 PE=1 SV=1	0.001	11	5	8	4	1	820	89.6	7.62	37.03	5	0	2.162	1.274	2.692	0.972829	0.842141	0.914774	53.98	6.67	50.36	2.26695e+06	15482068	2.05018e+07
P31948	Stress-induced-phosphoprotein 1 OS=Homo sapiens OX=9606 GN=STIP1 PE=1 SV=1	0.002	17	6	10	6	1	543	62.6	6.8	30.59	6	0	2.606	0.908	2.685	0.932771	0.870389	0.914774	31.54	8.07	50.97	3036852	1.77259e+07	1.83947e+07
Q9HC98	Serine/threonine-protein kinase Nek6 OS=Homo sapiens OX=9606 GN=NEK6 PE=1 SV=2	0.001	23	5	14	3	1	313	35.7	8.03	51.83	5	0	2.354	1.139	2.681	0.947057	0.954834	0.914774	6.05	14.32	8.25	2.68271e+06	6.37777e+06	7.11106e+06
P62280	40S ribosomal protein S11 OS=Homo sapiens OX=9606 GN=RPS11 PE=1 SV=3	0	59	11	80	11	1	158	18.4	10.3	262.53	11	0	2.128	1.205	2.671	0.959791	0.92236	0.928691	16.14	22.11	29.99	7.35673e+08	1.51035e+09	1.82226e+09
O60716	Catenin delta-1 OS=Homo sapiens OX=9606 GN=CTNND1 PE=1 SV=1	0	29	18	38	18	1	968	108.1	6.23	148.53	18	0	2.153	1.176	2.667	0.972829	0.943707	0.944639	35.95	28.69	23.95	3.34554e+07	8.30645e+07	8.78203e+07
Q00341	Vigilin OS=Homo sapiens OX=9606 GN=HDLBP PE=1 SV=2	0	26	19	34	19	1	1268	141.4	6.87	134.94	19	0	2.694	1.13	2.666	0.936295	0.955795	0.937149	27.56	20.58	19.14	1.44848e+07	6.03962e+07	6.46992e+07
Q7Z6J6	FERM domain-containing protein 5 OS=Homo sapiens OX=9606 GN=FRMD5 PE=1 SV=1	0.002	13	3	4	3	1	570	65	8.35	23.58	3	0	2.257	1.18	2.663	0.942875	0.937569	0.916792	0	26.55	0	1.11713e+06	6.53639e+06	8.13796e+06
O00159	Unconventional myosin-Ic OS=Homo sapiens OX=9606 GN=MYO1C PE=1 SV=4	0.001	15	11	13	11	1	1063	121.6	9.41	43.16	11	0	5.633	0.456	2.661	0.622013	0.000169238	0.914014	16.64	8.05	11.55	2.18231e+06	27122093	1.08765e+07
Q8NBU5	ATPase family AAA domain-containing protein 1 OS=Homo sapiens OX=9606 GN=ATAD1 PE=1 SV=1	0.002	24	5	8	5	1	361	40.7	6.9	29.88	5	0	2.394	1.154	2.661	0.958613	0.948979	0.914774	25.33	22.78	27.64	6.17122e+06	1.38168e+07	1.35965e+07
Q9UQE7	Structural maintenance of chromosomes protein 3 OS=Homo sapiens OX=9606 GN=SMC3 PE=1 SV=2	0.001	15	14	23	14	1	1217	141.5	7.18	63.78	14	0	2.383	0.911	2.641	0.961566	0.864371	0.950347	30.77	25.24	51.41	33549675	6.98628e+07	7.04319e+07
Q96F86	Enhancer of mRNA-decapping protein 3 OS=Homo sapiens OX=9606 GN=EDC3 PE=1 SV=1	0.003	11	3	4	3	1	508	56	7.11	13.99	3	0	0.633	1.404	2.632	0.673772	0.757606	0.903581	0	48.57	0	1.40379e+06	3.31968e+06	6.61123e+06
Q9HCE0	Ectopic P granules protein 5 homolog OS=Homo sapiens OX=9606 GN=EPG5 PE=1 SV=2	0.002	3	5	5	5	1	2579	292.3	6.43	15.05	5	0	3.493	0.752	2.627	0.781425	0.537162	0.9198	12.67	4.54	31.62	2.95242e+06	7.90548e+06	6.12001e+06
P46778	60S ribosomal protein L21 OS=Homo sapiens OX=9606 GN=RPL21 PE=1 SV=2	0	40	5	32	5	1	160	18.6	10.49	118.15	5	0	2.455	0.941	2.614	0.922808	0.903955	0.936132	21.07	11.59	10.38	1.17497e+08	3.01385e+08	291350178
Q13501	Sequestosome-1 OS=Homo sapiens OX=9606 GN=SQSTM1 PE=1 SV=1	0	52	13	40	13	1	440	47.7	5.22	203.13	13	0	3.751	0.7	2.609	0.742048	0.181517	0.936132	21.74	6.29	19.02	46491718	1.92277e+08	1.33741e+08
O43264	Centromere/kinetochore protein zw10 homolog OS=Homo sapiens OX=9606 GN=ZW10 PE=1 SV=3	0	41	21	54	21	1	779	88.8	6.27	214.95	21	0	2.148	1.165	2.607	0.958775	0.947152	0.936132	29.82	10.1	27.41	5.05304e+07	1.37525e+08	1.68289e+08
O14976	Cyclin-G-associated kinase OS=Homo sapiens OX=9606 GN=GAK PE=1 SV=2	0.001	10	10	14	10	1	1311	143.1	5.73	44.02	10	0	3.345	0.71	2.601	0.862101	0.26678	0.914774	0	7.09	0	2.02948e+06	1.98142e+07	1.29841e+07
Q13557	Calcium/calmodulin-dependent protein kinase type II subunit delta OS=Homo sapiens OX=9606 GN=CAMK2D PE=1 SV=3	0.002	13	5	7	3	1	499	56.3	7.25	20.32	5	2	2.832	1.171	2.6	0.91547	0.946941	0.935467	2.29	7.3	2.77	4.27822e+06	1.92319e+07	21266466
P51610	Host cell factor 1 OS=Homo sapiens OX=9606 GN=HCFC1 PE=1 SV=2	0.002	5	5	7	5	1	2035	208.6	7.46	25.68	5	0	2.46	1.035	2.598	0.925499	0.989567	0.926229	6.04	17.11	14.13	2.84333e+06	6.78443e+06	6.17557e+06
Q6ZWJ1	Syntaxin-binding protein 4 OS=Homo sapiens OX=9606 GN=STXBP4 PE=1 SV=2	0.01	7	2	3	2	1	553	61.6	5.2	7.2	2	0	3.398	0.761	2.587	0.808663	0.548839	0.926229	0	0	0	2.48404e+06	8.44042e+06	6.42578e+06
O14818	Proteasome subunit alpha type-7 OS=Homo sapiens OX=9606 GN=PSMA7 PE=1 SV=1	0	59	11	29	11	1	248	27.9	8.46	117.14	11	0	2.215	1.119	2.586	0.958613	0.965218	0.950347	47.82	23.87	41.88	35063240	1.13294e+08	117060822
Q9Y224	RNA transcription, translation and transport factor protein OS=Homo sapiens OX=9606 GN=RTRAF PE=1 SV=1	0	35	6	24	6	1	244	28.1	6.65	113.47	6	0	2.315	0.891	2.586	0.972829	0.794484	0.971423	9	10.92	41.83	1.83931e+07	4.68906e+07	4.32703e+07
Q86VI3	Ras GTPase-activating-like protein IQGAP3 OS=Homo sapiens OX=9606 GN=IQGAP3 PE=1 SV=2	0.002	6	6	7	6	1	1631	184.6	7.65	20.89	6	0	1.831	1.319	2.579	0.990017	0.814021	0.916792	51.45	10.77	34.46	3.7606e+06	5.29246e+06	8.07658e+06
Q9Y4C2	TRPM8 channel-associated factor 1 OS=Homo sapiens OX=9606 GN=TCAF1 PE=1 SV=3	0.001	17	10	16	10	1	921	102.1	6.54	47.59	10	0	2.615	0.903	2.572	0.947057	0.83418	0.938879	30.72	15.36	50.91	4.41401e+06	2.56078e+07	2.14087e+07
O75821	Eukaryotic translation initiation factor 3 subunit G OS=Homo sapiens OX=9606 GN=EIF3G PE=1 SV=2	0.001	19	2	6	2	1	320	35.6	6.13	32.97	2	0	2.495	1.055	2.567	0.923222	0.99943	0.92601	0	0	3.76	3.13625e+06	5112483	8115086
Q9NW64	Pre-mRNA-splicing factor RBM22 OS=Homo sapiens OX=9606 GN=RBM22 PE=1 SV=1	0.004	10	3	3	3	1	420	46.9	8.54	10.59	3	0	2.122	1.21	2.567	0.972829	0.932278	0.877045	0	0	0	486071	1.03125e+06	2869982
Q8TER5	Rho guanine nucleotide exchange factor 40 OS=Homo sapiens OX=9606 GN=ARHGEF40 PE=1 SV=3	0	32	31	63	31	1	1519	164.6	6.15	247.21	31	0	2.311	1.068	2.565	0.939635	0.997192	0.938879	35.7	16.75	23.56	1.22476e+08	1.31771e+08	1.57568e+08
Q9NUQ6	SPATS2-like protein OS=Homo sapiens OX=9606 GN=SPATS2L PE=1 SV=2	0.004	7	2	3	2	1	558	61.7	9.64	10.55	2	0	2.697	1.059	2.563	0.90035	0.994296	0.909742	0	16.13	0	1.63193e+06	6.2339e+06	6.346e+06
Q8IXI1	Mitochondrial Rho GTPase 2 OS=Homo sapiens OX=9606 GN=RHOT2 PE=1 SV=2	0	40	15	41	14	1	618	68.1	5.86	182.15	15	1	2.33	1.074	2.556	0.9574	0.997497	0.950347	18.37	15.72	20.07	3.90341e+07	1.00332e+08	104776273
Q96MT3	Prickle-like protein 1 OS=Homo sapiens OX=9606 GN=PRICKLE1 PE=1 SV=2	0.002	15	6	6	5	1	831	94.2	6.24	20.32	6	0	0.782	1.05	2.541	0.822332	0.991174	0.923788	0	26.25	0	837279	8.68272e+06	1.0944e+07
O15533	Tapasin OS=Homo sapiens OX=9606 GN=TAPBP PE=1 SV=1	0.009	5	2	3	2	1	448	47.6	7.15	8.29	2	0	1.524	1.664	2.536	0.997721	0.348981	0.914774	0	0	0	1.97174e+06	3.00396e+06	4999760
P60953	Cell division control protein 42 homolog OS=Homo sapiens OX=9606 GN=CDC42 PE=1 SV=2	0	54	9	38	8	1	191	21.2	6.55	152.76	9	1	2.738	1.039	2.535	0.89747	0.970289	0.938879	19.26	16.14	10.78	6.30253e+07	1.29381e+08	1.6927e+08
Q9NXE4	Sphingomyelin phosphodiesterase 4 OS=Homo sapiens OX=9606 GN=SMPD4 PE=1 SV=3	0	36	19	39	19	1	866	97.7	8.27	151.34	19	0	2.688	0.971	2.527	0.920672	0.938395	0.954887	22.28	24.53	31	3.36168e+07	1.09879e+08	1.13941e+08
P11172	Uridine 5'-monophosphate synthase OS=Homo sapiens OX=9606 GN=UMPS PE=1 SV=1	0.001	35	12	24	12	1	480	52.2	7.24	79.73	12	0	2.199	1.118	2.525	0.984449	0.965218	0.966257	24.1	9.78	23.56	1.45378e+07	31317586	3.81551e+07
O00767	Acyl-CoA desaturase OS=Homo sapiens OX=9606 GN=SCD PE=1 SV=2	0.003	9	2	3	2	1	359	41.5	9	12.61	2	0	1.722	1.465	2.523	0.992075	0.660088	0.936132	32.32	28.98	3.27	2.5375e+06	4.84399e+06	6.45815e+06
Q9UG63	ATP-binding cassette sub-family F member 2 OS=Homo sapiens OX=9606 GN=ABCF2 PE=1 SV=2	0.006	4	2	3	2	1	623	71.2	7.37	9.72	2	0		1.127	2.521		0.957207	0.885355		0	0	579791	2.15624e+06	3.89203e+06
Q9Y4P3	Transducin beta-like protein 2 OS=Homo sapiens OX=9606 GN=TBL2 PE=1 SV=1	0.002	14	4	5	4	1	447	49.8	9.44	15.74	4	0	5.771	0.82	2.52	0.410242	0.786877	0.909742	0	66.99	0	701760	6.37392e+06	5345274
P37198	Nuclear pore glycoprotein p62 OS=Homo sapiens OX=9606 GN=NUP62 PE=1 SV=3	0.01	2	1	2	1	1	522	53.2	5.31	7.28	1	0	2.544	0.989	2.517	0.91547	0.961746	0.914774	0	0	0	2.17235e+06	5.52548e+06	5.46742e+06
O14964	Hepatocyte growth factor-regulated tyrosine kinase substrate OS=Homo sapiens OX=9606 GN=HGS PE=1 SV=1	0.004	5	4	4	4	1	777	86.1	6.16	11.4	4	0	10.72	0.385	2.513	0.351448	7.00008e-07	0.936201	0	0.6	0	262028	4.37369e+07	9.16387e+06
O95573	Long-chain-fatty-acid--CoA ligase 3 OS=Homo sapiens OX=9606 GN=ACSL3 PE=1 SV=3	0	55	30	82	27	1	720	80.4	8.38	312.15	30	3	2.284	1.149	2.511	0.940483	0.951419	0.938879	22.34	14.9	21.32	1.28232e+08	2.73168e+08	3.57616e+08
P21333	Filamin-A OS=Homo sapiens OX=9606 GN=FLNA PE=1 SV=4	0	24	39	108	35	1	2647	280.6	6.06	499.86	39	4	3.253	0.732	2.502	0.820628	0.278984	0.938879	33.47	10.61	19.23	1.80757e+08	5.94053e+08	4.56908e+08
Q96A65	Exocyst complex component 4 OS=Homo sapiens OX=9606 GN=EXOC4 PE=1 SV=1	0	27	18	33	18	1	974	110.4	6.49	110.65	18	0	2.156	1.324	2.501	0.976879	0.733346	0.954256	30.08	23.65	23.16	2.17219e+07	5.06017e+07	6.20169e+07
Q8N1B4	Vacuolar protein sorting-associated protein 52 homolog OS=Homo sapiens OX=9606 GN=VPS52 PE=1 SV=1	0.002	8	3	6	3	1	723	82.2	5.99	23.96	3	0	1.836	1.359	2.496	0.988923	0.823667	0.908124	91.74	20.87	68.11	2713504	2.2816e+06	3.041e+06
P09382	Galectin-1 OS=Homo sapiens OX=9606 GN=LGALS1 PE=1 SV=2	0	67	11	91	11	1	135	14.7	5.5	386.31	11	0	2.644	0.836	2.493	0.906992	0.664067	0.938879	23.8	24.91	27.88	6.00952e+08	1.48939e+09	1.29178e+09
Q6PJG6	BRCA1-associated ATM activator 1 OS=Homo sapiens OX=9606 GN=BRAT1 PE=1 SV=2	0	74	36	105	36	1	821	88.1	5.27	469.3	36	0	2.273	1.068	2.481	0.942875	0.997044	0.940341	29.11	17.76	18.32	1.10479e+08	2.52407e+08	290200909
Q9BYJ9	YTH domain-containing family protein 1 OS=Homo sapiens OX=9606 GN=YTHDF1 PE=1 SV=1	0.001	21	7	14	6	1	559	60.8	8.79	53.91	7	1	2.177	1.203	2.48	0.974767	0.92105	0.966257	15.82	7.48	13.66	8.53031e+06	2.68814e+07	3.51179e+07
Q5JWF2	Guanine nucleotide-binding protein G(s) subunit alpha isoforms XLas OS=Homo sapiens OX=9606 GN=GNAS PE=1 SV=2	0.001	11	8	15	7	1	1037	111	5.03	47.53	8	0	1.961	1.156	2.473	0.990017	0.948979	0.966257	23.76	11.74	41.87	1.19034e+07	2.48654e+07	2.80385e+07
Q06203	Amidophosphoribosyltransferase OS=Homo sapiens OX=9606 GN=PPAT PE=1 SV=1	0.002	13	5	6	5	1	517	57.4	6.76	19.6	5	0	2.738	1.019	2.471	0.959791	0.965218	0.973343	56.52	17.84	75.22	3.73004e+07	1.37979e+07	1.67239e+07
Q99426	Tubulin-folding cofactor B OS=Homo sapiens OX=9606 GN=TBCB PE=1 SV=2	0.002	19	3	7	3	1	244	27.3	5.15	19.42	3	0	1.804	1.378	2.465	0.99148	0.6622	0.936132	13.32	13.66	12.51	5.70221e+06	9.729e+06	1.39977e+07
P56559	ADP-ribosylation factor-like protein 4C OS=Homo sapiens OX=9606 GN=ARL4C PE=1 SV=1	0.004	18	3	4	3	1	192	21.5	9.09	12.37	3	0	1.751	1.408	2.465	0.991817	0.729494	0.931731	44.16	24.87	18.82	2.4655e+06	4.31725e+06	6.01355e+06
Q9Y2T2	AP-3 complex subunit mu-1 OS=Homo sapiens OX=9606 GN=AP3M1 PE=1 SV=1	0.001	20	6	10	6	1	418	46.9	6.93	43.22	6	0	2.293	1.214	2.464	0.972665	0.910325	0.966257	14.34	8.17	16.72	8908692	2.31274e+07	2.54913e+07
P60510	Serine/threonine-protein phosphatase 4 catalytic subunit OS=Homo sapiens OX=9606 GN=PPP4C PE=1 SV=1	0.002	11	3	5	1	1	307	35.1	5.06	17.77	3	0	2.907	0.846	2.459	0.890512	0.888094	0.908286	0	0	0	752006	2.18642e+06	1.8495e+06
P78312	Protein FAM193A OS=Homo sapiens OX=9606 GN=FAM193A PE=1 SV=2	0.002	4	3	4	3	1	1265	139.9	6.48	18.5	3	0	1.96	1.254	2.457	0.972829	0.887212	0.920365	34.09	22.84	11.06	1.80163e+06	3.33254e+06	4320105
O15084	Serine/threonine-protein phosphatase 6 regulatory ankyrin repeat subunit A OS=Homo sapiens OX=9606 GN=ANKRD28 PE=1 SV=5	0.001	17	11	16	11	1	1053	112.9	6.25	62.19	11	0	1.864	1.276	2.451	0.993434	0.824716	0.970752	27.2	17.08	29.32	9.01803e+06	2.37624e+07	3.5371e+07
Q14157	Ubiquitin-associated protein 2-like OS=Homo sapiens OX=9606 GN=UBAP2L PE=1 SV=2	0.01	3	2	3	2	1	1087	114.5	7.11	7.18	2	0	2.072	1.181	2.447	0.979942	0.945722	0.901249	0	0	0	892113	1.8488e+06	2.1831e+06
Q15043	Zinc transporter ZIP14 OS=Homo sapiens OX=9606 GN=SLC39A14 PE=1 SV=3	0	19	5	30	5	1	492	54.2	5.33	151.82	5	0	2.132	1.128	2.446	0.959791	0.959229	0.944243	9.21	7.14	4.91	1.52052e+08	322279304	364127227
O00148	ATP-dependent RNA helicase DDX39A OS=Homo sapiens OX=9606 GN=DDX39A PE=1 SV=2	0	34	11	25	3	1	427	49.1	5.68	101.47	11	8	2.212	1.111	2.442	0.958775	0.965218	0.950347	24.27	12.61	29.73	4.40152e+07	1.03439e+08	1.16899e+08
P63010	AP-2 complex subunit beta OS=Homo sapiens OX=9606 GN=AP2B1 PE=1 SV=1	0.001	18	14	24	14	1	937	104.5	5.38	75.06	14	0	3.077	0.807	2.436	0.906249	0.573591	0.973343	34.5	14.61	28.96	14123138	73008275	5.47272e+07
Q8WUF5	RelA-associated inhibitor OS=Homo sapiens OX=9606 GN=PPP1R13L PE=1 SV=4	0.001	15	7	11	7	1	828	89	6.81	36.33	7	0	2.32	1.106	2.435	0.961751	0.96939	0.973343	16.41	1.96	19.07	8.16977e+06	1.4191e+07	2.15297e+07
O76024	Wolframin OS=Homo sapiens OX=9606 GN=WFS1 PE=1 SV=2	0.001	11	5	9	5	1	890	100.2	8.05	38.09	5	0	1.579	1.498	2.426	0.992966	0.412369	0.976502	41.83	33.32	29.02	2.46859e+07	2.44758e+07	3.30416e+07
P14618	Pyruvate kinase PKM OS=Homo sapiens OX=9606 GN=PKM PE=1 SV=4	0	69	33	159	33	1	531	57.9	7.84	782.2	33	0	2.617	0.945	2.425	0.908711	0.909619	0.944639	17.6	9.64	14.94	646493458	1.75961e+09	1.62438e+09
Q9P0V9	Septin-10 OS=Homo sapiens OX=9606 GN=SEPT10 PE=1 SV=2	0.002	12	3	7	3	1	454	52.6	6.8	27.19	3	0	1.959	1.139	2.424	0.976301	0.948979	0.938879	24.1	24.07	11.75	2695912	7.6296e+06	8.8633e+06
P20340	Ras-related protein Rab-6A OS=Homo sapiens OX=9606 GN=RAB6A PE=1 SV=3	0.002	32	5	10	4	1	208	23.6	5.54	28.34	5	0	2.642	1.032	2.423	0.924835	0.979522	0.938879	14.19	15.83	44.98	5.33156e+06	1.15721e+07	1.14861e+07
P18621	60S ribosomal protein L17 OS=Homo sapiens OX=9606 GN=RPL17 PE=1 SV=3	0	57	14	67	14	1	184	21.4	10.17	289.83	14	0	2.635	1.215	2.419	0.908464	0.910325	0.944639	17.72	23.67	39.84	1.68933e+08	3.87286e+08	4.19468e+08
Q13098	COP9 signalosome complex subunit 1 OS=Homo sapiens OX=9606 GN=GPS1 PE=1 SV=4	0.007	10	3	3	3	1	491	55.5	6.74	8.72	3	0	2.536	0.95	2.409	0.932771	0.957207	0.886904	26.72	29.94	61.08	1.1302e+06	2823232	2.75227e+06
Q99873	Protein arginine N-methyltransferase 1 OS=Homo sapiens OX=9606 GN=PRMT1 PE=1 SV=3	0	51	14	39	14	1	371	42.4	5.35	166.67	14	0	2.08	1.167	2.407	0.961751	0.947152	0.94606	10.25	23.99	7.67	6.44116e+07	1.49986e+08	1.49782e+08
Q15392	Delta(24)-sterol reductase OS=Homo sapiens OX=9606 GN=DHCR24 PE=1 SV=2	0.001	27	9	20	9	1	516	60.1	8.16	71.07	9	0	2.238	1.034	2.404	0.988923	0.965218	0.974887	10.21	15.01	17.81	1.55187e+07	3.56608e+07	36851709
Q99640	Membrane-associated tyrosine- and threonine-specific cdc2-inhibitory kinase OS=Homo sapiens OX=9606 GN=PKMYT1 PE=1 SV=1	0	43	13	30	13	1	499	54.5	6.93	108.03	13	0	2.178	0.84	2.389	0.972829	0.685262	0.964898	0	23.12	0	9.9339e+06	8.06923e+07	7.69402e+07
O75607	Nucleoplasmin-3 OS=Homo sapiens OX=9606 GN=NPM3 PE=1 SV=3	0.001	32	3	9	3	1	178	19.3	4.63	40.34	3	0	2.379	1.206	2.385	0.942875	0.92105	0.938879	0	19.87	7.62	3.18295e+06	1.33016e+07	2.03743e+07
Q7L523	Ras-related GTP-binding protein A OS=Homo sapiens OX=9606 GN=RRAGA PE=1 SV=1	0.001	20	5	12	5	1	313	36.5	7.72	42.53	5	0	1.927	1.102	2.384	0.991413	0.970573	0.974887	28.61	7.2	48.57	1.13264e+07	1.49388e+07	2.09167e+07
P62266	40S ribosomal protein S23 OS=Homo sapiens OX=9606 GN=RPS23 PE=1 SV=3	0	36	6	33	6	1	143	15.8	10.49	139.04	6	0	2.631	0.976	2.383	0.908699	0.94404	0.950347	44.94	32.94	17.52	1.17554e+08	2.68306e+08	2.64524e+08
Q5JTW2	Centrosomal protein of 78 kDa OS=Homo sapiens OX=9606 GN=CEP78 PE=1 SV=1	0.001	17	5	10	5	1	689	76.3	8.18	35.92	5	0	2.571	0.862	2.374	0.908711	0.878076	0.931731	65.72	14.81	38.23	2.50136e+06	4.96613e+06	3.95068e+06
Q9ULC4	Malignant T-cell-amplified sequence 1 OS=Homo sapiens OX=9606 GN=MCTS1 PE=1 SV=1	0.005	19	2	3	2	1	181	20.5	8.82	10.78	2	0		2.529	2.373		0.0103908	0.896657		0	0	537942	805884	3.31437e+06
Q13838	Spliceosome RNA helicase DDX39B OS=Homo sapiens OX=9606 GN=DDX39B PE=1 SV=1	0	33	10	24	2	1	428	49	5.67	92.43	10	0	3.169	0.748	2.37	0.83321	0.682101	0.926229	96.37	13.98	127.53	1.86201e+06	4.40997e+06	3220374
P51572	B-cell receptor-associated protein 31 OS=Homo sapiens OX=9606 GN=BCAP31 PE=1 SV=3	0.001	12	2	7	2	1	246	28	8.44	33.17	2	0	2.451	0.967	2.37	0.972829	0.935312	0.973343	84.09	9.64	72.44	1.48634e+07	32084109	31041783
P51148	Ras-related protein Rab-5C OS=Homo sapiens OX=9606 GN=RAB5C PE=1 SV=2	0.001	43	6	14	4	1	216	23.5	8.41	53.28	6	2	2.503	0.853	2.369	0.939635	0.711749	0.973343	12.85	16.34	35.18	4.52239e+07	9.88968e+07	8.58378e+07
P15927	Replication protein A 32 kDa subunit OS=Homo sapiens OX=9606 GN=RPA2 PE=1 SV=1	0.003	9	1	2	1	1	270	29.2	6.15	11.53	1	0	2.313	1.024	2.369	0.958775	0.99589	0.914774	0	0	0	353519	817671	837418
P54619	5'-AMP-activated protein kinase subunit gamma-1 OS=Homo sapiens OX=9606 GN=PRKAG1 PE=1 SV=1	0.006	9	2	3	2	1	331	37.6	6.92	9.87	2	0	2.146	1.101	2.362	0.959791	0.965218	0.928691	21.78	9.71	12.01	1.62825e+06	3.37672e+06	3.76407e+06
P62273	40S ribosomal protein S29 OS=Homo sapiens OX=9606 GN=RPS29 PE=1 SV=2	0.009	27	2	4	2	1	56	6.7	10.13	8.18	2	0	2.16	1.093	2.36	0.958613	0.986198	0.950347	20.48	9.06	11.37	50592442	110130432	119630204
P06756	Integrin alpha-V OS=Homo sapiens OX=9606 GN=ITGAV PE=1 SV=2	0.002	7	6	10	6	1	1048	116	5.68	26.12	6	0	2.486	0.992	2.358	0.932771	0.955795	0.944639	23.24	15.12	54.29	4.47937e+06	9.86096e+06	1.08302e+07
O75369	Filamin-B OS=Homo sapiens OX=9606 GN=FLNB PE=1 SV=2	0.001	9	13	25	10	1	2602	278	5.73	77.79	13	0	2.904	0.844	2.354	0.915998	0.698814	0.973343	28.13	18.44	43.28	1.33104e+07	9.41402e+07	8.78541e+07
Q6P1L8	39S ribosomal protein L14, mitochondrial OS=Homo sapiens OX=9606 GN=MRPL14 PE=1 SV=1	0.009	14	2	3	2	1	145	15.9	10.24	7.6	2	0	2.603	1.478	2.348	0.925499	0.70044	0.93706	0	0	76.26	1.90277e+06	1.85431e+06	4.44648e+06
P19623	Spermidine synthase OS=Homo sapiens OX=9606 GN=SRM PE=1 SV=1	0.001	53	10	20	10	1	302	33.8	5.49	73.01	10	0	2.163	1.002	2.336	0.981946	0.948979	0.97973	29.58	28.35	15.57	2.10595e+07	42148778	47185677
Q03001	Dystonin OS=Homo sapiens OX=9606 GN=DST PE=1 SV=4	0.001	2	9	12	7	1	7570	860.1	5.25	42.57	9	0	2.071	1.159	2.334	0.964382	0.947152	0.938879	16.66	8.01	20.82	2.09517e+06	5.55203e+06	1.23389e+07
P55769	NHP2-like protein 1 OS=Homo sapiens OX=9606 GN=SNU13 PE=1 SV=3	0.002	31	3	6	3	1	128	14.2	8.46	19.85	3	0	1.815	1.185	2.33	0.997721	0.943097	0.97973	145.23	2.47	129.11	1.26316e+07	3.34086e+07	40865162
O00743	Serine/threonine-protein phosphatase 6 catalytic subunit OS=Homo sapiens OX=9606 GN=PPP6C PE=1 SV=1	0.001	34	7	14	7	1	305	35.1	5.69	44.86	7	0	2.251	1.119	2.319	0.972829	0.965218	0.975802	26.62	7.33	51.15	1.21691e+07	2.13657e+07	2.72078e+07
Q5H9R7	Serine/threonine-protein phosphatase 6 regulatory subunit 3 OS=Homo sapiens OX=9606 GN=PPP6R3 PE=1 SV=2	0.002	8	4	6	4	1	873	97.6	4.6	17.46	4	0	2.971	0.937	2.316	0.8727	0.932278	0.942897	0	11.01	0	425316	8510658	8.11485e+06
Q9BWF3	RNA-binding protein 4 OS=Homo sapiens OX=9606 GN=RBM4 PE=1 SV=1	0.001	32	6	14	6	1	364	40.3	7.08	59.42	6	0	2.423	1.113	2.315	0.951684	0.965218	0.950347	4.04	7.44	31.78	6.29459e+06	1.23986e+07	1.54187e+07
Q8IZP0	Abl interactor 1 OS=Homo sapiens OX=9606 GN=ABI1 PE=1 SV=4	0.002	15	5	7	5	1	508	55	7.06	27.1	5	0	2.007	1.147	2.315	0.981946	0.948979	0.950347	34.89	0.92	46.59	6.48212e+06	1.42029e+07	1.5924e+07
Q01469	Fatty acid-binding protein 5 OS=Homo sapiens OX=9606 GN=FABP5 PE=1 SV=3	0.006	17	2	3	2	1	135	15.2	7.01	8.98	2	0	2.17	1.067	2.315	0.964434	0.992526	0.944639	20.62	11.13	9.44	2.73632e+06	6.06337e+06	6.37971e+06
P60660	Myosin light polypeptide 6 OS=Homo sapiens OX=9606 GN=MYL6 PE=1 SV=2	0	69	7	28	7	1	151	16.9	4.65	107.39	7	0	2.342	0.89	2.311	0.935415	0.809484	0.954256	11.39	12.77	8.3	7.32602e+07	1.67644e+08	1.48974e+08
P62701	40S ribosomal protein S4, X isoform OS=Homo sapiens OX=9606 GN=RPS4X PE=1 SV=2	0	63	22	102	22	1	263	29.6	10.15	399.69	22	0	2.041	1.118	2.306	0.967742	0.965218	0.955353	35.02	21.84	31.01	4.59097e+08	7.91871e+08	8.6693e+08
Q96K21	Abscission/NoCut checkpoint regulator OS=Homo sapiens OX=9606 GN=ZFYVE19 PE=1 SV=3	0.001	31	8	15	8	1	471	51.5	5.73	60.33	8	0	3.031	0.874	2.301	0.916899	0.757223	0.97973	7.48	17.12	25.52	5.2088e+06	5.79645e+07	4.94837e+07
Q9NWU2	Glucose-induced degradation protein 8 homolog OS=Homo sapiens OX=9606 GN=GID8 PE=1 SV=1	0.004	11	1	2	1	1	228	26.7	4.97	12.23	1	0	2.114	1.088	2.3	0.974514	0.978502	0.938879	0	0	0	590812	1.24899e+06	1.35893e+06
P62829	60S ribosomal protein L23 OS=Homo sapiens OX=9606 GN=RPL23 PE=1 SV=1	0	54	8	37	8	1	140	14.9	10.51	184.59	8	0	1.899	1.259	2.295	0.976301	0.858324	0.956397	19.78	14.07	16.37	2.5265e+08	4.42484e+08	5.54756e+08
Q9UIQ6	Leucyl-cystinyl aminopeptidase OS=Homo sapiens OX=9606 GN=LNPEP PE=1 SV=3	0.001	9	4	9	4	1	1025	117.3	5.73	38.53	4	0	2.182	1.018	2.295	0.960224	0.965218	0.944639	0	8.06	0	1.50068e+06	9.16652e+06	8976267
P31946	14-3-3 protein beta/alpha OS=Homo sapiens OX=9606 GN=YWHAB PE=1 SV=3	0	41	11	39	7	1	246	28.1	4.83	134.21	11	2	2.062	1.143	2.29	0.972829	0.954834	0.956397	11.18	16.28	14.62	50600396	9.46884e+07	114830603
Q9H6A9	Pecanex-like protein 3 OS=Homo sapiens OX=9606 GN=PCNX3 PE=1 SV=2	0.006	2	2	3	2	1	2034	221.9	6.64	9.87	2	0	2.712	0.821	2.285	0.883298	0.867864	0.919715	3.73	0	0	1.89028e+06	5.05542e+06	933945
O95782	AP-2 complex subunit alpha-1 OS=Homo sapiens OX=9606 GN=AP2A1 PE=1 SV=3	0.001	10	8	14	8	1	977	107.5	7.03	39.4	8	0	2.388	0.965	2.284	0.962039	0.934167	0.973343	19.31	7.71	14.47	1.14633e+07	2.5831e+07	2.45246e+07
P49841	Glycogen synthase kinase-3 beta OS=Homo sapiens OX=9606 GN=GSK3B PE=1 SV=2	0.002	13	2	6	2	1	420	46.7	8.78	26.59	2	0	2.369	0.932	2.276	0.929394	0.941325	0.938879	0	3.96	0	833847	6.53475e+06	6.01766e+06
P06730	Eukaryotic translation initiation factor 4E OS=Homo sapiens OX=9606 GN=EIF4E PE=1 SV=2	0.001	31	4	10	4	1	217	25.1	6.15	35.63	4	0	2.027	1.118	2.267	0.990017	0.965218	0.980665	48.59	15.94	37.87	9.14608e+06	3.24424e+07	2.00709e+07
Q8IY67	Ribonucleoprotein PTB-binding 1 OS=Homo sapiens OX=9606 GN=RAVER1 PE=1 SV=1	0.004	5	1	2	1	1	606	63.8	8.48	10.6	1	0	1.746	1.298	2.266	0.999172	0.863126	0.938879	0	0	0	118688	207240	268929
Q14764	Major vault protein OS=Homo sapiens OX=9606 GN=MVP PE=1 SV=4	0.001	23	11	18	11	1	893	99.3	5.48	51.34	11	0	1.991	0.787	2.26	0.984992	0.546217	0.980665	9.05	29.96	40.18	5.81769e+06	1.68851e+07	2.25107e+07
P51809	Vesicle-associated membrane protein 7 OS=Homo sapiens OX=9606 GN=VAMP7 PE=1 SV=3	0.001	41	6	16	6	1	220	24.9	8.6	62.17	6	0	2.461	1.023	2.259	0.972829	0.961746	0.97973	13.43	9.08	23.04	15598238	3.58794e+07	3.4254e+07
Q15370	Elongin-B OS=Homo sapiens OX=9606 GN=ELOB PE=1 SV=1	0.009	47	3	3	3	1	118	13.1	4.88	7.49	3	0	1.423	1.8	2.259	0.990017	0.104242	0.951126	26.9	37.61	19.88	6.79618e+06	6.35961e+06	1.3479e+07
P29372	DNA-3-methyladenine glycosylase OS=Homo sapiens OX=9606 GN=MPG PE=1 SV=3	0.002	23	4	6	4	1	298	32.8	9.57	16.35	4	0	1.902	1.175	2.257	0.984449	0.946941	0.950347	2.73	1.17	46.82	3.06902e+06	5.21223e+06	7.15976e+06
P28827	Receptor-type tyrosine-protein phosphatase mu OS=Homo sapiens OX=9606 GN=PTPRM PE=1 SV=2	0.002	2	2	6	1	1	1452	163.6	6.65	18.46	2	0	2.12	1.062	2.252	0.969293	0.992638	0.943102	0	0	0	527102	1.1173e+06	1.18702e+06
Q9NXW9	Alpha-ketoglutarate-dependent dioxygenase alkB homolog 4 OS=Homo sapiens OX=9606 GN=ALKBH4 PE=1 SV=1	0.002	11	2	5	2	1	302	33.8	6.67	15.3	2	0	1.78	1.257	2.238	0.990829	0.849232	0.948571	39.68	50.64	10.49	4.09125e+06	6.42218e+06	9.55136e+06
Q86Y07	Serine/threonine-protein kinase VRK2 OS=Homo sapiens OX=9606 GN=VRK2 PE=1 SV=3	0	42	14	23	14	1	508	58.1	8.84	93.01	14	0	1.886	1.145	2.232	0.993434	0.951419	0.975575	17.51	29.89	22.48	2.23066e+07	4.52141e+07	6.18789e+07
Q14999	Cullin-7 OS=Homo sapiens OX=9606 GN=CUL7 PE=1 SV=2	0	18	18	30	16	1	1698	191	5.87	92.99	18	2	1.688	1.249	2.229	0.997721	0.883694	0.983068	55.34	20.4	35.24	1.66496e+07	2.98506e+07	4.30913e+07
P83731	60S ribosomal protein L24 OS=Homo sapiens OX=9606 GN=RPL24 PE=1 SV=1	0.001	34	6	23	6	1	157	17.8	11.25	71.57	6	0	1.897	1.131	2.229	0.976301	0.957207	0.964898	14.75	11.9	10.8	140024096	251362454	2.98776e+08
P29034	Protein S100-A2 OS=Homo sapiens OX=9606 GN=S100A2 PE=1 SV=3	0.002	37	2	7	2	1	98	11.1	4.78	27.13	2	0	1.803	1.236	2.229	0.995261	0.877946	0.973343	5.44	4.75	0.69	2.55123e+07	4.76729e+07	5.7125e+07
Q969W9	Protein TMEPAI OS=Homo sapiens OX=9606 GN=PMEPA1 PE=1 SV=1	0.001	40	4	7	4	1	287	31.6	6.89	35.75	4	0	2.672	0.955	2.226	0.929545	0.932278	0.958664	27.57	21.76	14.06	7.08641e+06	1.80759e+07	1.71805e+07
Q9H3U1	Protein unc-45 homolog A OS=Homo sapiens OX=9606 GN=UNC45A PE=1 SV=1	0	37	26	56	26	1	944	103	6.07	214.13	26	0	1.751	1.298	2.222	0.990017	0.794484	0.966257	22.33	15.49	22.53	6.58046e+07	1.04624e+08	1.36547e+08
Q6AI08	HEAT repeat-containing protein 6 OS=Homo sapiens OX=9606 GN=HEATR6 PE=1 SV=1	0.001	14	10	21	10	1	1181	128.7	7.03	78.26	10	0	2.308	1.005	2.22	0.961751	0.957207	0.958664	36.09	13.2	36.08	7.25051e+06	1.48418e+07	1.70059e+07
Q9C0H2	Protein tweety homolog 3 OS=Homo sapiens OX=9606 GN=TTYH3 PE=1 SV=3	0	26	8	62	8	1	523	57.5	5.39	247.18	8	0	2.11	1.004	2.209	0.960224	0.954524	0.966257	27.21	15.59	16.75	2.02898e+08	3.93148e+08	418591792
P16871	Interleukin-7 receptor subunit alpha OS=Homo sapiens OX=9606 GN=IL7R PE=1 SV=3	0.002	15	4	7	4	1	459	51.5	5.44	27.9	4	0	2.952	0.747	2.206	0.86406	0.511558	0.956397	0	0	0	2549200	7.52481e+06	7.85193e+06
P62318	Small nuclear ribonucleoprotein Sm D3 OS=Homo sapiens OX=9606 GN=SNRPD3 PE=1 SV=1	0.001	52	5	12	5	1	126	13.9	10.32	44.56	5	0	1.702	1.234	2.205	0.997721	0.879752	0.97973	7.53	18.7	18.68	2.81098e+07	4.9247e+07	6.25303e+07
Q9H6X2	Anthrax toxin receptor 1 OS=Homo sapiens OX=9606 GN=ANTXR1 PE=1 SV=2	0.001	15	7	13	7	1	564	62.7	7.61	42.43	7	0	1.001	1.69	2.205	0.925364	0.133856	0.97973	6	22.84	29.21	1.40129e+07	1.48208e+07	2.65479e+07
Q6ICH7	Aspartate beta-hydroxylase domain-containing protein 2 OS=Homo sapiens OX=9606 GN=ASPHD2 PE=2 SV=1	0	52	10	27	10	1	369	41.7	7.5	121.3	10	0	2.099	1.031	2.204	0.979942	0.965218	0.97973	22.13	8.83	31.01	3.11175e+07	5.87645e+07	6.21453e+07
Q6UVK1	Chondroitin sulfate proteoglycan 4 OS=Homo sapiens OX=9606 GN=CSPG4 PE=1 SV=2	0.002	5	5	6	5	1	2322	250.4	5.47	19.57	5	0		2.372	2.204		0.00892723	0.944639		65.88	0	937213	1.79452e+06	6.23e+06
Q9NV70	Exocyst complex component 1 OS=Homo sapiens OX=9606 GN=EXOC1 PE=1 SV=4	0.001	19	9	19	9	1	894	101.9	6.61	78.62	9	0	1.7	1.383	2.203	0.997721	0.6622	0.980665	84.81	29.66	19.9	1.89684e+07	2.72312e+07	5.06744e+07
Q9NVJ2	ADP-ribosylation factor-like protein 8B OS=Homo sapiens OX=9606 GN=ARL8B PE=1 SV=1	0	53	8	21	8	1	186	21.5	8.43	85.15	8	0	2.207	1.105	2.202	0.972829	0.965218	0.97973	17.28	8.7	7.99	2.61091e+07	66705898	6.99828e+07
P41250	Glycine--tRNA ligase OS=Homo sapiens OX=9606 GN=GARS PE=1 SV=3	0.001	20	8	11	8	1	739	83.1	7.03	44.87	8	0	1.856	0.864	2.195	0.990017	0.778764	0.958664	18.5	42.45	3.13	4.00484e+06	1.23992e+07	1.17984e+07
Q9UHD8	Septin-9 OS=Homo sapiens OX=9606 GN=SEPT9 PE=1 SV=2	0.001	22	8	11	8	1	586	65.4	8.97	35.83	8	0	2.379	1.109	2.193	0.957278	0.965218	0.983417	25.01	2.53	45.69	6464849	1.20336e+07	21336831
P10515	Dihydrolipoyllysine-residue acetyltransferase component of pyruvate dehydrogenase complex, mitochondrial OS=Homo sapiens OX=9606 GN=DLAT PE=1 SV=3	0.009	5	1	2	1	1	647	69	7.84	8.27	1	0	2.361	0.929	2.192	0.951684	0.952656	0.938879	0	0	0	353116	833540	774029
Q9H223	EH domain-containing protein 4 OS=Homo sapiens OX=9606 GN=EHD4 PE=1 SV=1	0.001	33	11	22	11	1	541	61.1	6.76	82.32	11	0	1.862	1.168	2.184	0.995261	0.946941	0.974637	12.41	11.7	15.22	1.87709e+07	4.09529e+07	6.03728e+07
Q9NQ88	Fructose-2,6-bisphosphatase TIGAR OS=Homo sapiens OX=9606 GN=TIGAR PE=1 SV=1	0.001	48	8	16	8	1	270	30	7.69	55.99	8	0	2.391	0.97	2.182	0.972829	0.938395	0.980665	16.84	9.28	14.65	14556287	3.14794e+07	3.63417e+07
Q04637	Eukaryotic translation initiation factor 4 gamma 1 OS=Homo sapiens OX=9606 GN=EIF4G1 PE=1 SV=4	0	13	12	27	12	1	1599	175.4	5.33	96.42	12	0	2.14	1.125	2.18	0.98017	0.959229	0.973343	11.4	16.81	12.96	2.38147e+07	4.78548e+07	5.74246e+07
Q99622	Protein C10 OS=Homo sapiens OX=9606 GN=C12orf57 PE=1 SV=1	0.001	40	3	9	3	1	126	13.2	5.14	32.23	3	0	1.882	1.158	2.18	0.988923	0.947152	0.950347	45.32	8.13	36.89	2.18273e+06	3747640	4.38714e+06
Q7Z4F1	Low-density lipoprotein receptor-related protein 10 OS=Homo sapiens OX=9606 GN=LRP10 PE=1 SV=2	0.001	16	4	8	4	1	713	76.1	5.52	34.36	4	0	2.653	0.837	2.179	0.900169	0.846628	0.950347	50.28	3.91	47.29	1.61868e+06	5.30449e+06	4.67287e+06
Q01813	ATP-dependent 6-phosphofructokinase, platelet type OS=Homo sapiens OX=9606 GN=PFKP PE=1 SV=2	0	49	24	52	21	1	784	85.5	7.55	215.32	24	3	2.082	1.006	2.176	0.961751	0.955623	0.967978	32.6	10.69	16.99	68693218	1.09968e+08	115926903
O75886	Signal transducing adapter molecule 2 OS=Homo sapiens OX=9606 GN=STAM2 PE=1 SV=1	0.006	7	3	3	2	1	525	58.1	5.07	9.54	3	0	7.134	0.328	2.171	0.347955	2.67004e-07	0.937856	0	1.19	0	896362	1.11001e+07	3.60857e+06
P42356	Phosphatidylinositol 4-kinase alpha OS=Homo sapiens OX=9606 GN=PI4KA PE=1 SV=4	0	13	17	29	17	1	2102	236.7	7.06	92.56	17	0	1.868	1.075	2.166	0.997242	0.997044	0.984402	26.27	19.48	32.51	1.63331e+07	4.03829e+07	3.74253e+07
P33176	Kinesin-1 heavy chain OS=Homo sapiens OX=9606 GN=KIF5B PE=1 SV=1	0	25	15	25	15	1	963	109.6	6.51	91.39	15	0	2.298	0.975	2.163	0.973051	0.943707	0.988033	26.1	10.92	30.54	1.83646e+07	4.1743e+07	45787808
P98194	Calcium-transporting ATPase type 2C member 1 OS=Homo sapiens OX=9606 GN=ATP2C1 PE=1 SV=3	0	29	17	44	17	1	919	100.5	6.74	169.89	17	0	2.159	0.941	2.162	0.972829	0.909619	0.97973	13.01	1.99	19.47	3.85368e+07	7.62071e+07	7.12909e+07
P15880	40S ribosomal protein S2 OS=Homo sapiens OX=9606 GN=RPS2 PE=1 SV=2	0	51	17	80	17	1	293	31.3	10.24	298.9	17	0	2.095	1.063	2.152	0.961751	0.994126	0.971423	16.15	19.47	26.84	5.73262e+08	1.34473e+09	1.55022e+09
Q16831	Uridine phosphorylase 1 OS=Homo sapiens OX=9606 GN=UPP1 PE=1 SV=1	0.002	13	3	5	3	1	310	33.9	7.88	15.61	3	0	3.151	0.682	2.151	0.844061	0.530762	0.951336	0	0	0	4.85791e+06	4243432	2.89588e+06
O75882	Attractin OS=Homo sapiens OX=9606 GN=ATRN PE=1 SV=2	0.002	6	4	7	4	1	1429	158.4	7.31	26.32	4	0	2.388	0.798	2.146	0.931038	0.780435	0.954256	0	11.21	0	1.54145e+06	4.77133e+06	5134814
P62879	Guanine nucleotide-binding protein G(I)/G(S)/G(T) subunit beta-2 OS=Homo sapiens OX=9606 GN=GNB2 PE=1 SV=3	0	61	12	31	8	1	340	37.3	6	140.31	12	4	2.242	1.086	2.143	0.949166	0.989567	0.973343	38.15	22.71	20.32	7.94212e+07	1.22016e+08	1.67291e+08
P09543	2',3'-cyclic-nucleotide 3'-phosphodiesterase OS=Homo sapiens OX=9606 GN=CNP PE=1 SV=2	0.001	14	4	13	4	1	421	47.5	9.07	60.94	4	0	2.149	0.977	2.14	0.988923	0.94404	0.983417	4.11	1.09	2.87	1.5225e+07	3.15209e+07	33390124
P23528	Cofilin-1 OS=Homo sapiens OX=9606 GN=CFL1 PE=1 SV=3	0	69	14	101	9	1	166	18.5	8.09	499.4	14	5	1.778	1.126	2.138	0.988923	0.961746	0.973343	19.23	27.96	14.75	1.05277e+09	1.72366e+09	2.02093e+09
Q8WTR4	Glycerophosphodiester phosphodiesterase domain-containing protein 5 OS=Homo sapiens OX=9606 GN=GDPD5 PE=1 SV=2	0.002	5	2	5	2	1	605	68.5	7.72	18.52	2	0	1.348	1.585	2.138	0.988923	0.270201	0.966257	54.59	19.07	34.72	6.99267e+06	9.2189e+06	1.45184e+07
O60566	Mitotic checkpoint serine/threonine-protein kinase BUB1 beta OS=Homo sapiens OX=9606 GN=BUB1B PE=1 SV=3	0.001	23	14	19	14	1	1050	119.5	5.27	63.2	14	0	2.999	1.303	2.135	0.886483	0.783396	0.966257	121.29	15.52	39.65	1.44326e+06	1.19242e+07	1.85463e+07
Q8IXB1	DnaJ homolog subfamily C member 10 OS=Homo sapiens OX=9606 GN=DNAJC10 PE=1 SV=2	0.001	31	14	21	14	1	793	91	7.18	71.69	14	0	2.014	1.033	2.134	0.990017	0.969394	0.984402	45.11	16.53	24.63	1.21593e+07	2.82263e+07	3.10681e+07
Q93009	Ubiquitin carboxyl-terminal hydrolase 7 OS=Homo sapiens OX=9606 GN=USP7 PE=1 SV=2	0.002	7	5	7	5	1	1102	128.2	5.55	25.28	5	0	2.36	0.975	2.134	0.950002	0.95217	0.965842	5.8	9.83	17.21	4.33472e+06	7.89517e+06	8.68096e+06
P17302	Gap junction alpha-1 protein OS=Homo sapiens OX=9606 GN=GJA1 PE=1 SV=2	0.002	11	2	4	2	1	382	43	8.76	16.21	2	0	1.938	1.098	2.127	0.977777	0.965218	0.951126	0	0	0	1.67827e+06	3.25202e+06	3.56935e+06
Q9UHB9	Signal recognition particle subunit SRP68 OS=Homo sapiens OX=9606 GN=SRP68 PE=1 SV=2	0	37	14	27	14	1	627	70.7	8.56	108.25	14	0	2.114	1.071	2.126	0.98468	0.994296	0.98952	11.31	7.94	14.87	1.73125e+07	4.96394e+07	4.55445e+07
Q96RD7	Pannexin-1 OS=Homo sapiens OX=9606 GN=PANX1 PE=1 SV=4	0.002	14	3	5	3	1	426	48	6.01	17.97	3	0	1.977	1.072	2.123	0.972829	0.983897	0.938879	0.48	5.39	5.15	1.93982e+06	3.62704e+06	2644006
P31689	DnaJ homolog subfamily A member 1 OS=Homo sapiens OX=9606 GN=DNAJA1 PE=1 SV=2	0	37	10	26	10	1	397	44.8	7.08	134.69	10	0	1.805	1.172	2.118	0.992617	0.946941	0.97973	14.55	12.46	24.47	4.76797e+07	9.09203e+07	1.11098e+08
P52948	Nuclear pore complex protein Nup98-Nup96 OS=Homo sapiens OX=9606 GN=NUP98 PE=1 SV=4	0	19	25	55	25	1	1817	197.5	6.4	192.22	25	0	1.907	1.198	2.116	0.976301	0.928527	0.973343	29.34	12.62	21.68	5.42673e+07	1.13977e+08	1.15534e+08
P08754	Guanine nucleotide-binding protein G(k) subunit alpha OS=Homo sapiens OX=9606 GN=GNAI3 PE=1 SV=3	0	47	13	36	8	1	354	40.5	5.69	121.55	13	5	2.23	0.916	2.112	0.949561	0.863126	0.973343	23.56	15.77	29.92	5.30644e+07	1.11027e+08	1.69793e+08
Q13813	Spectrin alpha chain, non-erythrocytic 1 OS=Homo sapiens OX=9606 GN=SPTAN1 PE=1 SV=3	0.006	1	1	2	1	1	2472	284.4	5.35	9.61	1	0	2.712	0.776	2.104	0.91547	0.790917	0.944639	0	0	0	1.03317e+06	2.80148e+06	2.17429e+06
Q02809	Procollagen-lysine,2-oxoglutarate 5-dioxygenase 1 OS=Homo sapiens OX=9606 GN=PLOD1 PE=1 SV=2	0.001	16	7	10	7	1	727	83.5	6.95	31.97	7	0	2.126	0.979	2.098	0.972829	0.948979	0.966257	3.33	6.19	1.79	6.58442e+06	1.18628e+07	8.19317e+06
Q9Y3P9	Rab GTPase-activating protein 1 OS=Homo sapiens OX=9606 GN=RABGAP1 PE=1 SV=3	0.009	4	3	4	3	1	1069	121.7	5.25	8.33	3	0	0.01	100	2.095	5.96845e-17	1.7009e-16	0.940006			0	472512		990042
O60678	Protein arginine N-methyltransferase 3 OS=Homo sapiens OX=9606 GN=PRMT3 PE=1 SV=4	0.002	9	4	6	4	1	531	59.9	5.35	20.03	4	0	3.218	0.604	2.088	0.84565	0.187473	0.973343	0	5.52	4.54	3.33245e+06	1.36061e+06	7.04369e+06
Q86UW6	NEDD4-binding protein 2 OS=Homo sapiens OX=9606 GN=N4BP2 PE=1 SV=2	0.002	7	6	8	6	1	1770	198.7	5.21	26.12	6	0	1.563	0.97	2.079	0.999172	0.955819	0.96182	47.46	9.76	47.93	2.89618e+06	5.45036e+06	4.53777e+06
Q14694	Ubiquitin carboxyl-terminal hydrolase 10 OS=Homo sapiens OX=9606 GN=USP10 PE=1 SV=2	0.009	6	3	3	3	1	798	87.1	5.31	7.38	3	0	1.809	1.149	2.078	0.995369	0.948979	0.938879	0	0	0	1.28134e+06	2.31812e+06	2.66293e+06
P46776	60S ribosomal protein L27a OS=Homo sapiens OX=9606 GN=RPL27A PE=1 SV=2	0	33	6	23	6	1	148	16.6	11	95.25	6	0	1.911	0.988	2.069	0.976301	0.947152	0.97542	7.88	12.68	12.26	1.22659e+08	2.37741e+08	2.53204e+08
P40429	60S ribosomal protein L13a OS=Homo sapiens OX=9606 GN=RPL13A PE=1 SV=2	0	33	6	28	6	1	203	23.6	10.93	92.3	6	0	1.829	1.077	2.058	0.984449	0.99589	0.976502	18.47	29.61	23.36	1.40832e+08	2.1128e+08	2.7598e+08
O43681	ATPase ASNA1 OS=Homo sapiens OX=9606 GN=ASNA1 PE=1 SV=2	0	60	16	49	16	1	348	38.8	4.91	209.69	16	0	1.486	1.355	2.057	0.999172	0.70044	0.97655	25.08	27.73	16.15	1.29608e+08	1.86532e+08	2.62751e+08
Q9NVM4	Protein arginine N-methyltransferase 7 OS=Homo sapiens OX=9606 GN=PRMT7 PE=1 SV=1	0.001	23	8	13	8	1	692	78.4	5.57	58.14	8	0	2.616	0.953	2.056	0.946372	0.920986	0.995639	0.74	27.65	45.42	1.5218e+07	5.9297e+07	4.46574e+07
P40763	Signal transducer and activator of transcription 3 OS=Homo sapiens OX=9606 GN=STAT3 PE=1 SV=2	0.001	22	10	23	10	1	770	88	6.3	78.66	10	0	1.881	1.18	2.053	0.995261	0.938395	0.98952	16.51	13.78	20.53	1.50256e+07	2.58414e+07	3.08138e+07
P80297	Metallothionein-1X OS=Homo sapiens OX=9606 GN=MT1X PE=1 SV=1	0.002	52	2	7	1	1	61	6.1	7.96	23.9	2	0	2.504	0.819	2.051	0.91547	0.817567	0.966257	0	0	0	1.80087e+06	4.50987e+06	3.69308e+06
O75843	AP-1 complex subunit gamma-like 2 OS=Homo sapiens OX=9606 GN=AP1G2 PE=1 SV=1	0.004	5	3	4	3	1	785	87.1	6.55	11.02	3	0	1.518	1.309	2.049	0.996048	0.804522	0.973343	2.31	6.81	8.73	5.88654e+06	8.58141e+06	1.1823e+07
O75153	Clustered mitochondria protein homolog OS=Homo sapiens OX=9606 GN=CLUH PE=1 SV=2	0.003	5	4	5	4	1	1309	146.6	6.13	13.95	4	0	1.742	1.13	2.046	0.992966	0.954875	0.975125	0	5.72	0	1517477	6.79917e+06	7.62283e+06
Q9ULF5	Zinc transporter ZIP10 OS=Homo sapiens OX=9606 GN=SLC39A10 PE=1 SV=2	0.001	12	7	12	7	1	831	94.1	6.76	42.3	7	0	1.45	1.614	2.039	0.991413	0.220114	0.995639	26.44	2.63	21.62	1.72307e+07	1.4876e+07	3.81909e+07
Q9UKS6	Protein kinase C and casein kinase substrate in neurons protein 3 OS=Homo sapiens OX=9606 GN=PACSIN3 PE=1 SV=2	0.002	13	3	6	3	1	424	48.5	6.18	23.28	3	0	2.276	0.895	2.036	0.950724	0.919909	0.966257	24.17	14.81	5.61	1.99021e+06	4.48588e+06	4.03348e+06
Q7Z6Z7	E3 ubiquitin-protein ligase HUWE1 OS=Homo sapiens OX=9606 GN=HUWE1 PE=1 SV=3	0	18	42	85	42	1	4374	481.6	5.22	322.59	42	0	2.344	0.857	2.033	0.935415	0.72454	0.97973	47.07	21.37	37.63	4.88359e+07	1.30092e+08	1.18532e+08
O96008	Mitochondrial import receptor subunit TOM40 homolog OS=Homo sapiens OX=9606 GN=TOMM40 PE=1 SV=1	0.002	27	4	4	4	1	361	37.9	7.25	14.8	4	0	0.01	100	2.024	5.96845e-17	1.7009e-16	0.995639			0	1.10136e+07		18529562
P04183	Thymidine kinase, cytosolic OS=Homo sapiens OX=9606 GN=TK1 PE=1 SV=2	0	54	10	26	10	1	234	25.5	8.51	96.57	10	0	2.028	0.992	2.021	0.971865	0.948979	0.97973	19.6	9.69	15.19	5.11114e+07	1.07351e+08	1.21633e+08
P46781	40S ribosomal protein S9 OS=Homo sapiens OX=9606 GN=RPS9 PE=1 SV=3	0	42	14	50	14	1	194	22.6	10.65	132.79	14	0	1.767	1.161	2.017	0.988923	0.947152	0.97973	26.33	8.31	26.88	4.73892e+08	7.94832e+08	924773019
Q9Y399	28S ribosomal protein S2, mitochondrial OS=Homo sapiens OX=9606 GN=MRPS2 PE=1 SV=1	0.009	10	2	2	2	1	296	33.2	9.26	7.92	2	0	3.141	0.642	2.016	0.874208	0.518676	0.973343	0	0	0	1.25247e+06	1.1448e+06	734707
P0DP25	Calmodulin-3 OS=Homo sapiens OX=9606 GN=CALM3 PE=1 SV=1	0.001	22	2	12	2	1	149	16.8	4.22	55.08	2	0	2.644	0.762	2.015	0.906992	0.396955	0.97973	23.66	26.57	21.56	6.63791e+07	1.79237e+08	1.34131e+08
P08237	ATP-dependent 6-phosphofructokinase, muscle type OS=Homo sapiens OX=9606 GN=PFKM PE=1 SV=2	0.001	15	8	17	7	1	780	85.1	7.99	48.15	8	0	2.016	1.108	2.011	0.984027	0.965218	0.996023	10.92	18.58	25.93	7.40435e+06	1.72763e+07	21282614
P31947	14-3-3 protein sigma OS=Homo sapiens OX=9606 GN=SFN PE=1 SV=1	0.001	32	7	22	5	1	248	27.8	4.74	76.86	7	0	2.266	0.814	2.007	0.977901	0.610622	0.995276	32.83	8.74	8.56	1.56151e+07	3.02116e+07	2.79125e+07
Q86V21	Acetoacetyl-CoA synthetase OS=Homo sapiens OX=9606 GN=AACS PE=1 SV=1	0	27	15	34	15	1	672	75.1	6.24	99.13	15	0	1.422	1.421	2.006	0.996573	0.573591	0.97973	16.65	17.44	22	6.52675e+07	1.07604e+08	1.48444e+08
Q8NBM4	Ubiquitin-associated domain-containing protein 2 OS=Homo sapiens OX=9606 GN=UBAC2 PE=1 SV=1	0.002	21	5	9	5	1	344	38.9	9.01	28.64	5	0	2.922	0.788	2.005	0.935172	0.507887	0.994206	30.52	11.29	34.16	1.00354e+07	3.1127e+07	2.42546e+07
Q6UX53	Methyltransferase-like protein 7B OS=Homo sapiens OX=9606 GN=METTL7B PE=1 SV=2	0.002	26	5	7	5	1	244	27.8	8.38	18.73	5	0	2.083	1.232	2.004	0.98468	0.888094	0.996023	32.48	33.31	33.45	1.21482e+07	26176263	26133035
Q13310	Polyadenylate-binding protein 4 OS=Homo sapiens OX=9606 GN=PABPC4 PE=1 SV=1	0.001	17	9	20	5	1	644	70.7	9.26	70.4	9	0	1.872	1.059	2.001	0.992966	0.99216	0.995639	26.07	5.46	24.31	1.03852e+07	2.12378e+07	22686504
Q13409	Cytoplasmic dynein 1 intermediate chain 2 OS=Homo sapiens OX=9606 GN=DYNC1I2 PE=1 SV=3	0.002	14	4	8	4	1	638	71.4	5.2	27.76	4	0	1.489	0.933	2.001	0.993536	0.929459	0.976585	20.66	17.75	26.35	4.41385e+06	6.73986e+06	8123002
P53992	Protein transport protein Sec24C OS=Homo sapiens OX=9606 GN=SEC24C PE=1 SV=3	0.002	6	5	9	5	1	1094	118.2	7.06	21.32	5	0	1.103	1.509	2	0.949561	0.518567	0.975082	19.5	28.91	19.49	5.39466e+06	8.12475e+06	5.4774e+06
Q9UNF1	Melanoma-associated antigen D2 OS=Homo sapiens OX=9606 GN=MAGED2 PE=1 SV=2	0	50	23	81	22	1	606	64.9	9.32	346.3	23	1	1.865	1.158	1.993	0.979942	0.948979	0.97973	34.13	17.27	24.72	3.94908e+08	568231128	5.31904e+08
Q6ZW31	Rho GTPase-activating protein SYDE1 OS=Homo sapiens OX=9606 GN=SYDE1 PE=1 SV=1	0.002	13	6	8	6	1	735	79.7	8.43	24.04	6	0	1.75	1.222	1.99	0.99416	0.901843	0.986588	0	29.74	16.23	6880959	1.49144e+07	1.97449e+07
P61353	60S ribosomal protein L27 OS=Homo sapiens OX=9606 GN=RPL27 PE=1 SV=2	0	54	10	33	10	1	136	15.8	10.56	110.03	10	0	1.701	1.065	1.986	0.991562	0.994296	0.97973	5.21	17.05	34.12	1.26761e+08	241809947	2.32966e+08
Q9UMS4	Pre-mRNA-processing factor 19 OS=Homo sapiens OX=9606 GN=PRPF19 PE=1 SV=1	0.001	51	11	17	11	1	504	55.1	6.61	68.53	11	0	1.533	1.068	1.986	0.990017	0.994296	0.996023	40.78	24.73	32.55	1.76264e+07	3.52825e+07	3.83896e+07
O00232	26S proteasome non-ATPase regulatory subunit 12 OS=Homo sapiens OX=9606 GN=PSMD12 PE=1 SV=3	0.001	31	10	22	10	1	456	52.9	7.65	78.74	10	0	2.08	0.956	1.982	0.984339	0.925627	0.992008	41.79	24.89	53.25	2.33142e+07	5.11545e+07	5.17504e+07
Q9UP95	Solute carrier family 12 member 4 OS=Homo sapiens OX=9606 GN=SLC12A4 PE=1 SV=2	0.002	3	2	5	2	1	1085	120.6	6.44	16.96	2	0	2.799	0.706	1.977	0.895372	0.546217	0.973343	28.34	34.61	39.34	1.63829e+06	4.15168e+06	3.85655e+06
P08134	Rho-related GTP-binding protein RhoC OS=Homo sapiens OX=9606 GN=RHOC PE=1 SV=1	0	59	11	25	2	1	193	22	6.58	95.86	11	6	1.787	1.161	1.972	0.988923	0.947152	0.97973	23.52	7.38	29.74	8.01573e+07	1.91358e+08	2.45495e+08
P37108	Signal recognition particle 14 kDa protein OS=Homo sapiens OX=9606 GN=SRP14 PE=1 SV=2	0.002	10	1	5	1	1	136	14.6	10.04	14.44	1	0	2.3	0.857	1.97	0.949561	0.85641	0.973343	0	0	0	2.51334e+06	5779624	4951693
P84103	Serine/arginine-rich splicing factor 3 OS=Homo sapiens OX=9606 GN=SRSF3 PE=1 SV=1	0.001	32	4	13	4	1	164	19.3	11.65	50	4	0	2.115	0.938	1.965	0.972829	0.903955	0.9928	27.77	1.26	20.17	4.26798e+07	8.22041e+07	7.90932e+07
Q9Y5Q8	General transcription factor 3C polypeptide 5 OS=Homo sapiens OX=9606 GN=GTF3C5 PE=1 SV=2	0.002	9	3	5	3	1	519	59.5	6.9	14.47	3	0	3.161	0.62	1.961	0.822332	0.108563	0.97973	39.23	2.04	33.78	2752510	7.70146e+06	6.789e+06
Q6NUQ1	RAD50-interacting protein 1 OS=Homo sapiens OX=9606 GN=RINT1 PE=1 SV=1	0.001	12	5	10	5	1	792	90.6	5.45	46.52	5	0	2.059	1.052	1.96	0.972829	0.994296	0.97973	6.4	19.15	25.13	4.5301e+06	1.05321e+07	1.26453e+07
A5YKK6	CCR4-NOT transcription complex subunit 1 OS=Homo sapiens OX=9606 GN=CNOT1 PE=1 SV=2	0.001	2	5	12	5	1	2376	266.8	7.11	36.41	5	0	1.629	1.235	1.956	0.997721	0.884589	0.97973	22.4	16.25	46.58	6.19884e+06	9.94762e+06	1.23722e+07
Q13085	Acetyl-CoA carboxylase 1 OS=Homo sapiens OX=9606 GN=ACACA PE=1 SV=2	0.001	12	17	24	17	1	2346	265.4	6.37	73.57	17	0	1.594	1.155	1.95	0.993536	0.948979	0.996023	58.17	31	36.61	1.89858e+07	2.93521e+07	3.54461e+07
P62854	40S ribosomal protein S26 OS=Homo sapiens OX=9606 GN=RPS26 PE=1 SV=3	0.001	44	4	21	4	1	115	13	11	77.14	4	0	1.666	1.078	1.946	0.992966	0.994296	0.980665	7.06	19.11	17.03	9.03262e+07	1.92305e+08	217109920
Q13190	Syntaxin-5 OS=Homo sapiens OX=9606 GN=STX5 PE=1 SV=2	0.002	15	4	7	4	1	355	39.6	9.16	25.29	4	0	1.759	1.308	1.942	0.993536	0.786877	0.97973	55.93	43.66	24.37	7.33698e+06	1.33069e+07	1.6397e+07
Q15019	Septin-2 OS=Homo sapiens OX=9606 GN=SEPT2 PE=1 SV=1	0.001	30	6	10	6	1	361	41.5	6.6	39.41	6	0	1.632	1.03	1.939	0.999172	0.974684	0.97973	2.24	8.96	8.73	6.74051e+06	8.52603e+06	1.23654e+07
O14950	Myosin regulatory light chain 12B OS=Homo sapiens OX=9606 GN=MYL12B PE=1 SV=2	0.002	40	4	7	4	1	172	19.8	4.84	24.99	4	0	2.647	0.716	1.937	0.949692	0.23628	0.996023	17.5	3.01	16.01	2.04096e+07	50314934	3.69082e+07
E9PAV3	Nascent polypeptide-associated complex subunit alpha, muscle-specific form OS=Homo sapiens OX=9606 GN=NACA PE=1 SV=1	0.006	2	2	3	2	1	2078	205.3	9.58	9.3	2	0	1.832	0.965	1.936	0.993434	0.938395	0.996023	0	12.58	0	1.71111e+06	7.65276e+07	67982285
Q9NRR3	CDC42 small effector protein 2 OS=Homo sapiens OX=9606 GN=CDC42SE2 PE=1 SV=1	0.006	23	1	2	1	1	84	9.2	8.35	9.57	1	0	1.62	1.194	1.935	0.996722	0.937569	0.954256	0	0	0	1.32683e+06	2.14978e+06	2.56689e+06
O00299	Chloride intracellular channel protein 1 OS=Homo sapiens OX=9606 GN=CLIC1 PE=1 SV=4	0.001	23	4	11	4	1	241	26.9	5.17	35.22	4	0	1.197	2.08	1.93	0.972665	0.00706528	0.996023	70.65	91.01	10.43	1.05412e+07	1.09872e+07	2.1955e+07
P61221	ATP-binding cassette sub-family E member 1 OS=Homo sapiens OX=9606 GN=ABCE1 PE=1 SV=1	0	37	14	34	14	1	599	67.3	8.34	133.17	14	0	1.79	0.871	1.929	0.995261	0.743543	0.98952	17.97	14.16	30.5	28935282	5.68066e+07	5.23679e+07
Q9UJU6	Drebrin-like protein OS=Homo sapiens OX=9606 GN=DBNL PE=1 SV=1	0.001	22	7	14	7	1	430	48.2	5.05	56.52	7	0	1.947	1.029	1.929	0.990017	0.965218	0.996023	13.66	11.06	28.8	1.1986e+07	2.21294e+07	23041650
O75694	Nuclear pore complex protein Nup155 OS=Homo sapiens OX=9606 GN=NUP155 PE=1 SV=1	0	17	14	25	14	1	1391	155.1	6.16	95.22	14	0	1.834	0.922	1.927	0.997242	0.875728	0.996023	25.15	19.72	20.06	2.0778e+07	3.97799e+07	3.99454e+07
Q9NRG9	Aladin OS=Homo sapiens OX=9606 GN=AAAS PE=1 SV=1	0.001	17	5	12	5	1	546	59.5	7.5	44.25	5	0	1.935	0.992	1.923	0.988923	0.948979	0.97973	3.72	0.33	27.07	4.40327e+06	8.94962e+06	1.67899e+07
Q12905	Interleukin enhancer-binding factor 2 OS=Homo sapiens OX=9606 GN=ILF2 PE=1 SV=2	0	48	10	20	10	1	390	43	5.26	92.35	10	0	1.895	0.915	1.922	0.992966	0.863126	0.996023	14.85	15.72	22.82	2.1896e+07	4.30205e+07	4.37973e+07
Q14008	Cytoskeleton-associated protein 5 OS=Homo sapiens OX=9606 GN=CKAP5 PE=1 SV=3	0	15	19	33	19	1	2032	225.4	7.8	129.81	19	0	1.782	1.038	1.921	0.997721	0.969564	0.996023	25.29	32.11	11.6	2.402e+07	4.64203e+07	4.68932e+07
O95772	STARD3 N-terminal-like protein OS=Homo sapiens OX=9606 GN=STARD3NL PE=1 SV=1	0.002	15	2	5	2	1	234	26.6	4.81	28.59	2	0	1.684	1.14	1.919	0.996573	0.955623	0.97973	14.02	5.05	19.1	5840599	9.56947e+06	1.08217e+07
Q15233	Non-POU domain-containing octamer-binding protein OS=Homo sapiens OX=9606 GN=NONO PE=1 SV=4	0	55	20	75	19	1	471	54.2	8.95	280.15	20	1	1.971	0.935	1.918	0.972829	0.890569	0.980665	21.38	11.28	14.75	2.05098e+08	358158602	3.51701e+08
Q8IZJ1	Netrin receptor UNC5B OS=Homo sapiens OX=9606 GN=UNC5B PE=1 SV=2	0.002	10	5	7	5	1	945	103.6	6.02	30.04	5	0	1.901	1.104	1.917	0.984027	0.965218	0.980665	0	38.63	0	958106	7.16166e+06	8.26224e+06
Q14119	Vascular endothelial zinc finger 1 OS=Homo sapiens OX=9606 GN=VEZF1 PE=1 SV=2	0.004	9	3	4	3	1	521	56.9	9.52	11.12	3	0	1.754	1.092	1.916	0.992075	0.968759	0.97973	109.55	38.02	65.82	2.38951e+06	2942400	3.52053e+06
Q9UQ80	Proliferation-associated protein 2G4 OS=Homo sapiens OX=9606 GN=PA2G4 PE=1 SV=3	0	52	14	40	14	1	394	43.8	6.55	141.07	14	0	2.345	0.882	1.915	0.935415	0.787544	0.980665	18.17	8.83	7.41	5.93461e+07	1.57983e+08	1.37312e+08
Q9Y4K4	Mitogen-activated protein kinase kinase kinase kinase 5 OS=Homo sapiens OX=9606 GN=MAP4K5 PE=1 SV=2	0.001	20	8	13	8	1	846	95	7.83	53.41	8	0	0.978	1.215	1.914	0.927051	0.910325	0.996023	0	16.3	0	1.8563e+06	2.91606e+07	3.74158e+07
Q9Y4E8	Ubiquitin carboxyl-terminal hydrolase 15 OS=Homo sapiens OX=9606 GN=USP15 PE=1 SV=3	0.002	5	4	6	3	1	981	112.3	5.22	17.11	4	0	2.658	0.643	1.913	0.905782	0.337606	0.97973	27.12	0.08	10.23	1.14028e+06	5.41812e+06	3.83361e+06
O43175	D-3-phosphoglycerate dehydrogenase OS=Homo sapiens OX=9606 GN=PHGDH PE=1 SV=4	0	64	24	96	24	1	533	56.6	6.71	416.24	24	0	1.469	1.222	1.904	0.997721	0.903955	0.981426	19.12	23.6	12.36	381061656	5.5982e+08	6.92388e+08
Q8WUM0	Nuclear pore complex protein Nup133 OS=Homo sapiens OX=9606 GN=NUP133 PE=1 SV=2	0	42	29	56	29	1	1156	128.9	5.1	222.85	29	0	1.644	1.101	1.903	0.992966	0.976324	0.981426	33.8	14.74	21.8	5.44135e+07	110439595	1.27254e+08
Q13158	FAS-associated death domain protein OS=Homo sapiens OX=9606 GN=FADD PE=1 SV=1	0.008	13	1	2	1	1	208	23.3	5.69	8.44	1	0	1.735	1.094	1.898	0.999172	0.965218	0.975082	0	0	0	367504	637679	697371
O94979	Protein transport protein Sec31A OS=Homo sapiens OX=9606 GN=SEC31A PE=1 SV=3	0.003	3	2	3	2	1	1220	132.9	6.89	11.57	2	0	2.463	0.767	1.889	0.923174	0.71169	0.97973	0	0	0	1776522	4.37629e+06	3.35578e+06
Q7L2E3	ATP-dependent RNA helicase DHX30 OS=Homo sapiens OX=9606 GN=DHX30 PE=1 SV=1	0.006	3	3	3	3	1	1194	133.9	8.78	9.36	3	0	2.451	0.699	1.888	0.922808	0.573591	0.97973	0	0	14.33	1.64139e+06	3.4016e+06	3.27897e+06
O00487	26S proteasome non-ATPase regulatory subunit 14 OS=Homo sapiens OX=9606 GN=PSMD14 PE=1 SV=1	0	73	11	39	11	1	310	34.6	6.52	193.2	11	0	1.968	0.988	1.887	0.972829	0.947152	0.983592	22.19	19.79	21.97	5.86683e+07	1.11551e+08	1.22268e+08
Q9Y490	Talin-1 OS=Homo sapiens OX=9606 GN=TLN1 PE=1 SV=3	0	13	16	29	16	1	2541	269.6	6.07	109.87	16	0	2.022	1.013	1.874	0.991817	0.957207	0.996023	32.27	12.12	34.91	1.67359e+07	3.13365e+07	3.12461e+07
P61026	Ras-related protein Rab-10 OS=Homo sapiens OX=9606 GN=RAB10 PE=1 SV=1	0.001	30	5	18	3	1	200	22.5	8.38	51.52	5	0	2.262	0.828	1.874	0.964927	0.685262	0.984402	22.7	15.05	0.77	5354996	19993854	1.00017e+07
Q95604	HLA class I histocompatibility antigen, Cw-17 alpha chain OS=Homo sapiens OX=9606 GN=HLA-C PE=1 SV=1	0.001	13	3	10	1	1	372	41.2	6.8	41.86	3	0	1.549	1.21	1.874	0.997242	0.909619	0.981426	0	0	0	4540025	7.03065e+06	8507925
O60841	Eukaryotic translation initiation factor 5B OS=Homo sapiens OX=9606 GN=EIF5B PE=1 SV=4	0.001	10	7	16	7	1	1220	138.7	5.49	63.75	7	0	1.846	1.012	1.868	0.993436	0.959383	0.996995	29.68	25.8	18.99	9.77871e+06	1.70834e+07	1.95756e+07
P22102	Trifunctional purine biosynthetic protein adenosine-3 OS=Homo sapiens OX=9606 GN=GART PE=1 SV=1	0	52	32	89	32	1	1010	107.7	6.7	365.64	32	0	2.035	0.97	1.866	0.968307	0.937569	0.984402	20.93	22.31	21.78	1.31167e+08	2.71229e+08	2.65018e+08
P63151	Serine/threonine-protein phosphatase 2A 55 kDa regulatory subunit B alpha isoform OS=Homo sapiens OX=9606 GN=PPP2R2A PE=1 SV=1	0	47	13	37	13	1	447	51.7	6.2	155.41	13	0	1.688	1.086	1.859	0.992502	0.989567	0.985422	15.9	25.28	19.94	7.47835e+07	1.22713e+08	1.41347e+08
P55036	26S proteasome non-ATPase regulatory subunit 4 OS=Homo sapiens OX=9606 GN=PSMD4 PE=1 SV=1	0	37	11	27	8	1	377	40.7	4.79	131.78	11	3	2.193	0.783	1.858	0.965658	0.510018	0.996023	27.8	16.31	32.75	4.0759e+07	8.7938e+07	90461892
O75494	Serine/arginine-rich splicing factor 10 OS=Homo sapiens OX=9606 GN=SRSF10 PE=1 SV=1	0.006	11	2	3	2	1	262	31.3	11.27	9.08	2	0	2.666	0.697	1.857	0.908711	0.52046	0.981426	60.75	5.25	72.61	2.49239e+06	5.49963e+06	3.75488e+06
Q8WXF1	Paraspeckle component 1 OS=Homo sapiens OX=9606 GN=PSPC1 PE=1 SV=1	0.003	10	3	4	3	1	523	58.7	6.67	12.94	3	0	2.207	0.746	1.856	0.960224	0.618086	0.981426	9.69	1.26	27.66	2.4651e+06	6.42628e+06	5.4428e+06
Q14203	Dynactin subunit 1 OS=Homo sapiens OX=9606 GN=DCTN1 PE=1 SV=3	0.002	4	4	6	4	1	1278	141.6	5.81	16.29	4	0	1.56	1.306	1.853	0.999172	0.866554	0.980665	0	14.09	0	3.69745e+06	2.71908e+06	3468221
P53384	Cytosolic Fe-S cluster assembly factor NUBP1 OS=Homo sapiens OX=9606 GN=NUBP1 PE=1 SV=2	0.002	15	3	4	3	1	320	34.5	5.33	16.01	3	0	1.767	1.107	1.853	0.991817	0.965218	0.983417	0	8.03	0	2.12261e+06	5.82894e+06	6361996
P34932	Heat shock 70 kDa protein 4 OS=Homo sapiens OX=9606 GN=HSPA4 PE=1 SV=4	0	32	17	36	17	1	840	94.3	5.19	137.69	17	0	1.596	1.125	1.848	0.995261	0.961746	0.999261	24.69	12.44	26.41	2.31013e+07	3.68993e+07	3.95269e+07
Q9BY42	Protein RTF2 homolog OS=Homo sapiens OX=9606 GN=RTFDC1 PE=1 SV=3	0.002	17	3	5	3	1	306	33.9	8.59	21.47	3	0	2.128	0.992	1.847	0.959791	0.965218	0.980665	8.01	3.72	1.45	2469344	5198154	4.76372e+06
Q8TAQ2	SWI/SNF complex subunit SMARCC2 OS=Homo sapiens OX=9606 GN=SMARCC2 PE=1 SV=1	0.005	3	2	3	1	1	1214	132.8	5.69	10.33	2	0	2.134	0.865	1.845	0.972829	0.928527	0.97973	0	0	0	349656	746200	645212
Q96HP0	Dedicator of cytokinesis protein 6 OS=Homo sapiens OX=9606 GN=DOCK6 PE=1 SV=3	0.002	4	5	7	4	1	2047	229.4	6.74	19.4	5	0	1.501	1.231	1.842	0.990017	0.906564	0.980665	0	0.42	0	908898	1.76711e+06	5.95128e+06
Q99961	Endophilin-A2 OS=Homo sapiens OX=9606 GN=SH3GL1 PE=1 SV=1	0.003	7	2	4	2	1	368	41.5	5.43	12.72	2	0	2.791	0.799	1.838	0.905782	0.779198	0.981426	0	18.39	0	886629	5132057	4.20472e+06
Q9UKV5	E3 ubiquitin-protein ligase AMFR OS=Homo sapiens OX=9606 GN=AMFR PE=1 SV=2	0.001	26	8	14	8	1	643	72.9	6.39	55.62	8	0	1.373	0.873	1.835	0.990017	0.799542	0.98952	95.63	27.98	53.15	5.73105e+06	1.66669e+07	1.48863e+07
Q86X51	Uncharacterized protein CXorf67 OS=Homo sapiens OX=9606 GN=CXorf67 PE=1 SV=1	0.002	6	2	6	2	1	503	51.9	10.1	21.43	2	0	1.761	1.041	1.833	0.993536	0.989567	0.985422	1.81	21.08	19.26	6.15623e+06	10838459	11382890
P57740	Nuclear pore complex protein Nup107 OS=Homo sapiens OX=9606 GN=NUP107 PE=1 SV=1	0	39	24	54	24	1	925	106.3	5.43	204.97	24	0	1.484	1.189	1.829	0.999172	0.936069	0.98952	22	24.47	38.1	8.82898e+07	1.20913e+08	1.6328e+08
Q1KMD3	Heterogeneous nuclear ribonucleoprotein U-like protein 2 OS=Homo sapiens OX=9606 GN=HNRNPUL2 PE=1 SV=1	0.002	13	5	8	5	1	747	85.1	4.91	24.65	5	0	2.172	0.833	1.828	0.961751	0.740831	0.984402	30.22	7.8	20.99	4.93975e+06	1.05657e+07	8.76988e+06
Q9Y2A7	Nck-associated protein 1 OS=Homo sapiens OX=9606 GN=NCKAP1 PE=1 SV=1	0	26	15	28	15	1	1128	128.7	6.62	105.69	15	0	1.832	0.967	1.827	0.995511	0.93744	0.999261	26.02	16.63	36.87	2.48029e+07	4.11926e+07	3.88356e+07
O14974	Protein phosphatase 1 regulatory subunit 12A OS=Homo sapiens OX=9606 GN=PPP1R12A PE=1 SV=1	0.002	9	6	7	6	1	1030	115.2	5.4	20.94	6	0	1.656	1.109	1.823	0.999077	0.965218	0.995639	64.08	27.78	57.25	7.99441e+06	1.35487e+07	1.75554e+07
P39023	60S ribosomal protein L3 OS=Homo sapiens OX=9606 GN=RPL3 PE=1 SV=2	0	39	18	68	18	1	403	46.1	10.18	276.92	18	0	1.742	0.887	1.819	0.990017	0.799688	0.98952	38.39	12.57	27.78	1.89825e+08	3.65863e+08	3.469e+08
Q8IY17	Neuropathy target esterase OS=Homo sapiens OX=9606 GN=PNPLA6 PE=1 SV=3	0.002	8	5	8	5	1	1375	150.9	7.74	29.5	5	0	1.687	1.105	1.818	0.995261	0.965218	0.988891	22.91	19.87	28.47	5.65467e+06	1.00057e+07	1.19434e+07
Q9P2J5	Leucine--tRNA ligase, cytoplasmic OS=Homo sapiens OX=9606 GN=LARS PE=1 SV=2	0	26	23	48	23	1	1176	134.4	7.3	167.53	23	0	1.923	1.01	1.815	0.988756	0.957207	0.996023	26.43	18.61	23.51	4.8681e+07	7.49868e+07	7.71424e+07
P51617	Interleukin-1 receptor-associated kinase 1 OS=Homo sapiens OX=9606 GN=IRAK1 PE=1 SV=2	0	20	9	23	9	1	712	76.5	6.62	98.87	9	0	1.506	1.289	1.81	0.993436	0.809974	0.997975	44.1	20.38	28.37	1.3017e+07	2.2047e+07	3.11751e+07
P38919	Eukaryotic initiation factor 4A-III OS=Homo sapiens OX=9606 GN=EIF4A3 PE=1 SV=4	0.001	14	4	14	2	1	411	46.8	6.73	46.75	4	0	2.108	0.856	1.805	0.972829	0.787902	0.98952	0.61	0.41	1.18	5.29557e+06	1.11761e+07	9.58101e+06
P07737	Profilin-1 OS=Homo sapiens OX=9606 GN=PFN1 PE=1 SV=2	0.002	23	3	5	3	1	140	15	8.27	16.74	3	0	2.162	0.87	1.805	0.972829	0.780739	0.98952	20.09	1.35	29.3	7.31236e+06	1.35365e+07	1.16577e+07
Q9BUV8	Uncharacterized protein RAB5IF OS=Homo sapiens OX=9606 GN=RAB5IF PE=2 SV=1	0.003	12	1	3	1	1	137	15.5	5.2	11.61	1	0	1.719	1.05	1.804	0.996573	0.994126	0.98952	0	0	0	6.31579e+06	10854445	1.13951e+07
O75663	TIP41-like protein OS=Homo sapiens OX=9606 GN=TIPRL PE=1 SV=2	0.001	46	6	16	6	1	272	31.4	5.91	58.57	6	0	1.927	0.926	1.801	0.990017	0.884589	0.997975	40.96	29.4	78.23	1.29431e+07	20647261	3.16738e+07
O75396	Vesicle-trafficking protein SEC22b OS=Homo sapiens OX=9606 GN=SEC22B PE=1 SV=4	0.001	40	8	20	8	1	215	24.6	6.92	79.92	8	0	1.843	1.084	1.8	0.992966	0.990728	0.996995	4.81	14.29	15.36	2.42763e+07	54118548	5.06875e+07
P62277	40S ribosomal protein S13 OS=Homo sapiens OX=9606 GN=RPS13 PE=1 SV=2	0	40	9	36	9	1	151	17.2	10.54	128.64	9	0	1.635	1.158	1.798	0.993436	0.948979	0.990992	15.58	10.51	26.35	1.63148e+08	2.34663e+08	2.71297e+08
P50914	60S ribosomal protein L14 OS=Homo sapiens OX=9606 GN=RPL14 PE=1 SV=4	0.001	25	5	18	5	1	215	23.4	10.93	55.34	5	0	1.472	1.11	1.798	0.997721	0.965538	0.990992	28	11.79	13.03	1.54488e+08	1.93268e+08	204270840
P40616	ADP-ribosylation factor-like protein 1 OS=Homo sapiens OX=9606 GN=ARL1 PE=1 SV=1	0.002	45	5	8	5	1	181	20.4	5.72	24.59	5	0	0.914	2.326	1.796	0.901025	0.00111298	0.999261	16.77	88.29	43.74	9.42685e+06	4.81047e+06	1.82787e+07
P49643	DNA primase large subunit OS=Homo sapiens OX=9606 GN=PRIM2 PE=1 SV=2	0.004	8	3	4	3	1	509	58.8	7.91	10.47	3	0	1.173	1.335	1.796	0.959038	0.742201	0.999261	371.94	7.93	320.42	4.4536e+07	12323212	2.05652e+07
Q969K3	E3 ubiquitin-protein ligase RNF34 OS=Homo sapiens OX=9606 GN=RNF34 PE=1 SV=1	0.002	30	6	7	6	1	372	41.6	4.96	22.88	6	0	1.212	0.975	1.791	0.969293	0.946941	0.98952	0	36.53	0	1.02633e+06	1.29148e+07	1.29118e+07
P20339	Ras-related protein Rab-5A OS=Homo sapiens OX=9606 GN=RAB5A PE=1 SV=2	0.002	36	5	9	3	1	215	23.6	8.15	30.66	5	0	2.112	0.611	1.79	0.962793	0.203465	0.98952	0	18.45	0	1.88654e+06	6.15542e+06	4.33361e+06
P17980	26S proteasome regulatory subunit 6A OS=Homo sapiens OX=9606 GN=PSMC3 PE=1 SV=3	0	58	22	63	22	1	439	49.2	5.24	247.77	22	0	1.762	1.063	1.789	0.988923	0.994126	0.99186	19.02	10.23	20.27	1.34159e+08	2.34033e+08	234761192
Q00610	Clathrin heavy chain 1 OS=Homo sapiens OX=9606 GN=CLTC PE=1 SV=5	0	42	51	124	51	1	1675	191.5	5.69	525.22	51	0	2.383	0.826	1.785	0.932771	0.638752	0.992599	30.17	14.88	22.43	1.50322e+08	380928060	3.26285e+08
P20042	Eukaryotic translation initiation factor 2 subunit 2 OS=Homo sapiens OX=9606 GN=EIF2S2 PE=1 SV=2	0.003	11	3	4	3	1	333	38.4	5.8	11.64	3	0	1.949	1.138	1.785	0.988756	0.955795	0.995639	59.17	29.02	0.33	6.70214e+06	1.67516e+07	18334224
P14174	Macrophage migration inhibitory factor OS=Homo sapiens OX=9606 GN=MIF PE=1 SV=4	0.008	8	1	3	1	1	115	12.5	7.88	8.42	1	0	1.5	1.189	1.782	0.995369	0.932278	0.999279	0	0	0	9988419	14978987	17803088
O60645	Exocyst complex component 3 OS=Homo sapiens OX=9606 GN=EXOC3 PE=1 SV=2	0.002	5	3	4	3	1	756	86.8	6.11	16.21	3	0	2.249	0.792	1.781	0.952112	0.726638	0.984402	71.87	31.57	19.96	2722592	6977946	4.93185e+06
P21266	Glutathione S-transferase Mu 3 OS=Homo sapiens OX=9606 GN=GSTM3 PE=1 SV=3	0.002	21	4	5	4	1	225	26.5	5.54	14.58	4	0	1.078	1.521	1.778	0.940403	0.403264	0.989662	30.77	45.57	17.04	6.28907e+06	6.35104e+06	1.02359e+07
Q06124	Tyrosine-protein phosphatase non-receptor type 11 OS=Homo sapiens OX=9606 GN=PTPN11 PE=1 SV=2	0.003	5	1	3	1	1	597	68.4	7.3	14.36	1	0	1.443	1.232	1.777	0.988923	0.927063	0.982902	0	0	0	1116396	1.61115e+06	1984349
Q99613	Eukaryotic translation initiation factor 3 subunit C OS=Homo sapiens OX=9606 GN=EIF3C PE=1 SV=1	0.001	15	9	14	9	1	913	105.3	5.68	41.83	9	0	1.571	1.067	1.776	0.995185	0.997044	0.999261	20.23	14.59	48.56	2.15839e+07	1.95859e+07	25684540
P35998	26S proteasome regulatory subunit 7 OS=Homo sapiens OX=9606 GN=PSMC2 PE=1 SV=3	0	63	22	77	22	1	433	48.6	5.95	273.54	22	0	1.747	1.004	1.77	0.990017	0.954524	0.995276	28.03	17.45	20.14	1.70813e+08	321972998	3.30841e+08
P61247	40S ribosomal protein S3a OS=Homo sapiens OX=9606 GN=RPS3A PE=1 SV=2	0	64	19	79	19	1	264	29.9	9.73	265.53	19	0	1.88	0.934	1.768	0.97742	0.888094	0.995276	29.21	14	22.51	348804821	6.53006e+08	6.18873e+08
P32969	60S ribosomal protein L9 OS=Homo sapiens OX=9606 GN=RPL9 PE=1 SV=1	0	66	11	50	11	1	192	21.9	9.95	241.91	11	0	2.06	0.759	1.767	0.964663	0.38446	0.995276	47.51	19.36	33.61	2.73785e+08	5.21378e+08	4.40061e+08
P35637	RNA-binding protein FUS OS=Homo sapiens OX=9606 GN=FUS PE=1 SV=1	0.001	24	8	14	7	1	526	53.4	9.36	58.24	8	1	2.381	0.888	1.767	0.961751	0.783392	0.996023	73.09	11.56	39.77	3.03095e+07	4.93056e+07	4.51446e+07
P35579	Myosin-9 OS=Homo sapiens OX=9606 GN=MYH9 PE=1 SV=4	0	44	75	173	75	1	1960	226.4	5.6	711.6	75	0	2.455	0.68	1.765	0.922808	0.128791	0.995276	30.05	10.32	27.71	2.81956e+08	7.0336e+08	4.66683e+08
P07951	Tropomyosin beta chain OS=Homo sapiens OX=9606 GN=TPM2 PE=1 SV=1	0.001	23	7	16	3	1	284	32.8	4.7	51.98	7	0	1.247	1.414	1.763	0.972829	0.70044	0.984402	20.67	35.74	14.82	2.64429e+06	3.29294e+06	4.7199e+06
Q14444	Caprin-1 OS=Homo sapiens OX=9606 GN=CAPRIN1 PE=1 SV=2	0.001	13	5	13	5	1	709	78.3	5.25	42.88	5	0	1.853	1.007	1.763	0.99517	0.955819	0.999279	39.26	26.94	26.14	2.52223e+07	3.95017e+07	4.0925e+07
Q86VP1	Tax1-binding protein 1 OS=Homo sapiens OX=9606 GN=TAX1BP1 PE=1 SV=2	0.001	14	7	9	7	1	789	90.8	5.43	33.5	7	0	4.177	0.434	1.762	0.779555	6.09045e-05	0.990992	0	0.77	0	1.64819e+06	2.4071e+07	4.8829e+06
Q96LT4	Sphingomyelin synthase-related protein 1 OS=Homo sapiens OX=9606 GN=SAMD8 PE=1 SV=2	0.003	4	2	3	2	1	415	48.3	8.07	14.3	2	0	1.873	0.969	1.761	0.984449	0.957207	0.991555	0	4.19	0	2.01731e+06	4.53513e+06	4.30803e+06
Q13283	Ras GTPase-activating protein-binding protein 1 OS=Homo sapiens OX=9606 GN=G3BP1 PE=1 SV=1	0	39	13	36	13	1	466	52.1	5.52	147.63	13	0	1.294	1.065	1.76	0.988923	0.994296	0.996023	28.04	19.81	36.7	6.12847e+07	9.40134e+07	1.00965e+08
Q9BRQ6	MICOS complex subunit MIC25 OS=Homo sapiens OX=9606 GN=CHCHD6 PE=1 SV=1	0.009	17	2	2	2	1	235	26.4	8.85	7.74	2	0	2.487	0.705	1.752	0.922808	0.590045	0.991555	0	0	0	2.74529e+06	3925162	2765286
P62913	60S ribosomal protein L11 OS=Homo sapiens OX=9606 GN=RPL11 PE=1 SV=2	0	40	8	24	8	1	178	20.2	9.6	91.26	8	0	1.768	1.002	1.751	0.988923	0.95217	0.995639	18.77	18.57	22.99	2.71429e+08	446693824	4.48673e+08
Q8TDX7	Serine/threonine-protein kinase Nek7 OS=Homo sapiens OX=9606 GN=NEK7 PE=1 SV=1	0.001	36	9	21	7	1	302	34.5	8.25	62.27	9	2	1.717	1.111	1.751	0.997721	0.965218	0.999261	18.86	24.02	38.04	3.36906e+07	5.90528e+07	6.69634e+07
P39748	Flap endonuclease 1 OS=Homo sapiens OX=9606 GN=FEN1 PE=1 SV=1	0	44	12	28	12	1	380	42.6	8.62	125.02	12	0	1.961	0.956	1.75	0.988923	0.929214	0.997975	23.11	15.94	22.68	4.15499e+07	7.71542e+07	6.78062e+07
Q92522	Histone H1x OS=Homo sapiens OX=9606 GN=H1FX PE=1 SV=1	0.003	10	2	5	2	1	213	22.5	10.76	13.96	2	0	1.774	0.986	1.75	0.995369	0.947152	0.999261	22.68	9.88	33.01	11872811	21950767	22209237
O60732	Melanoma-associated antigen C1 OS=Homo sapiens OX=9606 GN=MAGEC1 PE=1 SV=3	0.001	10	8	23	7	1	1142	123.6	4.3	77.92	8	0	1.457	1.216	1.749	0.990597	0.903955	0.999261	2.63	1.22	5.44	3.81948e+07	4.90653e+07	5.60081e+07
Q9HCU5	Prolactin regulatory element-binding protein OS=Homo sapiens OX=9606 GN=PREB PE=1 SV=2	0.001	28	7	13	7	1	417	45.4	7.88	57.06	7	0	1.619	1.11	1.744	0.997721	0.965218	0.999279	26.17	8.81	23.66	9.64195e+06	1.9026e+07	2.17338e+07
Q0VDF9	Heat shock 70 kDa protein 14 OS=Homo sapiens OX=9606 GN=HSPA14 PE=1 SV=1	0.004	8	2	3	2	1	509	54.8	5.59	10.45	2	0	2.281	0.765	1.744	0.956296	0.781322	0.97973	13.79	8.01	0.08	1.38297e+06	3.09816e+06	2.41194e+06
Q9Y678	Coatomer subunit gamma-1 OS=Homo sapiens OX=9606 GN=COPG1 PE=1 SV=1	0	38	20	46	19	1	874	97.7	5.47	184.42	20	1	1.754	1.013	1.743	0.993536	0.957207	0.997975	20.87	18.87	23.84	5.28271e+07	9.03863e+07	9.60177e+07
P47897	Glutamine--tRNA ligase OS=Homo sapiens OX=9606 GN=QARS PE=1 SV=1	0	34	19	40	19	1	775	87.7	7.15	153.54	19	0	2.001	1.025	1.741	0.988923	0.962948	0.999261	19.86	27.7	47.2	3.34496e+07	5.22628e+07	5.68544e+07
Q14839	Chromodomain-helicase-DNA-binding protein 4 OS=Homo sapiens OX=9606 GN=CHD4 PE=1 SV=2	0.001	11	10	14	10	1	1912	217.9	5.86	52.32	10	0	1.992	0.796	1.739	0.976301	0.6622	0.996023	11.13	5.07	12.54	2.77739e+06	8.29018e+06	6.41206e+06
Q9BRB3	Phosphatidylinositol N-acetylglucosaminyltransferase subunit Q OS=Homo sapiens OX=9606 GN=PIGQ PE=1 SV=3	0.002	5	2	5	2	1	760	84	8.05	22.03	2	0	1.783	0.975	1.739	0.997242	0.965218	0.995276	0	0	0	1126181	2.00828e+06	4.29293e+06
Q9NZT2	Opioid growth factor receptor OS=Homo sapiens OX=9606 GN=OGFR PE=1 SV=3	0.006	5	2	3	2	1	677	73.3	4.84	9.72	2	0	1.848	1.035	1.737	0.993434	0.998505	0.982385	0	0	14.31	1.54746e+06	1.94208e+06	2.79286e+06
P63104	14-3-3 protein zeta/delta OS=Homo sapiens OX=9606 GN=YWHAZ PE=1 SV=1	0	58	14	55	12	1	245	27.7	4.79	188.16	14	0	1.542	1.125	1.733	0.997721	0.961746	0.996023	14.3	24	19.94	170366555	2.60763e+08	3.00173e+08
P46531	Neurogenic locus notch homolog protein 1 OS=Homo sapiens OX=9606 GN=NOTCH1 PE=1 SV=4	0.001	5	8	14	7	1	2555	272.3	5.12	50.91	8	0	1.82	1.119	1.733	0.991817	0.959383	0.995276	5.13	40.84	29.2	3.72159e+06	7.54353e+06	1.09566e+07
Q9Y5Y2	Cytosolic Fe-S cluster assembly factor NUBP2 OS=Homo sapiens OX=9606 GN=NUBP2 PE=1 SV=1	0	63	11	23	11	1	271	28.8	5.83	99.89	11	0	1.606	1.087	1.732	0.997721	0.989567	0.997225	25.84	17.01	16.77	2.62974e+07	5.1099e+07	5.2349e+07
P36578	60S ribosomal protein L4 OS=Homo sapiens OX=9606 GN=RPL4 PE=1 SV=5	0	44	20	66	20	1	427	47.7	11.06	250.48	20	0	1.535	1.046	1.73	0.997721	0.978502	0.996023	23.38	17.34	19.53	2.63726e+08	4.26252e+08	4.6568e+08
P30048	Thioredoxin-dependent peroxide reductase, mitochondrial OS=Homo sapiens OX=9606 GN=PRDX3 PE=1 SV=3	0.002	27	4	8	4	1	256	27.7	7.78	28.15	4	0	2.117	0.761	1.729	0.981403	0.456703	0.996023	26.98	14.93	13.28	9.25663e+06	1.76589e+07	1.59704e+07
O96013	Serine/threonine-protein kinase PAK 4 OS=Homo sapiens OX=9606 GN=PAK4 PE=1 SV=1	0.009	7	2	2	2	1	591	64	9.73	8.09	2	0	2.524	0.685	1.729	0.930736	0.652613	0.98952	0	0	0	396998	1.00212e+06	686529
P46821	Microtubule-associated protein 1B OS=Homo sapiens OX=9606 GN=MAP1B PE=1 SV=2	0.002	4	6	9	6	1	2468	270.5	4.81	29.26	6	0	1.434	1.108	1.728	0.992966	0.965218	0.996023	35.71	13.48	23.18	5.72559e+06	1.03574e+07	1.16433e+07
Q9Y5V3	Melanoma-associated antigen D1 OS=Homo sapiens OX=9606 GN=MAGED1 PE=1 SV=3	0.001	25	10	18	8	1	778	86.1	5.83	76.33	10	1	1.452	1.057	1.727	0.992966	0.991576	0.999261	33.53	3.46	25.51	12217609	1.33264e+07	1.54984e+07
P06753	Tropomyosin alpha-3 chain OS=Homo sapiens OX=9606 GN=TPM3 PE=1 SV=2	0.001	33	8	23	4	1	285	32.9	4.72	79.44	8	4	1.729	0.975	1.725	0.995261	0.943274	0.999261	18.41	11.28	12.62	5.0561e+07	8.12977e+07	9.17876e+07
Q9NQX3	Gephyrin OS=Homo sapiens OX=9606 GN=GPHN PE=1 SV=1	0.002	10	3	4	3	1	736	79.7	5.43	20.64	3	0	0.981	1.758	1.725	0.920281	0.30345	0.989662	38.65	27.01	12.84	2.86197e+06	2.36503e+06	4.6493e+06
Q96KP1	Exocyst complex component 2 OS=Homo sapiens OX=9606 GN=EXOC2 PE=1 SV=1	0.002	10	6	10	6	1	924	104	6.9	27.07	6	0	1.375	1.367	1.72	0.988923	0.688251	0.996023	10.8	19.98	9.09	5.54634e+06	9.54082e+06	1.31601e+07
Q9BYG3	MKI67 FHA domain-interacting nucleolar phosphoprotein OS=Homo sapiens OX=9606 GN=NIFK PE=1 SV=1	0.006	13	2	2	2	1	293	34.2	9.88	9.34	2	0	3.118	0.551	1.719	0.84565	0.252901	0.98952	0	0	0	384223	1.19812e+06	660460
P15311	Ezrin OS=Homo sapiens OX=9606 GN=EZR PE=1 SV=4	0.002	13	7	11	3	1	586	69.4	6.27	27.95	7	0	1.668	1.029	1.717	0.997721	0.970557	0.997975	36.74	21.62	14.86	1.00213e+07	1.40694e+07	1.59813e+07
Q13151	Heterogeneous nuclear ribonucleoprotein A0 OS=Homo sapiens OX=9606 GN=HNRNPA0 PE=1 SV=1	0	48	10	27	10	1	305	30.8	9.29	106.1	10	0	1.829	0.994	1.715	0.992966	0.948979	0.999261	12.53	9.9	17.8	4.14296e+07	7.80592e+07	78960378
O43684	Mitotic checkpoint protein BUB3 OS=Homo sapiens OX=9606 GN=BUB3 PE=1 SV=1	0	46	9	25	9	1	328	37.1	6.84	104.93	9	0	2.015	0.746	1.714	0.980507	0.348891	0.999261	40.11	9.16	23.12	42008119	91540396	7.39172e+07
Q5VYK3	Proteasome adapter and scaffold protein ECM29 OS=Homo sapiens OX=9606 GN=ECPAS PE=1 SV=2	0	25	29	59	29	1	1845	204.2	7.12	235.77	29	0	1.55	1.051	1.713	0.997109	0.988057	0.999261	38.59	22.88	24.59	5.57653e+07	7.84909e+07	8.92905e+07
P62820	Ras-related protein Rab-1A OS=Homo sapiens OX=9606 GN=RAB1A PE=1 SV=3	0	55	10	37	2	1	205	22.7	6.21	126.2	10	0	2.634	0.651	1.713	0.932771	0.116741	0.996023	133.49	33.26	45.34	6.35451e+06	1.40067e+07	9.50434e+06
Q8NE71	ATP-binding cassette sub-family F member 1 OS=Homo sapiens OX=9606 GN=ABCF1 PE=1 SV=2	0	29	13	28	13	1	845	95.9	6.8	101.09	13	0	1.939	0.924	1.712	0.990017	0.884589	0.999261	16.27	17.41	28.01	2.12359e+07	9.2821e+07	3.90584e+07
P62333	26S proteasome regulatory subunit 10B OS=Homo sapiens OX=9606 GN=PSMC6 PE=1 SV=1	0	52	17	55	17	1	389	44.1	7.49	216.35	17	0	1.765	1.075	1.709	0.988923	0.997497	0.996023	25.56	20.1	23.88	1.88982e+08	3.208e+08	3.14615e+08
P52735	Guanine nucleotide exchange factor VAV2 OS=Homo sapiens OX=9606 GN=VAV2 PE=1 SV=2	0.003	5	3	5	3	1	878	101.2	7.08	12.69	3	0	1.614	0.998	1.706	0.997242	0.978502	0.996023	0	0.61	9.14	1.19147e+06	2.14736e+06	3.76185e+06
Q92598	Heat shock protein 105 kDa OS=Homo sapiens OX=9606 GN=HSPH1 PE=1 SV=1	0	31	17	27	17	1	858	96.8	5.39	93.02	17	0	1.583	1.003	1.705	0.993536	0.953838	0.999279	35.72	39.55	34.35	2.46552e+07	4.45634e+07	4.39138e+07
Q9Y613	FH1/FH2 domain-containing protein 1 OS=Homo sapiens OX=9606 GN=FHOD1 PE=1 SV=3	0.003	4	2	3	2	1	1164	126.5	6.39	11.69	2	0	1.322	1.17	1.704	0.978192	0.947152	0.996023	0	14.27	0	1.56597e+06	3.00812e+06	3.66481e+06
O15371	Eukaryotic translation initiation factor 3 subunit D OS=Homo sapiens OX=9606 GN=EIF3D PE=1 SV=1	0	35	13	30	13	1	548	63.9	6.05	117.61	13	0	1.589	1.041	1.702	0.997721	0.981656	0.999279	32.79	18.82	16.22	3.23431e+07	5.89038e+07	74832667
C9J7I0	UBAP1-MVB12-associated (UMA)-domain containing protein 1 OS=Homo sapiens OX=9606 GN=UMAD1 PE=2 SV=2	0.002	43	3	5	3	1	137	15.2	4.48	23.59	3	0	2.388	0.7	1.702	0.958761	0.291975	0.996023	2.67	0	0	7.76888e+06	16953292	3820330
P30044	Peroxiredoxin-5, mitochondrial OS=Homo sapiens OX=9606 GN=PRDX5 PE=1 SV=4	0.002	44	5	10	5	1	214	22.1	8.7	29.99	5	0	2.555	0.925	1.699	0.925083	0.947152	0.996023	40.3	4.33	57.96	3.42891e+06	2.58827e+06	5.29881e+06
P62753	40S ribosomal protein S6 OS=Homo sapiens OX=9606 GN=RPS6 PE=1 SV=1	0	35	10	36	10	1	249	28.7	10.84	145.66	10	0	1.743	1.031	1.697	0.990017	0.965218	0.996023	29.28	20.35	14.46	2.05413e+08	3.33477e+08	3.19754e+08
O00231	26S proteasome non-ATPase regulatory subunit 11 OS=Homo sapiens OX=9606 GN=PSMD11 PE=1 SV=3	0	51	19	48	19	1	422	47.4	6.48	159.83	19	0	1.471	1.046	1.692	0.997721	0.978502	0.996023	34.17	15.21	14.4	1.34104e+08	1.96183e+08	1.62281e+08
Q9UBQ5	Eukaryotic translation initiation factor 3 subunit K OS=Homo sapiens OX=9606 GN=EIF3K PE=1 SV=1	0.002	16	3	6	3	1	218	25	4.93	18.93	3	0	0.865	1.629	1.692	0.882033	0.2657	0.996023	0	27.33	0	2.42241e+06	5.50771e+06	8.7263e+06
Q09666	Neuroblast differentiation-associated protein AHNAK OS=Homo sapiens OX=9606 GN=AHNAK PE=1 SV=2	0	44	99	224	99	1	5890	628.7	6.15	809.3	99	0	1.777	0.974	1.691	0.988923	0.940892	0.996023	27.18	15	28.8	2.53606e+08	5.53724e+08	5.13637e+08
P38159	RNA-binding motif protein, X chromosome OS=Homo sapiens OX=9606 GN=RBMX PE=1 SV=3	0.001	21	7	16	7	1	391	42.3	10.05	59.02	7	0	2.082	0.896	1.689	0.97742	0.823667	0.999261	14.61	13.55	8.94	3.56727e+07	83761145	75725526
P62191	26S proteasome regulatory subunit 4 OS=Homo sapiens OX=9606 GN=PSMC1 PE=1 SV=1	0	47	18	46	17	1	440	49.2	6.21	188.37	18	1	1.864	0.982	1.686	0.979942	0.947152	0.996023	28.28	16.1	14.66	90822133	1.76507e+08	1.50928e+08
P30566	Adenylosuccinate lyase OS=Homo sapiens OX=9606 GN=ADSL PE=1 SV=2	0	39	11	19	11	1	484	54.9	7.11	92.21	11	0	2.414	0.706	1.686	0.961751	0.176949	0.999261	22.18	10.78	27.88	1.71441e+07	5.45271e+07	3.97101e+07
O00303	Eukaryotic translation initiation factor 3 subunit F OS=Homo sapiens OX=9606 GN=EIF3F PE=1 SV=1	0.001	32	7	16	7	1	357	37.5	5.45	60.6	7	0	1.76	0.963	1.685	0.997109	0.928527	0.999261	30.19	14.05	7.64	2.26208e+07	5.08741e+07	5.37062e+07
Q9BY77	Polymerase delta-interacting protein 3 OS=Homo sapiens OX=9606 GN=POLDIP3 PE=1 SV=2	0.002	23	6	8	6	1	421	46.1	9.99	23.16	6	0	1.492	1.195	1.685	0.99517	0.928527	0.996023	3.09	13.7	24.6	4.11324e+06	8.01758e+06	7.28832e+06
Q07020	60S ribosomal protein L18 OS=Homo sapiens OX=9606 GN=RPL18 PE=1 SV=2	0	38	8	36	8	1	188	21.6	11.72	123.27	8	0	1.848	0.916	1.684	0.981946	0.863126	0.996023	17.71	3.89	10.68	1.92977e+08	3.83262e+08	3.23995e+08
Q5BKZ1	DBIRD complex subunit ZNF326 OS=Homo sapiens OX=9606 GN=ZNF326 PE=1 SV=2	0.001	13	5	10	5	1	582	65.6	5.15	36.02	5	0	2.28	0.715	1.678	0.957097	0.384027	0.996023	6.84	6.97	10.75	3.3489e+06	9.60572e+06	5.87938e+06
Q9NRW7	Vacuolar protein sorting-associated protein 45 OS=Homo sapiens OX=9606 GN=VPS45 PE=1 SV=1	0.001	11	4	10	4	1	570	65	8.24	34.84	4	0	1.551	0.871	1.672	0.997242	0.839063	0.996023	13.74	15.22	20	5.46307e+06	7.65974e+06	8.94928e+06
O96007	Molybdopterin synthase catalytic subunit OS=Homo sapiens OX=9606 GN=MOCS2 PE=1 SV=1	0.005	11	1	3	1	1	188	20.9	5.44	10.13	1	0	2.188	0.764	1.671	0.972829	0.756865	0.996023	0	0	0	1142672	2.50044e+06	1.90975e+06
Q9BVX2	Transmembrane protein 106C OS=Homo sapiens OX=9606 GN=TMEM106C PE=1 SV=1	0.002	13	1	4	1	1	250	27.9	6.77	14.59	1	0	1.902	0.878	1.67	0.990017	0.932278	0.98952	0	0	0	1.40683e+06	2.67634e+06	2349595
O15067	Phosphoribosylformylglycinamidine synthase OS=Homo sapiens OX=9606 GN=PFAS PE=1 SV=4	0.001	16	10	20	10	1	1338	144.6	5.76	74.79	10	0	1.479	0.87	1.668	0.993434	0.814788	0.996023	23.43	10.93	28.9	6.44307e+06	1.30514e+07	9.62021e+06
O00233	26S proteasome non-ATPase regulatory subunit 9 OS=Homo sapiens OX=9606 GN=PSMD9 PE=1 SV=3	0.002	26	6	7	6	1	223	24.7	6.95	18.18	6	0	1.744	1.044	1.667	0.993536	0.98511	0.996408	71.5	6.25	36.05	1.1439e+07	1.18498e+07	1.33311e+07
P27658	Collagen alpha-1(VIII) chain OS=Homo sapiens OX=9606 GN=COL8A1 PE=1 SV=2	0.003	4	2	5	2	1	744	73.3	9.61	14.25	2	0	1.229	1.356	1.666	0.972829	0.780739	0.996023	13.78	11.17	25.03	2.94682e+06	3375420	4.33663e+06
Q99460	26S proteasome non-ATPase regulatory subunit 1 OS=Homo sapiens OX=9606 GN=PSMD1 PE=1 SV=2	0	49	33	108	33	1	953	105.8	5.39	477.64	33	0	1.648	0.944	1.66	0.992966	0.909161	0.996023	27.89	17.53	19.85	2.22511e+08	3.29143e+08	3.27516e+08
P51452	Dual specificity protein phosphatase 3 OS=Homo sapiens OX=9606 GN=DUSP3 PE=1 SV=1	0.002	14	2	4	2	1	185	20.5	7.8	14.92	2	0	1.768	0.939	1.66	0.992966	0.948979	0.996023	0	0	0	2121193	3.75032e+06	3522118
Q3KQU3	MAP7 domain-containing protein 1 OS=Homo sapiens OX=9606 GN=MAP7D1 PE=1 SV=1	0.002	9	5	9	5	1	841	92.8	10.11	27.24	5	0	1.703	1.077	1.659	0.995369	0.987128	0.997225	22.43	5.59	30.24	3.57946e+06	7.18059e+06	5.47205e+06
O14744	Protein arginine N-methyltransferase 5 OS=Homo sapiens OX=9606 GN=PRMT5 PE=1 SV=4	0.001	16	8	17	8	1	637	72.6	6.29	50.39	8	0	1.687	0.969	1.658	0.997605	0.938395	0.999261	19.19	22.96	10.41	1.69204e+07	2.7854e+07	2.58756e+07
P54105	Methylosome subunit pICln OS=Homo sapiens OX=9606 GN=CLNS1A PE=1 SV=1	0.001	44	5	10	5	1	237	26.2	4.11	52.18	5	0	2.015	0.822	1.656	0.990017	0.636931	0.997975	55.31	38.95	34.44	2.34761e+07	4.29489e+07	4.17761e+07
Q14978	Nucleolar and coiled-body phosphoprotein 1 OS=Homo sapiens OX=9606 GN=NOLC1 PE=1 SV=2	0.003	4	2	5	2	1	699	73.6	9.47	13.45	2	0	1.973	0.84	1.656	0.972829	0.848536	0.996023	6.4	6.82	16.1	2.64124e+06	5.1098e+06	4.17752e+06
Q02878	60S ribosomal protein L6 OS=Homo sapiens OX=9606 GN=RPL6 PE=1 SV=3	0	48	15	57	15	1	288	32.7	10.58	189.52	15	0	1.736	0.988	1.654	0.990017	0.947152	0.996023	24.02	20.33	17.62	1.67962e+08	2.91957e+08	3.44222e+08
P61313	60S ribosomal protein L15 OS=Homo sapiens OX=9606 GN=RPL15 PE=1 SV=2	0	31	7	31	7	1	204	24.1	11.62	97.68	7	0	1.609	0.974	1.654	0.995261	0.942356	0.996023	18.77	8.13	16.27	1.03751e+08	1.6766e+08	1.70142e+08
Q9NR30	Nucleolar RNA helicase 2 OS=Homo sapiens OX=9606 GN=DDX21 PE=1 SV=5	0	20	11	24	9	1	783	87.3	9.28	86.29	11	2	1.743	0.899	1.652	0.997242	0.8237	0.999279	22.61	8.31	20.91	3.09217e+07	6.00353e+07	4.53636e+07
Q99459	Cell division cycle 5-like protein OS=Homo sapiens OX=9606 GN=CDC5L PE=1 SV=2	0.003	4	3	5	3	1	802	92.2	8.18	13.4	3	0	1.611	1.062	1.652	0.998869	0.994296	0.996023	7.37	8.15	5.29	4.34901e+06	6.54974e+06	6.81793e+06
P42766	60S ribosomal protein L35 OS=Homo sapiens OX=9606 GN=RPL35 PE=1 SV=2	0.001	30	5	24	5	1	123	14.5	11.05	72.21	5	0	1.462	1.027	1.648	0.997721	0.965218	0.996023	21.49	13.82	35.4	7.08088e+07	1.03626e+08	1.03679e+08
P22234	Multifunctional protein ADE2 OS=Homo sapiens OX=9606 GN=PAICS PE=1 SV=3	0	50	11	38	11	1	425	47	7.23	158.09	11	0	1.742	0.908	1.644	0.997109	0.849931	0.999261	13.12	12.02	11.26	3.82902e+07	6.72921e+07	6.14374e+07
Q9Y6G9	Cytoplasmic dynein 1 light intermediate chain 1 OS=Homo sapiens OX=9606 GN=DYNC1LI1 PE=1 SV=3	0.002	13	4	7	4	1	523	56.5	6.42	26.81	4	0	1.245	1.32	1.644	0.972829	0.780739	0.997225	19.75	32.81	12.87	4.33104e+06	7.14231e+06	7.4422e+06
P00492	Hypoxanthine-guanine phosphoribosyltransferase OS=Homo sapiens OX=9606 GN=HPRT1 PE=1 SV=2	0.002	26	5	9	5	1	218	24.6	6.68	21.25	5	0	1.503	1.067	1.643	0.992966	0.997192	0.999261	22.49	42.86	45.39	1.54972e+07	2.45732e+07	2.56147e+07
P43686	26S proteasome regulatory subunit 6B OS=Homo sapiens OX=9606 GN=PSMC4 PE=1 SV=2	0	65	19	64	19	1	418	47.3	5.21	260.25	19	0	1.67	0.97	1.641	0.992966	0.937569	0.996023	21.65	12.08	7.05	1.15273e+08	2.06404e+08	2.10595e+08
Q9UGP4	LIM domain-containing protein 1 OS=Homo sapiens OX=9606 GN=LIMD1 PE=1 SV=1	0	39	13	21	13	1	676	72.1	6.65	88.3	13	0	3.177	1.269	1.64	0.919572	0.844678	0.996023	134.28	20.89	38.55	8.5412e+06	3.57238e+07	5.10141e+07
O76021	Ribosomal L1 domain-containing protein 1 OS=Homo sapiens OX=9606 GN=RSL1D1 PE=1 SV=3	0.001	17	5	12	5	1	490	54.9	10.13	46.55	5	0	1.855	0.787	1.64	0.990484	0.611026	0.998788	18.44	0.76	8.76	6.68497e+06	12033342	6.17418e+06
Q96BN8	Ubiquitin thioesterase otulin OS=Homo sapiens OX=9606 GN=OTULIN PE=1 SV=3	0.006	11	3	3	3	1	352	40.2	5.47	9.78	3	0	1.503	1.089	1.636	0.997605	0.967735	0.996023	47.17	4.37	42.61	1.168e+06	3.96972e+06	1.81033e+06
O94966	Ubiquitin carboxyl-terminal hydrolase 19 OS=Homo sapiens OX=9606 GN=USP19 PE=1 SV=2	0	19	12	21	12	1	1318	145.6	6.28	84.43	12	0	1.655	1.084	1.628	0.997242	0.991159	0.999261	29.76	21.94	24.74	1.66501e+07	2.61612e+07	2.94322e+07
P62081	40S ribosomal protein S7 OS=Homo sapiens OX=9606 GN=RPS7 PE=1 SV=1	0	56	9	35	9	1	194	22.1	10.1	158.06	9	0	1.884	0.883	1.627	0.97742	0.787902	0.996023	18.22	16.27	22.09	1.02333e+08	1.24588e+08	1.31942e+08
O76094	Signal recognition particle subunit SRP72 OS=Homo sapiens OX=9606 GN=SRP72 PE=1 SV=3	0	29	12	29	12	1	671	74.6	9.26	114.96	12	0	1.98	0.906	1.627	0.992966	0.84029	0.996023	13.18	20.35	10.74	2.14916e+07	4.81767e+07	4.10387e+07
Q16181	Septin-7 OS=Homo sapiens OX=9606 GN=SEPT7 PE=1 SV=2	0.001	30	8	16	8	1	437	50.6	8.63	53.7	8	0	1.629	1.306	1.622	0.999054	0.778764	0.999261	33.13	38.75	24.5	1.22155e+07	2.21893e+07	27494730
Q9UNM6	26S proteasome non-ATPase regulatory subunit 13 OS=Homo sapiens OX=9606 GN=PSMD13 PE=1 SV=2	0	45	13	25	13	1	376	42.9	5.81	86.02	13	0	1.333	1.242	1.618	0.984256	0.863126	0.999261	17.14	11.25	24.58	4.09131e+07	5.50558e+07	7.016e+07
P07305	Histone H1.0 OS=Homo sapiens OX=9606 GN=H1F0 PE=1 SV=3	0.001	19	4	13	4	1	194	20.9	10.84	42.31	4	0	1.851	0.827	1.616	0.98642	0.660903	0.999261	6.87	3.54	16.2	4.97202e+07	101581186	8.03187e+07
Q7Z5K2	Wings apart-like protein homolog OS=Homo sapiens OX=9606 GN=WAPL PE=1 SV=1	0.005	4	3	4	3	1	1190	132.9	5.44	10.27	3	0	2	0.807	1.614	0.98468	0.864371	0.999261	0	0	0	2.03718e+06	697229	562399
P62195	26S proteasome regulatory subunit 8 OS=Homo sapiens OX=9606 GN=PSMC5 PE=1 SV=1	0	57	17	50	16	1	406	45.6	7.55	202.86	17	0	1.644	1.019	1.612	0.992966	0.959229	0.997225	27.01	13.37	22.51	6.98677e+07	1.22485e+08	1.41768e+08
P61978	Heterogeneous nuclear ribonucleoprotein K OS=Homo sapiens OX=9606 GN=HNRNPK PE=1 SV=1	0	61	22	83	22	1	463	50.9	5.54	368.2	22	0	1.601	1.001	1.611	0.995369	0.952003	0.997391	41.67	35.13	22.78	2.7756e+08	4.25325e+08	4.40622e+08
Q14738	Serine/threonine-protein phosphatase 2A 56 kDa regulatory subunit delta isoform OS=Homo sapiens OX=9606 GN=PPP2R5D PE=1 SV=1	0.001	17	7	11	5	1	602	69.9	8.13	37.48	7	2	1.445	1.03	1.61	0.990017	0.965218	0.999261	13.03	15.73	20.16	1.09519e+07	3.06867e+07	2.36562e+07
P53396	ATP-citrate synthase OS=Homo sapiens OX=9606 GN=ACLY PE=1 SV=3	0.001	17	13	22	13	1	1101	120.8	7.33	68.64	13	0	1.637	1.016	1.609	0.993536	0.959846	0.996023	9.05	4.64	10.22	1.98562e+07	3.77106e+07	3.87667e+07
P20645	Cation-dependent mannose-6-phosphate receptor OS=Homo sapiens OX=9606 GN=M6PR PE=1 SV=1	0.002	19	3	5	3	1	277	31	5.83	18.73	3	0	1.851	0.869	1.608	0.997721	0.756865	0.997225	32.34	5.7	24.65	2.25588e+07	3.19971e+07	2.91278e+07
P62910	60S ribosomal protein L32 OS=Homo sapiens OX=9606 GN=RPL32 PE=1 SV=2	0	35	5	30	5	1	135	15.9	11.33	106.8	5	0	1.821	0.922	1.604	0.98468	0.870389	0.997975	5.8	1.2	6.44	97911479	1.60299e+08	1.55892e+08
Q9UHB6	LIM domain and actin-binding protein 1 OS=Homo sapiens OX=9606 GN=LIMA1 PE=1 SV=1	0.003	8	4	5	4	1	759	85.2	6.84	13.64	4	0	1.517	1.056	1.602	0.997605	0.997497	0.999261	2.16	13.9	22.85	3.62321e+06	6698008	7.1917e+06
O60884	DnaJ homolog subfamily A member 2 OS=Homo sapiens OX=9606 GN=DNAJA2 PE=1 SV=1	0.002	14	3	7	3	1	412	45.7	6.48	25.01	3	0	0.971	1.602	1.6	0.91547	0.265816	0.996023	43.8	8.62	42.07	4.87037e+06	7.29718e+06	9.4427e+06
Q9HBH0	Rho-related GTP-binding protein RhoF OS=Homo sapiens OX=9606 GN=RHOF PE=1 SV=1	0.004	24	3	3	3	1	211	23.6	8.65	10.37	3	0	0.866	1.847	1.6	0.890225	0.0548398	0.999261	68.67	25.07	63.36	1.24792e+07	5.62808e+06	1.10082e+07
P62750	60S ribosomal protein L23a OS=Homo sapiens OX=9606 GN=RPL23A PE=1 SV=1	0	44	8	23	8	1	156	17.7	10.45	84.8	8	0	1.662	0.91	1.599	0.992966	0.849931	0.997975	25.15	16.01	18.79	9.51359e+07	1.39881e+08	2.07482e+08
Q9BTX1	Nucleoporin NDC1 OS=Homo sapiens OX=9606 GN=NDC1 PE=1 SV=2	0.002	11	4	5	4	1	674	76.3	9.09	17.14	4	0	1.687	0.948	1.599	0.997242	0.957207	0.996023	36.41	2.25	33.83	1811241	2.70059e+06	2577757
Q5VIR6	Vacuolar protein sorting-associated protein 53 homolog OS=Homo sapiens OX=9606 GN=VPS53 PE=1 SV=1	0.004	6	3	4	3	1	699	79.6	6.02	12.32	3	0	1.106	1.334	1.595	0.95728	0.830759	0.999261	20.91	12.05	30.49	3.06165e+06	4.09073e+06	5.3592e+06
P04899	Guanine nucleotide-binding protein G(i) subunit alpha-2 OS=Homo sapiens OX=9606 GN=GNAI2 PE=1 SV=3	0	50	12	37	7	1	355	40.4	5.54	136.49	12	0	1.75	1.022	1.594	0.998331	0.962132	0.996023	24.76	9.39	18.5	2.18153e+07	3.39985e+07	3.45767e+07
P61020	Ras-related protein Rab-5B OS=Homo sapiens OX=9606 GN=RAB5B PE=1 SV=1	0.002	32	5	9	3	1	215	23.7	8.13	29.61	5	0	2.197	0.615	1.594	0.966674	0.0793109	0.999261	15.72	7.28	40.74	4.79679e+06	1.19045e+07	8.79123e+06
P23921	Ribonucleoside-diphosphate reductase large subunit OS=Homo sapiens OX=9606 GN=RRM1 PE=1 SV=1	0	37	17	33	17	1	792	90	7.15	136.71	17	0	1.668	0.951	1.593	0.999172	0.916929	0.999261	48.25	14.17	14.33	4.02465e+07	5.57124e+07	5.52913e+07
Q6P5R6	60S ribosomal protein L22-like 1 OS=Homo sapiens OX=9606 GN=RPL22L1 PE=1 SV=2	0.002	36	3	5	2	1	122	14.6	9.38	19.06	3	0	2.597	0.614	1.593	0.923815	0.384755	0.999261	0	0	0	818912	2.1264e+06	1304749
P09661	U2 small nuclear ribonucleoprotein A' OS=Homo sapiens OX=9606 GN=SNRPA1 PE=1 SV=2	0.001	50	13	25	13	1	255	28.4	8.62	77.93	13	0	1.462	1.016	1.591	0.992966	0.96211	0.997975	20.41	36.15	25.92	4.60326e+07	7.07169e+07	7.15375e+07
P84098	60S ribosomal protein L19 OS=Homo sapiens OX=9606 GN=RPL19 PE=1 SV=1	0.001	19	5	22	5	1	196	23.5	11.47	74.14	5	0	1.591	1.021	1.586	0.996573	0.961746	0.999261	20.79	34.95	3.85	8.54158e+07	1.21932e+08	1.361e+08
P32119	Peroxiredoxin-2 OS=Homo sapiens OX=9606 GN=PRDX2 PE=1 SV=5	0	67	15	42	14	1	198	21.9	5.97	162.44	15	0	1.678	0.885	1.585	0.992966	0.794484	0.999261	44.11	14.69	37.22	8.91345e+07	1.5047e+08	1.29427e+08
P62269	40S ribosomal protein S18 OS=Homo sapiens OX=9606 GN=RPS18 PE=1 SV=3	0	48	12	59	12	1	152	17.7	10.99	177.96	12	0	1.371	1.233	1.584	0.992966	0.888094	0.999261	20.05	19.89	15.78	8.48934e+08	1.0363e+09	1.3125e+09
P62633	Cellular nucleic acid-binding protein OS=Homo sapiens OX=9606 GN=CNBP PE=1 SV=1	0.001	32	4	10	4	1	177	19.5	7.71	36.58	4	0	1.589	0.891	1.579	0.995261	0.817489	0.996023	41.19	3.59	15.42	2.85764e+07	3.56666e+07	4.25577e+07
Q9Y3U8	60S ribosomal protein L36 OS=Homo sapiens OX=9606 GN=RPL36 PE=1 SV=3	0.001	30	3	11	3	1	105	12.2	11.59	35.01	3	0	1.554	1.178	1.577	0.997605	0.943274	0.999261	20.51	10.99	22.24	5.2435e+07	8.34086e+07	94276285
O14678	ATP-binding cassette sub-family D member 4 OS=Homo sapiens OX=9606 GN=ABCD4 PE=1 SV=1	0.003	11	4	4	4	1	606	68.6	6.55	14.36	4	0	1.459	1.009	1.577	0.992966	0.961746	0.999261	22.74	36.41	12.14	9.03866e+06	1.03336e+07	1.35252e+07
O14777	Kinetochore protein NDC80 homolog OS=Homo sapiens OX=9606 GN=NDC80 PE=1 SV=1	0.002	7	3	5	3	1	642	73.9	5.6	17.78	3	0	1.054	1.432	1.576	0.940483	0.573591	0.999261	9.11	6.54	14.99	7.84791e+06	9.70809e+06	1.29212e+07
Q13442	28 kDa heat- and acid-stable phosphoprotein OS=Homo sapiens OX=9606 GN=PDAP1 PE=1 SV=1	0.009	9	1	2	1	1	181	20.6	8.87	7.66	1	0	1.963	0.803	1.576	0.988923	0.843488	0.999279	0	0	0	773396	1.51827e+06	1.21892e+06
Q9NZW5	MAGUK p55 subfamily member 6 OS=Homo sapiens OX=9606 GN=MPP6 PE=1 SV=2	0.001	16	7	11	7	1	540	61.1	6.18	31.93	7	0	1.424	1.051	1.575	0.992792	0.989567	0.999279	11.24	9.17	14.58	8.49867e+06	1.39816e+07	1.47766e+07
P62258	14-3-3 protein epsilon OS=Homo sapiens OX=9606 GN=YWHAE PE=1 SV=1	0.001	49	8	23	6	1	255	29.2	4.74	73	8	0	1.55	1.025	1.574	0.992966	0.965218	0.996023	17.79	9.09	11.84	2.95349e+07	36189884	3.00649e+07
Q9BTT0	Acidic leucine-rich nuclear phosphoprotein 32 family member E OS=Homo sapiens OX=9606 GN=ANP32E PE=1 SV=1	0.002	19	5	9	5	1	268	30.7	3.85	31.57	5	0	2.012	0.764	1.574	0.988923	0.362351	0.996023	14.46	5.3	18.54	2.77926e+07	5.53537e+07	3.41284e+07
P57105	Synaptojanin-2-binding protein OS=Homo sapiens OX=9606 GN=SYNJ2BP PE=1 SV=2	0.002	19	2	4	2	1	145	15.9	6.3	16	2	0	1.269	1.24	1.574	0.976301	0.911672	0.999261	28.13	29.79	1.63	4.02624e+06	4.99359e+06	6.35096e+06
P17096	High mobility group protein HMG-I/HMG-Y OS=Homo sapiens OX=9606 GN=HMGA1 PE=1 SV=3	0.001	41	3	8	3	1	107	11.7	10.32	37.76	3	0	3.734	0.878	1.573	0.841893	0.787902	0.996023	6.22	16.3	58.01	1.05603e+07	2.68508e+07	17979619
Q9P2D3	HEAT repeat-containing protein 5B OS=Homo sapiens OX=9606 GN=HEATR5B PE=1 SV=2	0.009	2	2	2	2	1	2071	224.2	7.17	8.09	2	0	1.391	1.13	1.572	0.988923	0.957207	0.999279	30.67	43.3	12.26	674565	967374	1.05997e+06
Q9Y3D8	Adenylate kinase isoenzyme 6 OS=Homo sapiens OX=9606 GN=AK6 PE=1 SV=1	0.003	23	2	5	2	1	172	20	4.58	13.35	2	0	1.947	0.807	1.571	0.979942	0.758757	0.999261	0	0	0	3.28418e+06	7.5292e+06	5161050
P98179	RNA-binding protein 3 OS=Homo sapiens OX=9606 GN=RBM3 PE=1 SV=1	0.002	39	3	7	3	1	157	17.2	8.91	29.85	3	0	1.963	0.8	1.57	0.990017	0.537162	0.997225	9.16	21.42	42.94	1.29855e+07	2.66945e+07	22150936
Q96TC7	Regulator of microtubule dynamics protein 3 OS=Homo sapiens OX=9606 GN=RMDN3 PE=1 SV=2	0.001	20	6	9	6	1	470	52.1	5.1	31.8	6	0	1.222	1.283	1.568	0.968307	0.829547	0.999279	11.04	9.31	20.4	5.20837e+06	6.40036e+06	8.28802e+06
P11940	Polyadenylate-binding protein 1 OS=Homo sapiens OX=9606 GN=PABPC1 PE=1 SV=2	0	26	13	33	9	1	636	70.6	9.5	110.82	13	4	1.567	0.978	1.565	0.997721	0.945207	0.999261	20.58	11.64	10.91	5.70344e+07	9.83426e+07	9.52132e+07
Q86VY4	Testis-specific Y-encoded-like protein 5 OS=Homo sapiens OX=9606 GN=TSPYL5 PE=1 SV=2	0.003	4	1	3	1	1	417	45.1	9.54	12.57	1	0	1.497	1.046	1.565	0.996722	0.997192	0.999261	0	0	0	2609954	3906530	4.08525e+06
Q9NUU7	ATP-dependent RNA helicase DDX19A OS=Homo sapiens OX=9606 GN=DDX19A PE=1 SV=1	0.001	21	4	8	4	1	478	53.9	6.58	37.98	4	0	2.085	0.357	1.564	0.976301	1.32819e-06	0.999261	80.79	14.55	4.94	5.80165e+06	1.37143e+07	2.63991e+06
P62917	60S ribosomal protein L8 OS=Homo sapiens OX=9606 GN=RPL8 PE=1 SV=2	0	46	9	39	9	1	257	28	11.03	167.05	9	0	1.664	0.975	1.56	0.992966	0.943274	0.999261	28.34	15.22	8.01	1.22811e+08	1.99144e+08	1.89956e+08
P62847	40S ribosomal protein S24 OS=Homo sapiens OX=9606 GN=RPS24 PE=1 SV=1	0.001	36	6	19	6	1	133	15.4	10.78	70.05	6	0	1.5	0.966	1.559	0.999172	0.935312	0.999261	6.74	20.29	11.92	80223225	1.25814e+08	1.15014e+08
Q6P1Q9	Methyltransferase-like protein 2B OS=Homo sapiens OX=9606 GN=METTL2B PE=1 SV=3	0.002	27	6	8	6	1	378	43.4	5.86	28.79	6	0	1.125	1.377	1.559	0.959791	0.685262	0.997225	308.93	3.92	317.97	7.61585e+07	3.52634e+07	3.88968e+07
Q9Y289	Sodium-dependent multivitamin transporter OS=Homo sapiens OX=9606 GN=SLC5A6 PE=2 SV=2	0.008	2	1	3	1	1	635	68.6	8.27	8.48	1	0	1.05	1.485	1.558	0.936363	0.638752	0.999261	0	0	0	2.75968e+06	2.89688e+06	4.30068e+06
P47914	60S ribosomal protein L29 OS=Homo sapiens OX=9606 GN=RPL29 PE=1 SV=2	0.001	16	2	12	2	1	159	17.7	11.66	37.38	2	0	1.587	0.979	1.555	0.997242	0.944276	0.996023	25.29	11.02	13.71	3.92616e+07	54567788	5.67033e+07
P62424	60S ribosomal protein L7a OS=Homo sapiens OX=9606 GN=RPL7A PE=1 SV=2	0	60	18	65	18	1	266	30	10.61	250.02	18	0	1.623	0.931	1.553	0.993536	0.887212	0.999261	29.55	23.08	31.55	2.75967e+08	3.82233e+08	4.0177e+08
P13674	Prolyl 4-hydroxylase subunit alpha-1 OS=Homo sapiens OX=9606 GN=P4HA1 PE=1 SV=2	0.001	18	7	11	7	1	534	61	6.01	33.61	7	0	1.745	1.107	1.553	0.995303	0.965218	0.999279	32.54	21.63	32.08	5.82297e+06	1.40077e+07	1.63249e+07
P49591	Serine--tRNA ligase, cytoplasmic OS=Homo sapiens OX=9606 GN=SARS PE=1 SV=3	0.002	20	6	8	6	1	514	58.7	6.43	21.92	6	0	1.8	0.992	1.551	0.992966	0.959229	0.999279	48.6	73.88	9.44	3.73068e+06	7.91637e+06	6.36786e+06
Q16539	Mitogen-activated protein kinase 14 OS=Homo sapiens OX=9606 GN=MAPK14 PE=1 SV=3	0.006	7	1	2	1	1	360	41.3	5.78	9.54	1	0	1.821	0.852	1.551	0.990484	0.909619	0.996023	0	0	0	588234	1071054	912519
Q15436	Protein transport protein Sec23A OS=Homo sapiens OX=9606 GN=SEC23A PE=1 SV=2	0.001	21	9	14	9	1	765	86.1	7.08	49.25	9	0	2.006	0.8	1.549	0.984449	0.582934	0.999279	24.84	19.62	7.83	8352048	1.71748e+07	1.14841e+07
Q9NQ11	Cation-transporting ATPase 13A2 OS=Homo sapiens OX=9606 GN=ATP13A2 PE=1 SV=2	0.002	8	5	8	5	1	1180	128.7	8.12	28.71	5	0	1.66	1.023	1.549	0.997109	0.989567	0.999261	15.59	6.54	1.92	2.06617e+06	4060441	5.06296e+06
Q92769	Histone deacetylase 2 OS=Homo sapiens OX=9606 GN=HDAC2 PE=1 SV=2	0.001	20	6	15	3	1	488	55.3	5.91	54.4	6	3	1.59	1.07	1.548	0.992966	0.999535	0.996023	43.67	7.04	45.32	1.87292e+07	3.07669e+07	3.1397e+07
Q12849	G-rich sequence factor 1 OS=Homo sapiens OX=9606 GN=GRSF1 PE=1 SV=3	0.002	5	1	5	1	1	480	53.1	6.19	25.98	1	0	1.558	0.992	1.545	0.999172	0.974684	0.997975	0	0	0	1.63616e+06	2.54918e+06	2.52768e+06
P18077	60S ribosomal protein L35a OS=Homo sapiens OX=9606 GN=RPL35A PE=1 SV=2	0.003	23	3	5	3	1	110	12.5	11.06	13.27	3	0	1.604	0.958	1.544	0.995369	0.928527	0.996023	15.84	1.23	16.51	1.92888e+07	46725219	41952944
P49773	Histidine triad nucleotide-binding protein 1 OS=Homo sapiens OX=9606 GN=HINT1 PE=1 SV=2	0.007	30	2	3	2	1	126	13.8	6.95	8.83	2	0	2.255	0.684	1.543	0.961751	0.243951	0.999261	4.27	8.07	21.54	5.35186e+06	1.22196e+07	8.85556e+06
A8CG34	Nuclear envelope pore membrane protein POM 121C OS=Homo sapiens OX=9606 GN=POM121C PE=1 SV=3	0.001	11	6	13	1	1	1229	125	10.37	49.16	6	0	0.978	1.577	1.542	0.906249	0.610063	0.999279	0	0	0	634198	620425	978183
Q9UID3	Vacuolar protein sorting-associated protein 51 homolog OS=Homo sapiens OX=9606 GN=VPS51 PE=1 SV=2	0.001	16	6	12	6	1	782	86	6.47	43.48	6	0	1.707	0.917	1.54	0.997109	0.90154	0.999261	32.26	19.13	12.19	5.49672e+06	1.13137e+07	9.0632e+06
P18124	60S ribosomal protein L7 OS=Homo sapiens OX=9606 GN=RPL7 PE=1 SV=1	0	54	16	57	16	1	248	29.2	10.65	209.99	16	0	1.557	1.023	1.539	0.997721	0.96211	0.999279	15.35	6.56	12.12	2.30681e+08	4.01985e+08	3.75515e+08
Q9Y3Y2	Chromatin target of PRMT1 protein OS=Homo sapiens OX=9606 GN=CHTOP PE=1 SV=2	0.008	10	2	3	2	1	248	26.4	12.23	8.34	2	0			1.537			0.999261			0	1.28455e+06	2.79195e+06	1974454
P05388	60S acidic ribosomal protein P0 OS=Homo sapiens OX=9606 GN=RPLP0 PE=1 SV=1	0.001	41	8	20	8	1	317	34.3	5.97	66.88	8	0	1.611	0.93	1.535	0.995261	0.885032	0.999279	17.41	4.81	23.45	9.51292e+07	185117185	1.47289e+08
P61966	AP-1 complex subunit sigma-1A OS=Homo sapiens OX=9606 GN=AP1S1 PE=1 SV=1	0.002	21	3	6	3	1	158	18.7	5.73	23.09	3	0	1.513	1.169	1.533	0.997109	0.947152	0.999279	45.85	10.27	21.93	6.33915e+06	9.741e+06	1.0941e+07
Q8WVM8	Sec1 family domain-containing protein 1 OS=Homo sapiens OX=9606 GN=SCFD1 PE=1 SV=4	0.001	27	10	19	10	1	642	72.3	6.27	75.05	10	0	1.234	1.246	1.531	0.972829	0.870699	0.996023	13.93	11.62	18.38	1.88026e+07	2.1864e+07	2.91718e+07
P51665	26S proteasome non-ATPase regulatory subunit 7 OS=Homo sapiens OX=9606 GN=PSMD7 PE=1 SV=2	0	45	10	32	10	1	324	37	6.77	140.72	10	0	1.404	1.026	1.53	0.990017	0.965218	0.996023	15.74	15.2	13.37	4.79436e+07	6.69708e+07	7.21944e+07
Q15393	Splicing factor 3B subunit 3 OS=Homo sapiens OX=9606 GN=SF3B3 PE=1 SV=4	0.001	14	9	14	9	1	1217	135.5	5.26	63.14	9	0	1.363	1.163	1.529	0.988923	0.947152	0.996023	54.44	46.52	17.09	1.33351e+07	2.06965e+07	2.66787e+07
O43390	Heterogeneous nuclear ribonucleoprotein R OS=Homo sapiens OX=9606 GN=HNRNPR PE=1 SV=1	0.001	18	9	17	5	1	633	70.9	8.13	55.27	9	0	1.961	0.829	1.527	0.990017	0.66523	0.996023	4.4	9.58	11.36	12164658	2.09602e+07	1.93763e+07
Q13435	Splicing factor 3B subunit 2 OS=Homo sapiens OX=9606 GN=SF3B2 PE=1 SV=2	0.001	16	8	13	8	1	895	100.2	5.67	43.43	8	0	1.375	1.161	1.527	0.988923	0.947152	0.996023	15.04	31.68	59.02	1.44089e+07	1.9484e+07	1.59475e+07
Q8NHM4	Putative trypsin-6 OS=Homo sapiens OX=9606 GN=PRSS3P2 PE=5 SV=2	0.002	20	2	6	2	1	247	26.5	6.01	26.04	2	0	1.751	1.266	1.527	0.997242	0.846378	0.996023	0	0	56.56	1.57746e+07	2.20904e+07	3.12909e+07
Q7L576	Cytoplasmic FMR1-interacting protein 1 OS=Homo sapiens OX=9606 GN=CYFIP1 PE=1 SV=1	0	30	28	58	28	1	1253	145.1	6.9	182.54	28	0	1.429	1.056	1.525	0.997109	0.989567	0.999279	32.47	24.28	23.63	7.38653e+07	1.02036e+08	109573883
P61254	60S ribosomal protein L26 OS=Homo sapiens OX=9606 GN=RPL26 PE=1 SV=1	0.001	38	8	29	8	1	145	17.2	10.55	77.51	8	0	1.513	1.034	1.522	0.999172	0.965218	0.999279	38.65	11.11	37.93	1.09121e+08	171175341	1.8022e+08
P19338	Nucleolin OS=Homo sapiens OX=9606 GN=NCL PE=1 SV=3	0	37	27	89	27	1	710	76.6	4.7	374.6	27	0	1.544	0.915	1.518	0.997721	0.863126	0.999279	37.07	18.46	31.72	2.35885e+08	3.35205e+08	3.19739e+08
P23246	Splicing factor, proline- and glutamine-rich OS=Homo sapiens OX=9606 GN=SFPQ PE=1 SV=2	0	29	16	53	15	1	707	76.1	9.44	212.19	16	0	1.537	0.948	1.518	0.997721	0.916429	0.999279	56.8	26.15	14.65	4.25205e+08	4.68246e+08	4.60148e+08
P11586	C-1-tetrahydrofolate synthase, cytoplasmic OS=Homo sapiens OX=9606 GN=MTHFD1 PE=1 SV=3	0	64	42	130	42	1	935	101.5	7.3	591.67	42	0	1.646	0.96	1.514	0.992966	0.928847	0.999279	30.1	13.52	32.12	3.68206e+08	6.13719e+08	6.39014e+08
Q9BV57	1,2-dihydroxy-3-keto-5-methylthiopentene dioxygenase OS=Homo sapiens OX=9606 GN=ADI1 PE=1 SV=1	0.006	12	2	4	2	1	179	21.5	5.68	9.28	2	0	1.008	1.498	1.509	0.916098	0.685262	0.999261	0	0	0	3.00915e+06	1.28645e+06	1.92704e+06
Q9H6R4	Nucleolar protein 6 OS=Homo sapiens OX=9606 GN=NOL6 PE=1 SV=2	0.001	17	11	18	11	1	1146	127.5	7.64	70.44	11	0	1.603	0.933	1.507	0.997721	0.890569	0.996023	19.57	15.61	14.42	1.07659e+07	2.38591e+07	2.13668e+07
P35606	Coatomer subunit beta' OS=Homo sapiens OX=9606 GN=COPB2 PE=1 SV=2	0.001	12	7	10	7	1	906	102.4	5.27	32.54	7	0	1.304	1.052	1.507	0.972829	0.988414	0.996023	18.09	26.94	24.8	17613191	2.70211e+07	2.48789e+07
Q14011	Cold-inducible RNA-binding protein OS=Homo sapiens OX=9606 GN=CIRBP PE=1 SV=1	0.002	33	3	4	3	1	172	18.6	9.51	18.06	3	0	1.729	0.872	1.507	0.995261	0.843488	0.999261	22.97	2.88	19.13	4.13957e+06	8.12794e+06	6.39717e+06
Q06830	Peroxiredoxin-1 OS=Homo sapiens OX=9606 GN=PRDX1 PE=1 SV=1	0	88	26	176	25	1	199	22.1	8.13	864.85	26	1	1.431	0.997	1.504	0.997109	0.948979	0.999279	19.89	12.47	14.5	3.25739e+09	4.5491e+09	4542682795
Q9Y3D3	28S ribosomal protein S16, mitochondrial OS=Homo sapiens OX=9606 GN=MRPS16 PE=1 SV=1	0.006	28	2	3	2	1	137	15.3	9.5	9.63	2	0	1.657	0.908	1.504	0.999172	0.947152	0.999261	0	0	0	562447	931820	845714
P09429	High mobility group protein B1 OS=Homo sapiens OX=9606 GN=HMGB1 PE=1 SV=3	0.002	17	3	5	1	1	215	24.9	5.74	14.64	3	2	2.188	0.687	1.503	0.969293	0.253076	0.999261	6.98	5.56	18.79	4.38461e+06	9634994	6.70195e+06
P06493	Cyclin-dependent kinase 1 OS=Homo sapiens OX=9606 GN=CDK1 PE=1 SV=3	0	60	13	30	11	1	297	34.1	8.4	105.73	13	1	1.499	1.022	1.501	0.999172	0.961746	0.996023	12.74	12.38	8.4	5.74492e+07	1.02731e+08	9.61799e+07
P32322	Pyrroline-5-carboxylate reductase 1, mitochondrial OS=Homo sapiens OX=9606 GN=PYCR1 PE=1 SV=2	0.002	19	4	8	4	1	319	33.3	7.61	26.51	4	0	1.656	0.952	1.501	0.999172	0.928527	0.997975	64.53	6.5	54.08	1.09531e+07	1.36928e+07	1.31837e+07
P30050	60S ribosomal protein L12 OS=Homo sapiens OX=9606 GN=RPL12 PE=1 SV=1	0	59	9	30	9	1	165	17.8	9.42	139.44	9	0	1.481	0.913	1.499	0.998869	0.85848	0.999279	9.94	4.77	21.86	144792739	2.16934e+08	2.04494e+08
P54819	Adenylate kinase 2, mitochondrial OS=Homo sapiens OX=9606 GN=AK2 PE=1 SV=2	0.002	10	1	3	1	1	239	26.5	7.81	20.73	1	0	1.846	0.812	1.498	0.990017	0.863126	0.999279	0	0	0	568408	1.04939e+06	851710
P62841	40S ribosomal protein S15 OS=Homo sapiens OX=9606 GN=RPS15 PE=1 SV=2	0	41	4	34	4	1	145	17	10.39	160.03	4	0	1.661	0.902	1.497	0.992966	0.836293	0.999279	9.84	11.49	14.04	68081539	1.11894e+08	103804828
Q96CS3	FAS-associated factor 2 OS=Homo sapiens OX=9606 GN=FAF2 PE=1 SV=2	0	48	13	37	13	1	445	52.6	5.62	136.77	13	0	2.14	0.713	1.497	0.959353	0.220152	0.996023	17.28	16.97	34.55	56331170	1.20455e+08	8.23537e+07
P62857	40S ribosomal protein S28 OS=Homo sapiens OX=9606 GN=RPS28 PE=1 SV=1	0.001	61	6	15	6	1	69	7.8	10.7	50.82	6	0	1.554	0.912	1.492	0.997721	0.865704	0.996023	7.98	2.77	11.63	47990414	7.48563e+07	68873624
P09211	Glutathione S-transferase P OS=Homo sapiens OX=9606 GN=GSTP1 PE=1 SV=2	0.002	30	3	6	3	1	210	23.3	5.64	25.04	3	0	1.548	0.944	1.492	0.997242	0.932996	0.999279	12.6	19.99	14.91	4.43414e+06	9.73417e+06	9.7696e+06
P56192	Methionine--tRNA ligase, cytoplasmic OS=Homo sapiens OX=9606 GN=MARS PE=1 SV=2	0	49	31	88	31	1	900	101.1	6.16	388.14	31	0	1.4	1.048	1.491	0.995185	0.981656	0.999261	17.94	22.29	21.97	2.55808e+08	3.47198e+08	3.8699e+08
Q9H4M9	EH domain-containing protein 1 OS=Homo sapiens OX=9606 GN=EHD1 PE=1 SV=2	0.002	25	6	9	6	1	534	60.6	6.83	30.07	6	0	1.581	0.963	1.491	0.999172	0.938395	0.999261	33.16	10.73	39.18	6.5941e+06	1.07867e+07	1.38982e+07
P25398	40S ribosomal protein S12 OS=Homo sapiens OX=9606 GN=RPS12 PE=1 SV=3	0	65	13	56	13	1	132	14.5	7.21	257.47	13	0	1.38	1.128	1.49	0.993434	0.959229	0.999261	23.39	14.5	21.89	4.1525e+08	4.12311e+08	4.9095e+08
P49207	60S ribosomal protein L34 OS=Homo sapiens OX=9606 GN=RPL34 PE=1 SV=3	0.002	14	3	8	3	1	117	13.3	11.47	18.09	3	0	1.47	0.85	1.49	0.997721	0.70044	0.999261	11.82	9.52	23.93	76603743	1.38707e+08	114436026
A5A3E0	POTE ankyrin domain family member F OS=Homo sapiens OX=9606 GN=POTEF PE=1 SV=2	0	14	11	118	4	1	1075	121.4	6.2	408.24	11	0	0.868	1.419	1.489	0.829247	0.70044	0.999279	0	28.25	0	968481	1.77344e+06	6.52588e+06
P63167	Dynein light chain 1, cytoplasmic OS=Homo sapiens OX=9606 GN=DYNLL1 PE=1 SV=1	0.001	63	4	16	4	1	89	10.4	7.4	69.41	4	0	1.369	1.032	1.489	0.988923	0.970557	0.996023	22.82	22.41	5.86	50552181	66992831	7.34878e+07
Q00839	Heterogeneous nuclear ribonucleoprotein U OS=Homo sapiens OX=9606 GN=HNRNPU PE=1 SV=6	0	43	32	126	32	1	825	90.5	6	547.41	32	0	1.686	0.904	1.488	0.992617	0.842141	0.999261	29.14	8.94	21.85	4.19409e+08	6.73179e+08	6.1883e+08
O14966	Ras-related protein Rab-7L1 OS=Homo sapiens OX=9606 GN=RAB29 PE=1 SV=1	0.003	14	2	4	1	1	203	23.1	7.18	11.69	2	0	1.215	1.225	1.488	0.958775	0.934499	0.9963	0	0	0	946402	1.14997e+06	1.40827e+06
Q02539	Histone H1.1 OS=Homo sapiens OX=9606 GN=HIST1H1A PE=1 SV=3	0	22	7	44	3	1	215	21.8	10.99	163.23	7	0	1.888	0.932	1.487	0.992966	0.890569	0.995276	72.55	61.25	5.7	2.55303e+07	3.83503e+07	4.13451e+07
P22314	Ubiquitin-like modifier-activating enzyme 1 OS=Homo sapiens OX=9606 GN=UBA1 PE=1 SV=3	0	28	17	38	17	1	1058	117.8	5.76	138.32	17	0	1.859	0.877	1.483	0.992966	0.756865	0.996023	11.23	16.11	34.52	3.2614e+07	5.22443e+07	4.83377e+07
Q16540	39S ribosomal protein L23, mitochondrial OS=Homo sapiens OX=9606 GN=MRPL23 PE=1 SV=1	0.003	24	2	3	2	1	153	17.8	9.69	11.57	2	0	1.572	0.942	1.481	0.995261	0.953319	0.996023	0	0	0	712432	1.1196e+06	1.05519e+06
P62851	40S ribosomal protein S25 OS=Homo sapiens OX=9606 GN=RPS25 PE=1 SV=1	0.001	26	5	16	5	1	125	13.7	10.11	51.17	5	0	1.39	1.048	1.48	0.993536	0.981656	0.999261	5.42	2.35	5.82	125069605	1.76654e+08	1.85737e+08
Q16637	Survival motor neuron protein OS=Homo sapiens OX=9606 GN=SMN1 PE=1 SV=1	0.002	12	2	6	2	1	294	31.8	6.55	24.46	2	0	1.445	1.025	1.48	0.992966	0.970573	0.999261	8.52	28.95	37.68	6.86493e+06	9.58414e+06	8.90255e+06
Q9NVP1	ATP-dependent RNA helicase DDX18 OS=Homo sapiens OX=9606 GN=DDX18 PE=1 SV=2	0.002	13	6	9	6	1	670	75.4	9.5	23.25	6	0	1.635	0.935	1.48	0.999172	0.910141	0.996023	31.75	24.57	8.93	4.92888e+06	1.74276e+07	1.74021e+07
P62993	Growth factor receptor-bound protein 2 OS=Homo sapiens OX=9606 GN=GRB2 PE=1 SV=1	0.002	21	4	6	4	1	217	25.2	6.32	17.55	4	0	1.745	1.034	1.48	0.99517	0.981656	0.999261	26.26	12.84	51.14	6729516	1.18228e+07	1.07122e+07
Q9UPU5	Ubiquitin carboxyl-terminal hydrolase 24 OS=Homo sapiens OX=9606 GN=USP24 PE=1 SV=3	0.001	10	15	21	15	1	2620	294.2	6.14	70.11	15	0	1.85	0.741	1.479	0.992966	0.38446	0.99186	40.29	10.26	20.76	1.46941e+07	1.92082e+07	1.55118e+07
O94903	Pyridoxal phosphate homeostasis protein OS=Homo sapiens OX=9606 GN=PLPBP PE=1 SV=1	0.001	39	8	21	8	1	275	30.3	7.5	71.6	8	0	1.37	0.886	1.478	0.988923	0.814788	0.996023	37.13	19.43	13.81	4.68343e+07	7.26512e+07	62523718
P62241	40S ribosomal protein S8 OS=Homo sapiens OX=9606 GN=RPS8 PE=1 SV=2	0	53	12	42	12	1	208	24.2	10.32	149.64	12	0	1.446	1.047	1.477	0.997605	0.979914	0.999261	20.59	11.4	19.71	2.12023e+08	2.94531e+08	3.14847e+08
Q8NFH4	Nucleoporin Nup37 OS=Homo sapiens OX=9606 GN=NUP37 PE=1 SV=1	0.001	18	4	11	4	1	326	36.7	5.92	43.18	4	0	1.25	1.133	1.477	0.972829	0.957207	0.995276	4.16	7.38	10.17	1.33033e+07	1.73861e+07	2.03083e+07
Q9Y2D4	Exocyst complex component 6B OS=Homo sapiens OX=9606 GN=EXOC6B PE=1 SV=3	0.002	9	4	7	4	1	811	94.1	6.46	22.76	4	0	1.548	0.952	1.475	0.999172	0.948979	0.999261	30.43	22.29	30.13	3.29128e+06	4.86766e+06	4.70384e+06
P16402	Histone H1.3 OS=Homo sapiens OX=9606 GN=HIST1H1D PE=1 SV=2	0	19	10	62	6	1	221	22.3	11.02	221.08	10	4	1.721	0.862	1.474	0.990017	0.740568	0.999261	13.82	6.8	4.94	5.76234e+08	9.56075e+08	8.91365e+08
P67809	Nuclease-sensitive element-binding protein 1 OS=Homo sapiens OX=9606 GN=YBX1 PE=1 SV=3	0	50	10	37	7	1	324	35.9	9.88	185.35	10	3	1.49	0.905	1.473	0.999172	0.843488	0.999261	39.05	13	31.69	8.71967e+07	134845137	123781996
P26038	Moesin OS=Homo sapiens OX=9606 GN=MSN PE=1 SV=3	0.001	19	8	14	4	1	577	67.8	6.4	39.39	8	3	1.239	1.062	1.473	0.972829	0.994296	0.995639	46.63	3.28	24.1	13542480	1.80482e+07	2.0026e+07
O15372	Eukaryotic translation initiation factor 3 subunit H OS=Homo sapiens OX=9606 GN=EIF3H PE=1 SV=1	0.001	31	8	14	8	1	352	39.9	6.54	43.38	8	0	1.299	1.176	1.472	0.984449	0.943707	0.995276	37.44	16.11	23.47	8.80741e+06	1.673e+07	2.25616e+07
P35268	60S ribosomal protein L22 OS=Homo sapiens OX=9606 GN=RPL22 PE=1 SV=2	0.001	69	8	20	7	1	128	14.8	9.19	84.03	8	1	1.687	0.785	1.471	0.992617	0.503845	0.996023	5.26	11.16	11.17	6.2843e+07	1.09279e+08	8.15074e+07
Q9Y5M8	Signal recognition particle receptor subunit beta OS=Homo sapiens OX=9606 GN=SRPRB PE=1 SV=3	0.001	23	4	10	4	1	271	29.7	9.04	35.23	4	0		1.176	1.47		0.946941	0.999261		0.93	0	1.69655e+06	3.03034e+06	6.04647e+06
Q8WYA6	Beta-catenin-like protein 1 OS=Homo sapiens OX=9606 GN=CTNNBL1 PE=1 SV=1	0.006	6	2	4	2	1	563	65.1	5.05	9.59	2	0	1.814	0.809	1.468	0.990017	0.810946	0.999261	58.4	27.53	15.5	2.38249e+06	4.25058e+06	3.43087e+06
P62906	60S ribosomal protein L10a OS=Homo sapiens OX=9606 GN=RPL10A PE=1 SV=2	0	37	7	33	7	1	217	24.8	9.94	137.29	7	0	1.472	0.997	1.467	0.997721	0.948979	0.999261	6.05	17.69	17.49	1.51976e+08	2.2599e+08	2.35986e+08
P84095	Rho-related GTP-binding protein RhoG OS=Homo sapiens OX=9606 GN=RHOG PE=1 SV=1	0.001	44	6	16	5	1	191	21.3	8.12	58.57	6	0	1.081	1.439	1.465	0.947057	0.548839	0.9928	17.55	21.94	10.11	1.27356e+07	1.38458e+07	1.99683e+07
O00429	Dynamin-1-like protein OS=Homo sapiens OX=9606 GN=DNM1L PE=1 SV=2	0.002	8	3	6	3	1	736	81.8	6.81	20.04	3	0	1.741	0.867	1.465	0.993536	0.92294	0.999279	12.46	3.27	31.93	1.51979e+06	2.61737e+06	2.41811e+06
P61160	Actin-related protein 2 OS=Homo sapiens OX=9606 GN=ACTR2 PE=1 SV=1	0.002	15	4	6	4	1	394	44.7	6.74	18.76	4	0	1.596	0.65	1.462	0.999054	0.157337	0.997975	0	21.91	0	3731960	8.23778e+06	6.5066e+06
P61513	60S ribosomal protein L37a OS=Homo sapiens OX=9606 GN=RPL37A PE=1 SV=2	0.001	33	2	11	2	1	92	10.3	10.43	38.37	2	0	1.221	1.195	1.459	0.967742	0.932278	0.995639	47.87	42.52	5.12	3.02501e+07	3.69328e+07	43927303
Q9Y5S9	RNA-binding protein 8A OS=Homo sapiens OX=9606 GN=RBM8A PE=1 SV=1	0.002	36	2	6	2	1	174	19.9	5.72	20	2	0	1.001	1.457	1.458	0.945909	0.512395	0.999261	23.51	36.25	12.5	3.51056e+08	410830130	470917769
Q12906	Interleukin enhancer-binding factor 3 OS=Homo sapiens OX=9606 GN=ILF3 PE=1 SV=3	0.001	14	8	16	8	1	894	95.3	8.76	63.88	8	0	1.456	0.894	1.457	0.990484	0.787902	0.996023	38.55	20.74	11.28	3.4298e+07	5.23992e+07	4.53784e+07
Q06265	Exosome complex component RRP45 OS=Homo sapiens OX=9606 GN=EXOSC9 PE=1 SV=3	0.002	10	4	8	4	1	439	48.9	5.29	22.1	4	0	1.591	0.911	1.454	0.998869	0.863126	0.996023	23.32	0.68	23.74	5.18383e+06	1.43867e+07	1.29482e+07
Q9UBB4	Ataxin-10 OS=Homo sapiens OX=9606 GN=ATXN10 PE=1 SV=1	0	47	14	39	14	1	475	53.5	5.25	167.22	14	0	1.141	1.18	1.453	0.972665	0.944276	0.999261	19.43	15.63	17.65	7.43437e+07	83319130	9.17099e+07
P09874	Poly [ADP-ribose] polymerase 1 OS=Homo sapiens OX=9606 GN=PARP1 PE=1 SV=4	0	19	12	23	12	1	1014	113	8.88	84.99	12	0	1.597	0.824	1.453	0.997605	0.599197	0.996023	20.54	6.59	29.97	3.1431e+07	4.39959e+07	5.11764e+07
Q9Y6M1	Insulin-like growth factor 2 mRNA-binding protein 2 OS=Homo sapiens OX=9606 GN=IGF2BP2 PE=1 SV=2	0.002	15	6	9	6	1	599	66.1	8.46	25.72	6	0	1.645	0.882	1.451	0.999172	0.858806	0.996023	5.67	10.56	7.15	5.17398e+06	8.50428e+06	7.48238e+06
Q99661	Kinesin-like protein KIF2C OS=Homo sapiens OX=9606 GN=KIF2C PE=1 SV=2	0.002	11	6	11	6	1	725	81.3	7.83	29.44	6	0	1.64	0.966	1.45	0.999054	0.937569	0.996023	19.95	45	30.87	1.16676e+07	1.95194e+07	2.43433e+07
A0AVT1	Ubiquitin-like modifier-activating enzyme 6 OS=Homo sapiens OX=9606 GN=UBA6 PE=1 SV=1	0.001	17	10	19	10	1	1052	117.9	6.14	55.75	10	0	1.299	0.947	1.448	0.976301	0.924504	0.984402	19.34	29.46	26.53	1.3749e+07	1.23212e+07	14739070
P20674	Cytochrome c oxidase subunit 5A, mitochondrial OS=Homo sapiens OX=9606 GN=COX5A PE=1 SV=2	0.002	17	2	4	2	1	150	16.8	6.79	15.44	2	0	0.848	1.708	1.448	0.872916	0.276984	0.996023	44.17	48.76	11.91	4.73768e+06	4.08193e+06	6.79447e+06
Q86V81	THO complex subunit 4 OS=Homo sapiens OX=9606 GN=ALYREF PE=1 SV=3	0.001	31	4	13	4	1	257	26.9	11.15	53.87	4	0	1.563	0.924	1.444	0.991817	0.873776	0.990992	20.05	5.79	13.22	2.38627e+07	3.13384e+07	29344642
Q658P3	Metalloreductase STEAP3 OS=Homo sapiens OX=9606 GN=STEAP3 PE=1 SV=2	0.001	20	8	23	8	1	488	54.6	8.6	73.48	8	0	1.324	1.139	1.441	0.981946	0.954875	0.995276	15.79	7.25	25.52	4.26085e+07	4.92751e+07	56380650
O15294	UDP-N-acetylglucosamine--peptide N-acetylglucosaminyltransferase 110 kDa subunit OS=Homo sapiens OX=9606 GN=OGT PE=1 SV=3	0.002	8	5	6	5	1	1046	116.9	6.7	14.63	5	0	1.347	1.177	1.441	0.990017	0.947152	0.996023	8.76	6.85	14.86	3.59418e+06	4.31995e+06	5.00669e+06
P78371	T-complex protein 1 subunit beta OS=Homo sapiens OX=9606 GN=CCT2 PE=1 SV=4	0	53	18	47	18	1	535	57.5	6.46	201.95	18	0	1.367	0.941	1.437	0.992966	0.903992	0.997975	23.82	18.82	22.67	94584655	1.01929e+08	1.44144e+08
P22455	Fibroblast growth factor receptor 4 OS=Homo sapiens OX=9606 GN=FGFR4 PE=1 SV=2	0.002	5	3	9	2	1	802	87.9	6.81	25.15	3	0	1.199	1.199	1.437	0.972665	0.937569	0.996023	119.08	9.2	107.51	3.88668e+06	4.80193e+06	5.62981e+06
Q99798	Aconitate hydratase, mitochondrial OS=Homo sapiens OX=9606 GN=ACO2 PE=1 SV=2	0.002	12	5	7	5	1	780	85.4	7.61	25.55	5	0	3.123	0.612	1.435	0.866972	0.115589	0.996023	42.19	2.44	9.92	1.68477e+06	9.72967e+06	3.93038e+06
P07355	Annexin A2 OS=Homo sapiens OX=9606 GN=ANXA2 PE=1 SV=2	0	79	39	226	39	1	339	38.6	7.75	1069.31	39	0	1.503	0.93	1.434	0.999188	0.884589	0.997975	27.43	10.42	24.62	2.06382e+09	3.20705e+09	2.94084e+09
Q96I24	Far upstream element-binding protein 3 OS=Homo sapiens OX=9606 GN=FUBP3 PE=1 SV=2	0.002	19	5	6	5	1	572	61.6	8.38	20.59	5	0	2.047	0.7	1.434	0.972829	0.350425	0.996023	42.08	14.87	11.42	3.3572e+06	9.21436e+06	4.79583e+06
Q9UPN7	Serine/threonine-protein phosphatase 6 regulatory subunit 1 OS=Homo sapiens OX=9606 GN=PPP6R1 PE=1 SV=5	0.002	17	6	8	6	1	881	96.7	4.55	30.91	6	0	1.514	1.259	1.429	0.996722	0.866554	0.996023	17.9	15.45	60.81	7.92936e+06	8.34899e+06	1.20082e+07
Q9C005	Protein dpy-30 homolog OS=Homo sapiens OX=9606 GN=DPY30 PE=1 SV=1	0.007	45	2	3	2	1	99	11.2	4.88	8.83	2	0	1.454	0.983	1.429	0.992617	0.965218	0.996023	0	0	0	656107	953742	937341
P62899	60S ribosomal protein L31 OS=Homo sapiens OX=9606 GN=RPL31 PE=1 SV=1	0.001	40	5	15	5	1	125	14.5	10.54	43.25	5	0	1.711	0.895	1.428	0.990597	0.817983	0.995639	10.28	8.36	13.1	6.10621e+07	9.90384e+07	8.98803e+07
P27816	Microtubule-associated protein 4 OS=Homo sapiens OX=9606 GN=MAP4 PE=1 SV=3	0	40	22	43	22	1	1152	120.9	5.43	182.32	22	0	1.58	0.905	1.427	0.997109	0.843488	0.997651	34.07	12.88	23.17	8.47278e+07	1.09898e+08	1.11847e+08
P51798	H(+)/Cl(-) exchange transporter 7 OS=Homo sapiens OX=9606 GN=CLCN7 PE=1 SV=2	0.002	11	5	6	5	1	805	88.6	8.43	17.27	5	0	2.014	0.852	1.426	0.976301	0.783392	0.996023	2.41	29.1	16.04	5998035	8.51266e+06	8880882
P50502	Hsc70-interacting protein OS=Homo sapiens OX=9606 GN=ST13 PE=1 SV=2	0.002	12	4	10	4	1	369	41.3	5.27	28.34	4	0	1.281	1.112	1.425	0.981946	0.965218	0.995639	20.81	5.19	2.06	1.05139e+07	13471979	1.54798e+07
Q00587	Cdc42 effector protein 1 OS=Homo sapiens OX=9606 GN=CDC42EP1 PE=1 SV=1	0.004	11	2	3	2	1	391	40.3	7.15	10.67	2	0	1.926	1.121	1.425	0.976301	0.959229	0.996023	0	0	63.48	2.83823e+06	2.27041e+06	4.10658e+06
Q08945	FACT complex subunit SSRP1 OS=Homo sapiens OX=9606 GN=SSRP1 PE=1 SV=1	0.009	3	1	2	1	1	709	81	6.87	7.92	1	0	1.745	0.817	1.425	0.997721	0.85641	0.996023	0	0	0	1.37106e+06	2392637	1.95438e+06
Q52LJ0	Protein FAM98B OS=Homo sapiens OX=9606 GN=FAM98B PE=1 SV=1	0.001	33	7	14	6	1	330	37.2	6.29	49.3	7	0	2.182	0.828	1.423	0.972829	0.684086	0.996023	20.19	22.69	34.59	6.36896e+06	1.88413e+07	1.08838e+07
P52209	6-phosphogluconate dehydrogenase, decarboxylating OS=Homo sapiens OX=9606 GN=PGD PE=1 SV=3	0.003	6	2	4	2	1	483	53.1	7.23	13.4	2	0	1.462	0.972	1.422	0.993434	0.955795	0.996023	54.55	31.77	20.14	4.24622e+06	6.38933e+06	6.01148e+06
P00558	Phosphoglycerate kinase 1 OS=Homo sapiens OX=9606 GN=PGK1 PE=1 SV=3	0.002	17	4	8	4	1	417	44.6	8.1	26.11	4	0	2.041	0.527	1.416	0.976301	0.00802343	0.996023	64.15	31.09	36.53	5.58316e+06	1.16198e+07	6.25609e+06
Q16543	Hsp90 co-chaperone Cdc37 OS=Homo sapiens OX=9606 GN=CDC37 PE=1 SV=1	0.003	11	2	4	2	1	378	44.4	5.25	11.88	2	0	1.408	1.005	1.415	0.990484	0.965218	0.996023	41.17	18.12	60.28	4.25367e+06	5.47914e+06	5.41373e+06
Q09028	Histone-binding protein RBBP4 OS=Homo sapiens OX=9606 GN=RBBP4 PE=1 SV=3	0	44	10	25	6	1	425	47.6	4.89	100.91	10	4	1.282	0.982	1.413	0.976625	0.947152	0.990992	16.87	12.25	20.05	5.43924e+07	7.95503e+07	7.11246e+07
P16989	Y-box-binding protein 3 OS=Homo sapiens OX=9606 GN=YBX3 PE=1 SV=4	0.001	37	8	17	5	1	372	40.1	9.77	72.13	8	0	1.404	0.86	1.413	0.990017	0.814021	0.996023	43.93	21.37	20.01	4.75738e+06	8.15162e+06	7.53493e+06
P04035	3-hydroxy-3-methylglutaryl-coenzyme A reductase OS=Homo sapiens OX=9606 GN=HMGCR PE=1 SV=1	0.002	6	3	4	3	1	888	97.4	6.74	14.11	3	0	1.986	0.711	1.412	0.972829	0.387595	0.996023	0	8.1	0	2.01765e+06	8.43226e+06	6.04512e+06
P46734	Dual specificity mitogen-activated protein kinase kinase 3 OS=Homo sapiens OX=9606 GN=MAP2K3 PE=1 SV=2	0.001	31	8	13	8	1	347	39.3	7.43	43.86	8	0	1.554	0.859	1.411	0.998331	0.903992	0.996023	28.23	1.62	18.66	6.01823e+06	2.63435e+06	3.82717e+06
P53618	Coatomer subunit beta OS=Homo sapiens OX=9606 GN=COPB1 PE=1 SV=3	0	39	23	48	23	1	953	107.1	6.05	186.22	23	0	1.463	1.011	1.41	0.997721	0.957207	0.996023	20.89	12.69	22.92	6.55697e+07	102717059	9.85432e+07
Q14669	E3 ubiquitin-protein ligase TRIP12 OS=Homo sapiens OX=9606 GN=TRIP12 PE=1 SV=1	0.001	8	10	14	10	1	1992	220.3	8.48	41.48	10	0	1.657	0.76	1.41	0.997605	0.514148	0.996023	24.83	7.6	29.51	5.52654e+06	1.03913e+07	8.01363e+06
Q7L311	Armadillo repeat-containing X-linked protein 2 OS=Homo sapiens OX=9606 GN=ARMCX2 PE=2 SV=1	0.001	29	8	12	8	1	632	65.6	8.53	44.29	8	0	1.215	0.918	1.406	0.972829	0.928527	0.996023	18.23	8.09	16.25	1.16764e+07	8.14495e+06	4.89477e+06
Q9UHV9	Prefoldin subunit 2 OS=Homo sapiens OX=9606 GN=PFDN2 PE=1 SV=1	0.002	27	3	4	3	1	154	16.6	6.58	14.81	3	0	1.399	1.004	1.405	0.991413	0.955819	0.996023	18.47	12.75	5.69	1.00376e+07	1.3834e+07	14015420
P23526	Adenosylhomocysteinase OS=Homo sapiens OX=9606 GN=AHCY PE=1 SV=4	0.005	9	3	4	3	1	432	47.7	6.34	10.84	3	0	1.441	0.974	1.404	0.993536	0.961746	0.996023	0	0	0	2.83476e+06	4.08448e+06	3.98031e+06
P21359	Neurofibromin OS=Homo sapiens OX=9606 GN=NF1 PE=1 SV=2	0	28	54	105	54	1	2839	319.2	7.39	362.72	54	0	1.104	1.161	1.403	0.966153	0.947152	0.996023	44.39	22.35	22.45	1.12377e+08	1.17283e+08	1.37097e+08
P06748	Nucleophosmin OS=Homo sapiens OX=9606 GN=NPM1 PE=1 SV=2	0	52	9	78	9	1	294	32.6	4.78	455.49	9	0	1.671	0.836	1.401	0.992966	0.664067	0.996023	15.79	18.42	19.7	2.75693e+08	3.83209e+08	3.63898e+08
Q6NTF9	Rhomboid domain-containing protein 2 OS=Homo sapiens OX=9606 GN=RHBDD2 PE=2 SV=2	0.001	24	5	9	5	1	364	39.2	9.32	35.35	5	0	1.26	1.206	1.401	0.976301	0.916743	0.996023	0.5	4.86	17.21	7392180	1.1208e+07	1.45458e+07
Q8WX93	Palladin OS=Homo sapiens OX=9606 GN=PALLD PE=1 SV=3	0	30	24	53	24	1	1383	150.5	7.09	187.8	24	0	1.555	0.945	1.399	0.997721	0.909619	0.996023	23.67	15.25	19.55	7.84352e+07	1.08243e+08	1.10372e+08
Q5T3F8	CSC1-like protein 2 OS=Homo sapiens OX=9606 GN=TMEM63B PE=1 SV=1	0.005	7	4	4	4	1	832	94.9	7.4	10.69	4	0	1.534	0.847	1.398	0.995261	0.726197	0.996023	22.48	5.61	28.43	1.19587e+07	1.38356e+07	1.10299e+07
P83881	60S ribosomal protein L36a OS=Homo sapiens OX=9606 GN=RPL36A PE=1 SV=2	0.002	15	2	9	2	1	106	12.4	10.58	20.52	2	0	1.489	0.937	1.395	0.992966	0.903955	0.990287	2.47	2.52	0.4	45249384	67261805	6.31496e+07
P49915	GMP synthase [glutamine-hydrolyzing] OS=Homo sapiens OX=9606 GN=GMPS PE=1 SV=1	0	39	13	25	13	1	693	76.7	6.87	119.67	13	0	1.447	0.818	1.394	0.990017	0.628257	0.982387	37.19	11.93	17.61	2.81225e+07	4.37181e+07	35286438
Q9HD42	Charged multivesicular body protein 1a OS=Homo sapiens OX=9606 GN=CHMP1A PE=1 SV=1	0.007	5	1	3	1	1	196	21.7	8.06	8.7	1	0	2.176	0.641	1.394	0.959349	0.338187	0.996023	0	0	0	2.56721e+06	5585021	3.57824e+06
Q9Y5B9	FACT complex subunit SPT16 OS=Homo sapiens OX=9606 GN=SUPT16H PE=1 SV=1	0.002	3	2	4	2	1	1047	119.8	5.66	15.22	2	0	1.557	0.893	1.39	0.999188	0.940892	0.996023	8.18	9.67	3.93	1.9672e+06	3.1485e+06	2.70123e+06
O15118	NPC intracellular cholesterol transporter 1 OS=Homo sapiens OX=9606 GN=NPC1 PE=1 SV=2	0	15	13	26	13	1	1278	142.1	5.36	110.53	13	0	0.981	1.408	1.389	0.923174	0.563117	0.98952	33.31	19.91	19.17	5.25541e+07	4.99737e+07	72468938
Q9UPT5	Exocyst complex component 7 OS=Homo sapiens OX=9606 GN=EXOC7 PE=1 SV=3	0.001	16	9	12	9	1	735	83.3	6.79	34.07	9	0	1.131	1.236	1.382	0.959791	0.884552	0.984402	5.4	13.79	19.32	1.27948e+07	2.06441e+07	2.66333e+07
Q27J81	Inverted formin-2 OS=Homo sapiens OX=9606 GN=INF2 PE=1 SV=2	0.001	7	5	10	5	1	1249	135.5	5.38	32.67	5	0	1.41	0.864	1.382	0.98468	0.909619	0.995276	0	0	18.84	3.09141e+06	668569	2.36402e+06
Q9NRW3	DNA dC->dU-editing enzyme APOBEC-3C OS=Homo sapiens OX=9606 GN=APOBEC3C PE=1 SV=2	0	54	7	23	7	1	190	22.8	7.59	92.75	7	0	1.5	0.93	1.381	0.999172	0.884589	0.996023	5.85	9.56	9.99	8.25491e+07	1.22456e+08	1.11037e+08
P18085	ADP-ribosylation factor 4 OS=Homo sapiens OX=9606 GN=ARF4 PE=1 SV=3	0	66	12	44	8	1	180	20.5	7.14	199.5	12	0	1.426	1.05	1.38	0.996722	0.983933	0.996023	18.97	18.5	25.79	1.22854e+08	1.67106e+08	1.61174e+08
Q99729	Heterogeneous nuclear ribonucleoprotein A/B OS=Homo sapiens OX=9606 GN=HNRNPAB PE=1 SV=2	0.001	20	6	20	5	1	332	36.2	8.21	55.28	6	0	1.676	0.824	1.38	0.999172	0.647421	0.980665	13.7	4.05	8.72	2.54273e+07	4.64699e+07	34651764
P45983	Mitogen-activated protein kinase 8 OS=Homo sapiens OX=9606 GN=MAPK8 PE=1 SV=2	0.008	9	2	3	2	1	427	48.3	6.89	8.41	2	0	1.365	1.01	1.379	0.97742	0.989567	0.996023	45.56	4.08	49.85	1.64807e+06	2.24003e+06	2.27116e+06
Q15149	Plectin OS=Homo sapiens OX=9606 GN=PLEC PE=1 SV=3	0	41	149	366	148	1	4684	531.5	5.96	1358.44	149	1	1.511	0.899	1.378	0.999172	0.829605	0.996023	26.79	15.62	21.82	8.0751e+08	1.19461e+09	1.12296e+09
Q9H1Y0	Autophagy protein 5 OS=Homo sapiens OX=9606 GN=ATG5 PE=1 SV=2	0.002	14	2	4	2	1	275	32.4	5.77	14.7	2	0	0.989	1.393	1.378	0.91547	0.667956	0.996023	0	0	0	5397818	5340815	8951500
P60228	Eukaryotic translation initiation factor 3 subunit E OS=Homo sapiens OX=9606 GN=EIF3E PE=1 SV=1	0	33	11	34	11	1	445	52.2	6.04	107.66	11	0	1.285	1.089	1.372	0.972829	0.989567	0.984402	22.36	20.4	19.15	3.04345e+07	37716009	4.42465e+07
P04004	Vitronectin OS=Homo sapiens OX=9606 GN=VTN PE=1 SV=1	0.004	3	1	3	1	1	478	54.3	5.8	10.43	1	0	1.411	0.972	1.371	0.991817	0.961746	0.9928	0	0	0	2.5206e+06	3.55539e+06	3.45535e+06
P48444	Coatomer subunit delta OS=Homo sapiens OX=9606 GN=ARCN1 PE=1 SV=1	0.002	14	4	7	4	1	511	57.2	6.21	25.94	4	0	1.193	1.149	1.37	0.972829	0.948979	0.989662	1.74	33.68	28.57	1.04164e+07	12669158	1.52062e+07
P07711	Cathepsin L1 OS=Homo sapiens OX=9606 GN=CTSL PE=1 SV=2	0.003	15	3	4	3	1	333	37.5	5.45	11.8	3	0	2.381	0.759	1.37	0.972829	0.395854	0.984402	13.14	3.75	34.9	1.58261e+07	2.46774e+07	17608850
Q9Y265	RuvB-like 1 OS=Homo sapiens OX=9606 GN=RUVBL1 PE=1 SV=1	0	51	14	33	14	1	456	50.2	6.42	117.31	14	0	1.239	1.035	1.367	0.972829	0.967735	0.984402	25.3	16.73	29.7	4.27985e+07	5.58622e+07	5.85329e+07
Q6Y7W6	GRB10-interacting GYF protein 2 OS=Homo sapiens OX=9606 GN=GIGYF2 PE=1 SV=1	0.002	3	3	5	3	1	1299	150	5.54	21.93	3	0	1.418	1.051	1.366	0.992966	0.99589	0.995276	21.35	8.34	28.26	3.8975e+06	3.37604e+06	4.99742e+06
P14866	Heterogeneous nuclear ribonucleoprotein L OS=Homo sapiens OX=9606 GN=HNRNPL PE=1 SV=2	0	39	14	48	14	1	589	64.1	8.22	251.06	14	0	1.446	0.952	1.365	0.997605	0.921458	0.996023	27.93	16.58	24.1	1.15711e+08	1.97053e+08	2.02971e+08
P17152	Transmembrane protein 11, mitochondrial OS=Homo sapiens OX=9606 GN=TMEM11 PE=1 SV=1	0.002	21	4	8	4	1	192	21.5	7.36	24.92	4	0	1.069	1.323	1.365	0.944479	0.769402	0.984402	11.26	1.61	19.27	4.36961e+07	4.52572e+07	5.00379e+07
Q13637	Ras-related protein Rab-32 OS=Homo sapiens OX=9606 GN=RAB32 PE=1 SV=3	0.001	37	5	10	4	1	225	25	6.54	32	5	1	1.31	1.032	1.364	0.97742	0.974684	0.97973	26.72	1.44	15.31	1.30526e+07	1.50517e+07	1.51305e+07
P46777	60S ribosomal protein L5 OS=Homo sapiens OX=9606 GN=RPL5 PE=1 SV=3	0	37	11	38	11	1	297	34.3	9.72	132.22	11	0	1.546	0.846	1.361	0.997721	0.696	0.996023	19.95	22.52	7.92	1.52246e+08	2.44786e+08	2.03069e+08
Q9GZU8	PSME3-interacting protein OS=Homo sapiens OX=9606 GN=FAM192A PE=1 SV=1	0.009	13	2	3	2	1	254	28.9	5.45	8.27	2	0	1.662	1.114	1.361	0.997721	0.961746	0.996023	0	0	46.25	1.63207e+06	1.11463e+06	2.20419e+06
P10909	Clusterin OS=Homo sapiens OX=9606 GN=CLU PE=1 SV=1	0.002	14	4	5	4	1	449	52.5	6.27	15.23	4	0	1.616	0.887	1.36	0.997721	0.83418	0.981426	31.47	28.12	8.19	1.17439e+07	1.89799e+07	1.52815e+07
Q9UBU7	Protein DBF4 homolog A OS=Homo sapiens OX=9606 GN=DBF4 PE=1 SV=1	0.009	2	1	3	1	1	674	76.8	7.9	7.52	1	0	1.817	0.746	1.356	0.992966	0.350425	0.992728	0	0	0	8739412	15880887	11848946
Q10471	Polypeptide N-acetylgalactosaminyltransferase 2 OS=Homo sapiens OX=9606 GN=GALNT2 PE=1 SV=1	0.002	11	4	7	4	1	571	64.7	8.35	20.27	4	0	2.059	0.658	1.355	0.972829	0.492976	0.989662	110.22	27.59	40.55	2.52586e+06	3.73599e+06	2.88343e+06
O14893	Gem-associated protein 2 OS=Homo sapiens OX=9606 GN=GEMIN2 PE=1 SV=1	0.002	27	4	5	4	1	280	31.6	5.58	19.62	4	0	1.398	0.686	1.351	0.991817	0.512586	0.98952	9.42	2.88	45.5	2.95036e+06	5.51944e+06	1.92463e+06
P08708	40S ribosomal protein S17 OS=Homo sapiens OX=9606 GN=RPS17 PE=1 SV=2	0	53	8	41	8	1	135	15.5	9.85	179.11	8	0	1.37	0.985	1.349	0.992966	0.947152	0.996023	21.72	13.5	9.11	2.07602e+08	2.7408e+08	2.70903e+08
O00560	Syntenin-1 OS=Homo sapiens OX=9606 GN=SDCBP PE=1 SV=1	0	47	9	32	9	1	298	32.4	7.53	172.95	9	0	2.601	0.577	1.349	0.912478	0.0106536	0.985422	23.23	10.61	23.65	4.73579e+07	1.89106e+08	7.50148e+07
Q14137	Ribosome biogenesis protein BOP1 OS=Homo sapiens OX=9606 GN=BOP1 PE=1 SV=2	0.009	7	2	2	2	1	746	83.6	6.19	7.64	2	0	2.718	0.496	1.349	0.91547	0.100711	0.987175	0	0	0	1.448e+06	1.97641e+06	980742
Q9NWS8	Required for meiotic nuclear division protein 1 homolog OS=Homo sapiens OX=9606 GN=RMND1 PE=1 SV=2	0.001	15	5	10	5	1	449	51.6	8.69	31.63	5	0	0.933	1.513	1.348	0.91547	0.4271	0.980665	13.68	16.07	22.23	1.59151e+07	1.42867e+07	2.23456e+07
O00571	ATP-dependent RNA helicase DDX3X OS=Homo sapiens OX=9606 GN=DDX3X PE=1 SV=3	0	44	26	81	25	1	662	73.2	7.18	296.82	26	1	1.475	0.922	1.346	0.997721	0.870389	0.996023	23.24	17.12	21.51	225078323	2.93808e+08	2.84188e+08
Q8NB90	ATPase family protein 2 homolog OS=Homo sapiens OX=9606 GN=SPATA5 PE=1 SV=3	0.002	5	3	9	2	1	893	97.8	5.66	26.03	3	0	1.532	0.879	1.346	0.992966	0.781322	0.97973	81.6	0.69	82.63	3.56116e+07	3.26592e+07	2.85262e+07
Q8N163	Cell cycle and apoptosis regulator protein 2 OS=Homo sapiens OX=9606 GN=CCAR2 PE=1 SV=2	0.001	16	7	13	7	1	923	102.8	5.22	44.14	7	0	1.36	0.82	1.344	0.986932	0.725266	0.99186	8.99	8.12	27.28	6.2804e+06	6.77388e+06	8.81281e+06
P04632	Calpain small subunit 1 OS=Homo sapiens OX=9606 GN=CAPNS1 PE=1 SV=1	0.001	42	4	9	4	1	268	28.3	5.2	46.23	4	0	1.648	0.914	1.343	0.997721	0.876632	0.990678	22.56	9.07	15.43	8.55118e+06	1.25603e+07	1.19438e+07
O00471	Exocyst complex component 5 OS=Homo sapiens OX=9606 GN=EXOC5 PE=1 SV=1	0.001	22	9	15	9	1	708	81.8	6.71	62.02	9	0	1.204	0.914	1.342	0.972829	0.884589	0.992728	14.33	27.74	100.75	8523321	1.38434e+07	9870274
Q96L92	Sorting nexin-27 OS=Homo sapiens OX=9606 GN=SNX27 PE=1 SV=2	0.002	10	3	4	3	1	541	61.2	6.49	14.84	3	0		1.666	1.342		0.138371	0.987175		35.22	0	2.15425e+06	5.84945e+07	8.01707e+07
P01892	HLA class I histocompatibility antigen, A-2 alpha chain OS=Homo sapiens OX=9606 GN=HLA-A PE=1 SV=1	0.001	21	5	12	1	1	365	40.9	6.99	49.74	5	2	1.799	0.744	1.338	0.995185	0.362536	0.97973	4.63	4.23	12.29	1.16973e+07	2.28179e+07	1.60483e+07
Q9H0S4	Probable ATP-dependent RNA helicase DDX47 OS=Homo sapiens OX=9606 GN=DDX47 PE=1 SV=1	0	34	11	36	11	1	455	50.6	9.1	130.44	11	0	1.365	0.896	1.337	0.986932	0.816731	0.984402	25.51	15.5	27.24	4.14999e+07	5.23287e+07	5.14152e+07
P63173	60S ribosomal protein L38 OS=Homo sapiens OX=9606 GN=RPL38 PE=1 SV=2	0	57	6	50	6	1	70	8.2	10.1	179.42	6	0	1.251	0.924	1.336	0.98642	0.874842	0.996023	21.77	10.2	17.03	5.51204e+08	641387749	6.13227e+08
O43776	Asparagine--tRNA ligase, cytoplasmic OS=Homo sapiens OX=9606 GN=NARS PE=1 SV=1	0.001	23	8	11	8	1	548	62.9	6.25	42.45	8	0	1.881	0.689	1.335	0.992966	0.203349	0.97973	39.5	10.62	8.06	1.30024e+07	1.9872e+07	1.65949e+07
O43242	26S proteasome non-ATPase regulatory subunit 3 OS=Homo sapiens OX=9606 GN=PSMD3 PE=1 SV=2	0	49	21	61	21	1	534	60.9	8.44	224.42	21	0	1.217	1.092	1.331	0.981403	0.987128	0.996023	27.18	22.91	24.02	1.75457e+08	1.86911e+08	2.24553e+08
P08670	Vimentin OS=Homo sapiens OX=9606 GN=VIM PE=1 SV=4	0	78	44	208	44	1	466	53.6	5.12	901.15	44	0	1.101	1.267	1.33	0.96547	0.846378	0.996023	17.53	11.24	15.71	1.66056e+09	1.8274e+09	2.18915e+09
Q5JTV8	Torsin-1A-interacting protein 1 OS=Homo sapiens OX=9606 GN=TOR1AIP1 PE=1 SV=2	0.006	4	2	4	2	1	583	66.2	8.18	9.65	2	0	1.272	1.045	1.33	0.979712	0.998505	0.995276	14.53	21.24	6.66	3.30983e+06	4.17441e+06	4.43399e+06
Q00059	Transcription factor A, mitochondrial OS=Homo sapiens OX=9606 GN=TFAM PE=1 SV=1	0.002	25	5	7	5	1	246	29.1	9.72	20.99	5	0	1.608	0.814	1.329	0.999172	0.6622	0.990992	12.1	0.3	14.53	7.46628e+06	12953701	1.06081e+07
P13010	X-ray repair cross-complementing protein 5 OS=Homo sapiens OX=9606 GN=XRCC5 PE=1 SV=3	0	61	32	94	32	1	732	82.7	5.81	475.29	32	0	1.626	0.766	1.328	0.993536	0.416478	0.996023	31.17	12.34	28.01	1.32594e+08	2.08453e+08	2.045e+08
O14979	Heterogeneous nuclear ribonucleoprotein D-like OS=Homo sapiens OX=9606 GN=HNRNPDL PE=1 SV=3	0	26	9	25	7	1	420	46.4	9.57	88.48	9	2	1.501	0.771	1.328	0.999188	0.443082	0.996023	30.15	8.77	23.45	9.26925e+07	1.36352e+08	9.89653e+07
Q9NYF8	Bcl-2-associated transcription factor 1 OS=Homo sapiens OX=9606 GN=BCLAF1 PE=1 SV=2	0.003	7	4	5	4	1	920	106.1	9.98	13.27	4	0	1.381	0.937	1.328	0.990017	0.910735	0.990678	24.65	26.1	29.13	8.485e+06	1.29464e+07	1.19036e+07
P09496	Clathrin light chain A OS=Homo sapiens OX=9606 GN=CLTA PE=1 SV=1	0.002	11	4	10	4	1	248	27.1	4.51	26.42	4	0	1.6	0.851	1.327	0.997721	0.72133	0.97973	19.71	2.69	19.87	3.06585e+07	4.18619e+07	3.63201e+07
Q13185	Chromobox protein homolog 3 OS=Homo sapiens OX=9606 GN=CBX3 PE=1 SV=4	0.001	22	3	9	3	1	183	20.8	5.33	32.18	3	0	1.439	0.923	1.326	0.988923	0.884552	0.97973	12.81	0.29	1.84	23361925	3.49709e+07	3.29502e+07
P51570	Galactokinase OS=Homo sapiens OX=9606 GN=GALK1 PE=1 SV=1	0.002	16	3	5	3	1	392	42.2	6.46	18.01	3	0	0.912	1.437	1.325	0.898958	0.684857	0.98952	0	0	1.58	5.05461e+06	1.16829e+06	6.73253e+06
Q7Z412	Peroxisome assembly protein 26 OS=Homo sapiens OX=9606 GN=PEX26 PE=1 SV=2	0.006	8	1	2	1	1	305	33.9	6.35	9.88	1	0	2.627	0.504	1.323	0.925364	0.112534	0.984402	0	0	0	721051	1.89399e+06	953729
Q9H0D6	5'-3' exoribonuclease 2 OS=Homo sapiens OX=9606 GN=XRN2 PE=1 SV=1	0.002	6	3	5	3	1	950	108.5	7.47	16.36	3	0	1.521	0.869	1.322	0.997242	0.874743	0.98952	1.09	14.84	18.55	3.86377e+06	5.87023e+06	5.27048e+06
P39019	40S ribosomal protein S19 OS=Homo sapiens OX=9606 GN=RPS19 PE=1 SV=2	0	43	8	29	8	1	145	16.1	10.32	90.14	8	0	1.498	0.869	1.321	0.999172	0.758644	0.996023	12.82	7.15	25.5	1.72648e+08	259060104	2.13694e+08
P41240	Tyrosine-protein kinase CSK OS=Homo sapiens OX=9606 GN=CSK PE=1 SV=1	0.002	14	5	11	5	1	450	50.7	7.06	29.91	5	0	1.57	0.824	1.32	0.997721	0.656184	0.98952	32.04	21.51	6.82	1.01977e+07	1.393e+07	1.32923e+07
Q16537	Serine/threonine-protein phosphatase 2A 56 kDa regulatory subunit epsilon isoform OS=Homo sapiens OX=9606 GN=PPP2R5E PE=1 SV=1	0.001	14	4	16	4	1	467	54.7	6.95	56.96	4	0	1.192	0.932	1.319	0.96933	0.921131	0.98952	23.88	7.33	0.27	9.02825e+06	10808332	1.03007e+07
Q5SSJ5	Heterochromatin protein 1-binding protein 3 OS=Homo sapiens OX=9606 GN=HP1BP3 PE=1 SV=1	0.002	9	2	4	2	1	553	61.2	9.67	22.01	2	0	2.684	0.491	1.319	0.91547	0.0476855	0.996023	28.14	15.51	34.72	1.64957e+06	4.33614e+06	2.33837e+06
Q0VGL1	Ragulator complex protein LAMTOR4 OS=Homo sapiens OX=9606 GN=LAMTOR4 PE=1 SV=1	0.002	25	2	6	2	1	99	10.7	6.54	25.21	2	0	0.766	1.719	1.317	0.86914	0.0940878	0.97973	39.64	38.32	27.6	26214563	17159603	31674162
Q9H2U1	ATP-dependent DNA/RNA helicase DHX36 OS=Homo sapiens OX=9606 GN=DHX36 PE=1 SV=2	0.002	6	4	6	4	1	1008	114.7	7.68	18.19	4	0	1.964	0.669	1.315	0.988923	0.563117	0.980665	0	0	0	1.01857e+06	2.00029e+06	1.33916e+06
P62249	40S ribosomal protein S16 OS=Homo sapiens OX=9606 GN=RPS16 PE=1 SV=2	0	55	10	74	10	1	146	16.4	10.21	232.03	10	0	1.225	1.117	1.313	0.981946	0.965218	0.995639	14.81	17.36	19.55	1.45198e+09	1.74196e+09	1.87483e+09
Q9Y230	RuvB-like 2 OS=Homo sapiens OX=9606 GN=RUVBL2 PE=1 SV=3	0.001	31	10	22	10	1	463	51.1	5.64	73.72	10	0	1.11	1.156	1.312	0.958613	0.947152	0.980665	21.05	17.48	12.35	5.52421e+07	6.1224e+07	6.32188e+07
Q86UP2	Kinectin OS=Homo sapiens OX=9606 GN=KTN1 PE=1 SV=1	0.001	9	8	13	8	1	1357	156.2	5.64	37.09	8	0	1.21	0.988	1.312	0.969293	0.947152	0.97973	14.97	13.7	13.81	1.77579e+07	2.39893e+07	2.0435e+07
P18084	Integrin beta-5 OS=Homo sapiens OX=9606 GN=ITGB5 PE=1 SV=1	0.002	9	4	6	4	1	799	88	6.06	20.85	4	0	1.383	1.029	1.312	0.988923	0.98511	0.98952	27.05	15.5	5.39	4.51391e+06	6.67483e+06	6.49807e+06
Q9NR31	GTP-binding protein SAR1a OS=Homo sapiens OX=9606 GN=SAR1A PE=1 SV=1	0	67	9	25	7	1	198	22.4	6.68	106.07	9	2	1.146	1.036	1.311	0.959791	0.965218	0.980665	15.06	16.05	15.64	3.71851e+07	4.76496e+07	48435907
Q01105	Protein SET OS=Homo sapiens OX=9606 GN=SET PE=1 SV=3	0.001	24	4	18	4	1	290	33.5	4.32	73.6	4	0	1.715	0.686	1.311	0.990484	0.14548	0.991555	61.32	28.46	24.16	7.56819e+07	1.11429e+08	8.58812e+07
P04732	Metallothionein-1E OS=Homo sapiens OX=9606 GN=MT1E PE=1 SV=1	0.001	52	2	13	1	1	61	6	7.96	49.52	2	0	1.304	1.005	1.31	0.97742	0.957207	0.97973	0	0	0	1.30425e+07	1.70056e+07	1.70843e+07
P17655	Calpain-2 catalytic subunit OS=Homo sapiens OX=9606 GN=CAPN2 PE=1 SV=6	0.001	19	7	13	7	1	700	79.9	4.98	46.94	7	0	1.498	0.884	1.31	0.992966	0.80378	0.97973	28.19	18.44	8.06	1.64613e+07	2.22895e+07	2.28843e+07
Q92616	eIF-2-alpha kinase activator GCN1 OS=Homo sapiens OX=9606 GN=GCN1 PE=1 SV=6	0	53	109	331	109	1	2671	292.6	7.47	1289.28	109	0	1.073	1.192	1.309	0.960224	0.932278	0.995639	24.97	18.39	20.28	6.45205e+08	6.91355e+08	8.39575e+08
Q15029	116 kDa U5 small nuclear ribonucleoprotein component OS=Homo sapiens OX=9606 GN=EFTUD2 PE=1 SV=1	0	24	13	29	12	1	972	109.4	5	96.44	13	0	1.494	0.989	1.309	0.992966	0.947152	0.97973	25.15	21.41	32.65	1.64717e+07	2.14269e+07	2.16384e+07
P07910	Heterogeneous nuclear ribonucleoproteins C1/C2 OS=Homo sapiens OX=9606 GN=HNRNPC PE=1 SV=4	0.001	20	6	20	6	1	306	33.7	5.08	74.06	6	0	1.446	0.885	1.304	0.997605	0.794484	0.995276	38.18	11.29	17.29	1.00485e+08	1.4575e+08	1.29e+08
P50402	Emerin OS=Homo sapiens OX=9606 GN=EMD PE=1 SV=1	0	73	13	33	13	1	254	29	5.5	126.79	13	0	1.13	1.237	1.303	0.972829	0.884589	0.995276	24.86	23.9	12.6	1.07547e+08	1.16792e+08	1.46771e+08
P60891	Ribose-phosphate pyrophosphokinase 1 OS=Homo sapiens OX=9606 GN=PRPS1 PE=1 SV=2	0.003	19	4	5	4	1	318	34.8	6.98	14.24	4	0	1.458	1.045	1.303	0.992966	0.990655	0.98952	21.43	34.72	15.53	6.5916e+06	9.45728e+06	9993480
P40222	Alpha-taxilin OS=Homo sapiens OX=9606 GN=TXLNA PE=1 SV=3	0.002	21	5	6	5	1	546	61.9	6.52	19.43	5	0	1.307	0.998	1.3	0.981946	0.955623	0.983417	22.78	3.4	42.18	1.1121e+07	1.4657e+07	1.20557e+07
Q9NQX7	Integral membrane protein 2C OS=Homo sapiens OX=9606 GN=ITM2C PE=1 SV=1	0.002	16	3	5	3	1	267	30.2	8	17.46	3	0	1.363	0.888	1.298	0.988756	0.863416	0.985285	1.84	17.68	8.61	3.85206e+06	8.5912e+06	7.43259e+06
Q6P1X6	UPF0598 protein C8orf82 OS=Homo sapiens OX=9606 GN=C8orf82 PE=1 SV=2	0.002	24	3	5	3	1	216	23.9	9.14	16.15	3	0	1.536	0.917	1.298	0.997721	0.932278	0.984402	18.63	3.33	12.5	3.95932e+06	6.11145e+06	4.91112e+06
Q8IXI2	Mitochondrial Rho GTPase 1 OS=Homo sapiens OX=9606 GN=RHOT1 PE=1 SV=2	0.003	7	3	5	2	1	618	70.7	6.27	13	3	0	1.69	0.768	1.297	0.999188	0.765907	0.981864	0	0	0	1.19247e+06	2.60634e+06	1.54718e+06
P46063	ATP-dependent DNA helicase Q1 OS=Homo sapiens OX=9606 GN=RECQL PE=1 SV=3	0.001	25	11	18	11	1	649	73.4	7.88	66.41	11	0	1.521	0.857	1.296	0.993536	0.71169	0.97973	28.4	9.31	19.54	37269046	5.46302e+07	4.85165e+07
P07741	Adenine phosphoribosyltransferase OS=Homo sapiens OX=9606 GN=APRT PE=1 SV=2	0.004	20	2	4	2	1	180	19.6	6.02	12.48	2	0	1.331	0.973	1.295	0.973428	0.965218	0.97973	22.48	52.21	31.78	1.29027e+06	1.69112e+06	1.77312e+06
Q969S8	Histone deacetylase 10 OS=Homo sapiens OX=9606 GN=HDAC10 PE=1 SV=1	0	37	10	45	10	1	669	71.4	5.74	252.03	10	0	0.896	1.208	1.294	0.91547	0.92105	0.994442	28.84	22.57	28.74	1.45155e+08	1.2678e+08	1.64278e+08
Q8IYI6	Exocyst complex component 8 OS=Homo sapiens OX=9606 GN=EXOC8 PE=1 SV=2	0.002	15	5	6	5	1	725	81.7	5.49	25.61	5	0	1.228	1.117	1.294	0.972829	0.96211	0.984402	36.3	41.05	8.99	5.47731e+06	5.16469e+06	5.72044e+06
Q99943	1-acyl-sn-glycerol-3-phosphate acyltransferase alpha OS=Homo sapiens OX=9606 GN=AGPAT1 PE=1 SV=2	0.009	7	1	2	1	1	283	31.7	9.38	7.61	1	0	1.764	0.733	1.294	0.997605	0.70044	0.97973	0	0	0	831769	1.46708e+06	1.07598e+06
P13073	Cytochrome c oxidase subunit 4 isoform 1, mitochondrial OS=Homo sapiens OX=9606 GN=COX4I1 PE=1 SV=1	0.003	12	2	4	2	1	169	19.6	9.51	13.77	2	0	0.622	2.078	1.293	0.750387	0.00980865	0.97973	0	0	0	11571804	7202098	14965757
Q08379	Golgin subfamily A member 2 OS=Homo sapiens OX=9606 GN=GOLGA2 PE=1 SV=3	0.002	6	4	5	4	1	1002	113	5.02	17.4	4	0	2.073	0.842	1.292	0.972829	0.756865	0.984402	0	23.53	0	2.56819e+06	12129106	9.77648e+06
O43427	Acidic fibroblast growth factor intracellular-binding protein OS=Homo sapiens OX=9606 GN=FIBP PE=1 SV=3	0.006	6	1	2	1	1	364	41.9	6.48	8.98	1	0	1.168	1.103	1.289	0.949166	0.962132	0.991555	0	0	0	1.73906e+06	2032083	2.24216e+06
Q9BTE1	Dynactin subunit 5 OS=Homo sapiens OX=9606 GN=DCTN5 PE=1 SV=1	0.004	14	2	4	2	1	182	20.1	8.02	12.51	2	0	1.752	0.733	1.285	0.991817	0.720029	0.981426	53.98	1.1	51.8	2.30924e+06	3.37398e+06	2.48709e+06
O60506	Heterogeneous nuclear ribonucleoprotein Q OS=Homo sapiens OX=9606 GN=SYNCRIP PE=1 SV=2	0.001	26	10	20	6	1	623	69.6	8.59	73.22	10	4	1.47	0.865	1.284	0.992966	0.765907	0.97973	11.35	6.59	18.74	4.99166e+07	7.48228e+07	6.53352e+07
Q9Y4R8	Telomere length regulation protein TEL2 homolog OS=Homo sapiens OX=9606 GN=TELO2 PE=1 SV=2	0.001	14	8	15	8	1	837	91.7	5.76	47.1	8	0	1.207	1.011	1.284	0.972665	0.965218	0.984402	28.59	21.34	30.57	7.3935e+06	1.07474e+07	1.08611e+07
P51149	Ras-related protein Rab-7a OS=Homo sapiens OX=9606 GN=RAB7A PE=1 SV=1	0.002	28	3	4	3	1	207	23.5	6.7	16.1	3	0	1.714	0.708	1.279	0.996573	0.42321	0.9815	24	8.12	14.72	5.60745e+06	6690790	6.9354e+06
P62888	60S ribosomal protein L30 OS=Homo sapiens OX=9606 GN=RPL30 PE=1 SV=2	0	51	6	28	6	1	115	12.8	9.63	118.35	6	0	1.535	0.914	1.278	0.997721	0.858806	0.990992	13.07	8.18	5.86	9.31313e+07	1.34639e+08	1.19387e+08
Q9NX20	39S ribosomal protein L16, mitochondrial OS=Homo sapiens OX=9606 GN=MRPL16 PE=1 SV=1	0.003	12	3	4	3	1	251	28.4	10.13	11.64	3	0	1.144	1.158	1.278	0.964434	0.947152	0.97973	26.3	29.7	21.88	1.13572e+07	1.28077e+07	15419835
P62834	Ras-related protein Rap-1A OS=Homo sapiens OX=9606 GN=RAP1A PE=1 SV=1	0.001	35	5	10	2	1	184	21	6.67	32.46	5	2	1.206	1.058	1.276	0.971556	0.994296	0.984402	11.09	5.47	17.16	6.70038e+06	7.88362e+06	8326271
Q99733	Nucleosome assembly protein 1-like 4 OS=Homo sapiens OX=9606 GN=NAP1L4 PE=1 SV=1	0.001	22	8	19	6	1	375	42.8	4.69	57.93	8	0	1.2	1.069	1.273	0.96809	0.998534	0.97973	23.69	4.07	17.69	2.09816e+07	2.24195e+07	2.75136e+07
Q9UNH7	Sorting nexin-6 OS=Homo sapiens OX=9606 GN=SNX6 PE=1 SV=1	0.002	14	4	5	4	1	406	46.6	6.16	17.66	4	0	1.253	0.98	1.273	0.972829	0.948979	0.984402	4.96	10.61	0.37	4.83446e+06	1.30355e+07	9.30185e+06
P04406	Glyceraldehyde-3-phosphate dehydrogenase OS=Homo sapiens OX=9606 GN=GAPDH PE=1 SV=3	0	67	17	53	17	1	335	36	8.46	286.66	17	0	1.19	0.924	1.271	0.976301	0.874842	0.990287	17.45	12.22	27.22	1.57917e+08	2.6838e+08	2.03187e+08
Q13619	Cullin-4A OS=Homo sapiens OX=9606 GN=CUL4A PE=1 SV=3	0.001	9	5	11	5	1	759	87.6	8.13	31.62	5	0	1.046	1.027	1.271	0.939635	0.974963	0.981426	33.23	12.42	49.87	8.88509e+06	9.05306e+06	1.00501e+07
P51797	Chloride transport protein 6 OS=Homo sapiens OX=9606 GN=CLCN6 PE=1 SV=2	0	24	12	28	12	1	869	97.2	6.81	114.61	12	0	1.304	0.968	1.27	0.97742	0.938395	0.97973	34.87	13.16	27.86	3.73399e+07	3.97021e+07	3.83556e+07
Q9UNQ2	Probable dimethyladenosine transferase OS=Homo sapiens OX=9606 GN=DIMT1 PE=1 SV=1	0.007	6	2	4	2	1	313	35.2	9.99	8.72	2	0	1.251	1.015	1.27	0.961751	0.989567	0.97973	0	0	0	1398849	1.75005e+06	1.77689e+06
Q16643	Drebrin OS=Homo sapiens OX=9606 GN=DBN1 PE=1 SV=4	0.001	19	7	13	7	1	649	71.4	4.45	46.03	7	0	1.492	0.731	1.267	0.992966	0.348981	0.973343	14.77	2.02	23.93	1.26473e+07	2.17371e+07	1.55279e+07
P12956	X-ray repair cross-complementing protein 6 OS=Homo sapiens OX=9606 GN=XRCC6 PE=1 SV=2	0	38	16	55	16	1	609	69.8	6.64	222.21	16	0	1.425	0.825	1.266	0.996722	0.636931	0.989662	44.18	13.07	29.23	2.48794e+08	2.80893e+08	2.58202e+08
Q6IAA8	Ragulator complex protein LAMTOR1 OS=Homo sapiens OX=9606 GN=LAMTOR1 PE=1 SV=2	0	75	10	39	10	1	161	17.7	5.15	167.67	10	0	0.954	1.366	1.263	0.932771	0.682101	0.98952	17.75	11.05	20.3	1.7246e+08	1.68663e+08	2.20252e+08
P51991	Heterogeneous nuclear ribonucleoprotein A3 OS=Homo sapiens OX=9606 GN=HNRNPA3 PE=1 SV=2	0	30	8	27	8	1	378	39.6	9.01	101.6	8	0	1.462	0.82	1.263	0.992966	0.633038	0.97973	47.59	13.4	33.24	4.36195e+07	84952035	5.35856e+07
Q9NZB2	Constitutive coactivator of PPAR-gamma-like protein 1 OS=Homo sapiens OX=9606 GN=FAM120A PE=1 SV=2	0.001	17	11	15	11	1	1118	121.8	8.88	40.78	11	0	1.41	0.876	1.26	0.990017	0.753393	0.97973	17.71	30.41	40.88	4.0788e+07	6.13314e+07	39269178
Q8NBS9	Thioredoxin domain-containing protein 5 OS=Homo sapiens OX=9606 GN=TXNDC5 PE=1 SV=2	0.002	16	5	8	5	1	432	47.6	5.97	25.13	5	0	0.703	1.848	1.26	0.808357	0.0505323	0.976502	29.18	68.74	7.8	1.74762e+07	1.13035e+07	24871992
Q08211	ATP-dependent RNA helicase A OS=Homo sapiens OX=9606 GN=DHX9 PE=1 SV=4	0	37	34	83	34	1	1270	140.9	6.84	323.75	34	0	1.487	0.857	1.259	0.999172	0.724645	0.98952	16.2	12.32	18.31	1.42165e+08	2.39739e+08	1.93407e+08
P62263	40S ribosomal protein S14 OS=Homo sapiens OX=9606 GN=RPS14 PE=1 SV=3	0	72	12	53	12	1	151	16.3	10.05	265.61	12	0	1.241	0.984	1.258	0.984537	0.947152	0.98952	8.15	16.98	18.54	4.40192e+08	5.12977e+08	5.28001e+08
Q9UBQ7	Glyoxylate reductase/hydroxypyruvate reductase OS=Homo sapiens OX=9606 GN=GRHPR PE=1 SV=1	0.002	19	3	5	3	1	328	35.6	7.39	15.39	3	0	1.452	0.728	1.258	0.993436	0.685262	0.980665	0	0	25.92	3.47749e+06	1.77632e+06	4.66769e+06
Q9UQ35	Serine/arginine repetitive matrix protein 2 OS=Homo sapiens OX=9606 GN=SRRM2 PE=1 SV=2	0.002	2	4	6	4	1	2752	299.4	12.06	16.72	4	0	1.658	1.069	1.257	0.997721	0.989567	0.980665	15.98	27.56	82.12	6.81346e+06	8.03166e+06	6184362
Q96N21	AP-4 complex accessory subunit Tepsin OS=Homo sapiens OX=9606 GN=TEPSIN PE=1 SV=1	0.002	20	6	6	6	1	525	55.1	7.03	20.82	6	0	1.818	1.522	1.254	0.993536	0.396723	0.978449	0	10.9	0	9310060	2.09964e+07	1.72454e+07
Q8WTW3	Conserved oligomeric Golgi complex subunit 1 OS=Homo sapiens OX=9606 GN=COG1 PE=1 SV=1	0.001	12	8	15	8	1	980	108.9	7.31	48.25	8	0	1.178	1.185	1.252	0.961751	0.937569	0.975945	24.58	36.05	23.6	1.42792e+07	1.32792e+07	1.92303e+07
Q92922	SWI/SNF complex subunit SMARCC1 OS=Homo sapiens OX=9606 GN=SMARCC1 PE=1 SV=3	0.002	8	5	7	4	1	1105	122.8	5.76	18.17	5	1	1.258	1.064	1.25	0.976301	0.997882	0.97973	21.88	16.69	55.23	9.93204e+06	1.10389e+07	1.29301e+07
Q13268	Dehydrogenase/reductase SDR family member 2, mitochondrial OS=Homo sapiens OX=9606 GN=DHRS2 PE=1 SV=4	0	71	15	74	15	1	280	29.9	9.01	338.44	15	0	1.506	0.791	1.246	0.999188	0.518108	0.988891	35.52	13.38	12.86	4.04952e+08	6.23138e+08	5.20883e+08
Q96GA7	Serine dehydratase-like OS=Homo sapiens OX=9606 GN=SDSL PE=1 SV=1	0.006	18	3	3	3	1	329	34.7	6.89	9.15	3	0	1.759	0.709	1.246	0.997109	0.663784	0.973343	0	0	0	1.07362e+06	1.88816e+06	1.33811e+06
Q9Y4W2	Ribosomal biogenesis protein LAS1L OS=Homo sapiens OX=9606 GN=LAS1L PE=1 SV=2	0.009	6	3	3	3	1	734	83	4.73	8.21	3	0	1.135	1.098	1.246	0.958613	0.973036	0.980665	0.12	22.89	23.03	4.48748e+06	5.90186e+06	5.68178e+06
Q14152	Eukaryotic translation initiation factor 3 subunit A OS=Homo sapiens OX=9606 GN=EIF3A PE=1 SV=1	0.001	13	13	25	13	1	1382	166.5	6.79	79.97	13	0	1.212	1.019	1.245	0.95998	0.961746	0.973343	26.01	23.93	17.25	2.887e+07	2.89572e+07	3.23981e+07
Q9NTK5	Obg-like ATPase 1 OS=Homo sapiens OX=9606 GN=OLA1 PE=1 SV=2	0.002	9	3	8	3	1	396	44.7	7.81	25.64	3	0	1.797	0.749	1.244	0.992966	0.512586	0.97973	38	20.17	31.07	4.84198e+06	9.14696e+06	6.50003e+06
P68104	Elongation factor 1-alpha 1 OS=Homo sapiens OX=9606 GN=EEF1A1 PE=1 SV=1	0	76	28	369	17	1	462	50.1	9.01	1785.28	28	12	1.598	0.797	1.24	0.995369	0.532809	0.98691	30.23	7.43	24.68	4504774511	6788303709	5.35009e+09
P63220	40S ribosomal protein S21 OS=Homo sapiens OX=9606 GN=RPS21 PE=1 SV=1	0	65	6	19	6	1	83	9.1	8.5	85.58	6	0	1.61	0.793	1.238	0.999172	0.552307	0.974887	27.3	8.06	23.58	4.51601e+07	8.52457e+07	5.66047e+07
P62330	ADP-ribosylation factor 6 OS=Homo sapiens OX=9606 GN=ARF6 PE=1 SV=2	0.001	38	5	11	5	1	175	20.1	8.95	35.4	5	0	1.684	0.803	1.237	0.999172	0.573591	0.973343	29.48	1.7	13.31	1.18939e+07	2.6105e+07	1.52642e+07
Q13308	Inactive tyrosine-protein kinase 7 OS=Homo sapiens OX=9606 GN=PTK7 PE=1 SV=2	0.002	12	6	6	6	1	1070	118.3	7.09	22.04	6	0	1.761	1.031	1.237	0.992966	0.989567	0.97973	72.32	12.92	57.81	4.76832e+06	4.91912e+06	6.34052e+06
P46783	40S ribosomal protein S10 OS=Homo sapiens OX=9606 GN=RPS10 PE=1 SV=1	0	47	8	37	8	1	165	18.9	10.15	152.58	8	0	1.239	0.891	1.232	0.984449	0.812971	0.984402	31.56	11.78	25.63	9.23211e+07	1.15576e+08	1.21984e+08
Q8NC51	Plasminogen activator inhibitor 1 RNA-binding protein OS=Homo sapiens OX=9606 GN=SERBP1 PE=1 SV=2	0.001	21	6	22	6	1	408	44.9	8.65	78.04	6	0	1.491	0.805	1.231	0.992966	0.537162	0.976585	5.73	5.93	10.68	38271990	6.50723e+07	5.03926e+07
Q9H0L4	Cleavage stimulation factor subunit 2 tau variant OS=Homo sapiens OX=9606 GN=CSTF2T PE=1 SV=1	0.006	7	2	2	2	1	616	64.4	7.25	9.82	2	0	1.355	0.908	1.23	0.973051	0.948979	0.97973	0	0	0	478030	647729	587861
Q15417	Calponin-3 OS=Homo sapiens OX=9606 GN=CNN3 PE=1 SV=1	0	30	7	25	6	1	329	36.4	6.05	97.56	7	1	1.335	0.96	1.226	0.991817	0.929914	0.984402	16.49	14.15	24.87	7.86837e+07	9.94583e+07	96845015
O43847	Nardilysin OS=Homo sapiens OX=9606 GN=NRDC PE=1 SV=3	0.006	5	3	3	3	1	1151	131.6	4.98	9.05	3	0	1.184	1.032	1.222	0.959791	0.999444	0.97973	0	0	0	1.97019e+06	2331845	2407055
P31942	Heterogeneous nuclear ribonucleoprotein H3 OS=Homo sapiens OX=9606 GN=HNRNPH3 PE=1 SV=2	0.001	25	6	17	6	1	346	36.9	6.87	53.23	6	0	1.226	0.996	1.221	0.972829	0.947152	0.973343	34	36.08	37.89	36045933	4.49639e+07	5.01353e+07
P35221	Catenin alpha-1 OS=Homo sapiens OX=9606 GN=CTNNA1 PE=1 SV=1	0.001	14	8	12	8	1	906	100	6.29	44.51	8	0	1.123	1.017	1.221	0.952219	0.960253	0.973343	21.28	12.16	12.98	1.79376e+07	2.97748e+07	2.19864e+07
Q9NUM4	Transmembrane protein 106B OS=Homo sapiens OX=9606 GN=TMEM106B PE=1 SV=2	0.002	11	2	4	2	1	274	31.1	6.99	15.96	2	0	1.58	0.772	1.219	0.997721	0.563117	0.97973	5.51	1.62	2.78	6.99453e+06	1.12994e+07	8.6224e+06
P12268	Inosine-5'-monophosphate dehydrogenase 2 OS=Homo sapiens OX=9606 GN=IMPDH2 PE=1 SV=2	0	18	8	24	8	1	514	55.8	6.9	91.44	8	0	1.236	0.914	1.218	0.972829	0.866554	0.974637	24.61	14.07	25.01	6.73867e+07	7.54379e+07	7.48337e+07
Q15165	Serum paraoxonase/arylesterase 2 OS=Homo sapiens OX=9606 GN=PON2 PE=1 SV=4	0.001	45	6	12	6	1	354	39.4	5.6	45.89	6	0	1.405	1.28	1.215	0.990484	0.817489	0.973343	3.12	50.19	16.25	1.15687e+07	1.07072e+07	1.53004e+07
P01023	Alpha-2-macroglobulin OS=Homo sapiens OX=9606 GN=A2M PE=1 SV=3	0.004	1	2	5	2	1	1474	163.2	6.46	12.45	2	0	1.377	0.88	1.213	0.990017	0.830227	0.97973	16.23	7.17	6.96	9318062	1.24193e+07	1.11275e+07
Q96JB2	Conserved oligomeric Golgi complex subunit 3 OS=Homo sapiens OX=9606 GN=COG3 PE=1 SV=3	0.005	6	4	4	4	1	828	94	5.57	10.86	4	0	0.607	1.344	1.213	0.674984	0.8167	0.97973	0	52.7	7.09	2.72159e+06	2.45161e+06	4.39349e+06
Q9ULH0	Kinase D-interacting substrate of 220 kDa OS=Homo sapiens OX=9606 GN=KIDINS220 PE=1 SV=3	0.001	10	10	14	10	1	1771	196.4	6.62	39.78	10	0	0.959	0.971	1.211	0.914099	0.957207	0.97973	2.51	15.94	14.24	6.06583e+06	4.81852e+06	5.08244e+06
Q9C0C2	182 kDa tankyrase-1-binding protein OS=Homo sapiens OX=9606 GN=TNKS1BP1 PE=1 SV=4	0.002	5	5	6	5	1	1729	181.7	4.86	14.13	5	0	0.989	0.672	1.211	0.916098	0.538915	0.97973	0	0	94.38	3.56217e+06	2371444	4.16521e+06
P24278	Zinc finger and BTB domain-containing protein 25 OS=Homo sapiens OX=9606 GN=ZBTB25 PE=1 SV=2	0.004	2	1	5	1	1	435	49	6.55	11.09	1	0	0.85	1.425	1.211	0.89345	0.573591	0.966257	0	0	0	13144417	11172517	15923518
P62316	Small nuclear ribonucleoprotein Sm D2 OS=Homo sapiens OX=9606 GN=SNRPD2 PE=1 SV=1	0.002	48	3	4	3	1	118	13.5	9.91	14.11	3	0	1.335	0.885	1.21	0.981946	0.817489	0.973343	20.3	2.75	23.25	1.57106e+07	2.12464e+07	1.84572e+07
P28288	ATP-binding cassette sub-family D member 3 OS=Homo sapiens OX=9606 GN=ABCD3 PE=1 SV=1	0	35	19	50	19	1	659	75.4	9.36	193.88	19	0	0.944	1.248	1.207	0.930736	0.867864	0.981426	22.95	21.4	20.51	9.30165e+07	8.58853e+07	9.6913e+07
P61201	COP9 signalosome complex subunit 2 OS=Homo sapiens OX=9606 GN=COPS2 PE=1 SV=1	0.006	12	2	3	2	1	443	51.6	5.53	9.91	2	0	1.242	1.185	1.207	0.958613	0.944855	0.973343	0	29.55	0	1.16645e+06	1.94796e+06	2.12901e+06
Q9P2W9	Syntaxin-18 OS=Homo sapiens OX=9606 GN=STX18 PE=1 SV=1	0.009	4	1	3	1	1	335	38.7	5.49	8.18	1	0	1.392	0.868	1.207	0.988427	0.928527	0.97973	0	0	0	573233	797860	692161
O43504	Ragulator complex protein LAMTOR5 OS=Homo sapiens OX=9606 GN=LAMTOR5 PE=1 SV=1	0	86	3	16	3	1	91	9.6	4.87	98.08	3	0	1.337	0.901	1.205	0.976301	0.846115	0.966257	3.66	3.06	20.91	2.6085e+07	3.43279e+07	3.54959e+07
Q13155	Aminoacyl tRNA synthase complex-interacting multifunctional protein 2 OS=Homo sapiens OX=9606 GN=AIMP2 PE=1 SV=2	0	46	7	20	7	1	320	35.3	8.22	89.63	7	0	1.258	1.081	1.203	0.972829	0.991265	0.973343	35.14	39.44	17.09	5.03859e+07	55911700	5.92004e+07
P50281	Matrix metalloproteinase-14 OS=Homo sapiens OX=9606 GN=MMP14 PE=1 SV=3	0.001	19	10	19	10	1	582	65.9	7.77	54.63	10	0	1.1	1.135	1.203	0.957147	0.954834	0.973343	10.08	30.51	10.37	5.50988e+07	6.11652e+07	6.97916e+07
P49411	Elongation factor Tu, mitochondrial OS=Homo sapiens OX=9606 GN=TUFM PE=1 SV=2	0	47	18	55	18	1	452	49.5	7.61	240.68	18	0	1.082	1.042	1.199	0.961751	0.974684	0.980665	17.08	11.83	20.96	222814887	242776876	2.73428e+08
Q8TCG1	Protein CIP2A OS=Homo sapiens OX=9606 GN=CIP2A PE=1 SV=2	0	29	23	47	23	1	905	102.1	6.23	153.64	23	0	1.12	1.097	1.199	0.971877	0.98011	0.980665	29.13	17.53	25.13	1.59225e+08	1.49518e+08	1.80668e+08
Q92841	Probable ATP-dependent RNA helicase DDX17 OS=Homo sapiens OX=9606 GN=DDX17 PE=1 SV=2	0	27	17	41	9	1	729	80.2	8.27	121.62	17	0	1.173	0.985	1.199	0.961751	0.947152	0.973343	25.81	25.7	13.06	4.221e+07	4.55085e+07	4.81767e+07
P61586	Transforming protein RhoA OS=Homo sapiens OX=9606 GN=RHOA PE=1 SV=1	0	59	11	24	2	1	193	21.8	6.1	90.73	11	0	1.347	0.891	1.199	0.984449	0.842141	0.963071	4.66	15.24	23.92	1.37091e+07	1.79592e+07	1.43172e+07
P50895	Basal cell adhesion molecule OS=Homo sapiens OX=9606 GN=BCAM PE=1 SV=2	0.003	14	5	5	5	1	628	67.4	5.81	14.31	5	0	0.898	1.315	1.199	0.88464	0.758757	0.97973	2.21	25.19	7.14	5.65619e+06	6.8571e+06	9.35274e+06
Q15773	Myeloid leukemia factor 2 OS=Homo sapiens OX=9606 GN=MLF2 PE=1 SV=1	0.002	24	4	7	4	1	248	28.1	6.9	21.21	4	0	1.208	0.989	1.197	0.971957	0.957207	0.978449	20.52	23.6	0.27	6.715e+06	7.90429e+06	8381529
P05783	Keratin, type I cytoskeletal 18 OS=Homo sapiens OX=9606 GN=KRT18 PE=1 SV=2	0.001	30	7	19	6	1	430	48	5.45	82.08	7	0	1.156	0.918	1.196	0.959353	0.867864	0.966295	35.33	18.06	21.35	2.25829e+07	2.39291e+07	34752729
Q8WU90	Zinc finger CCCH domain-containing protein 15 OS=Homo sapiens OX=9606 GN=ZC3H15 PE=1 SV=1	0.004	8	3	4	3	1	426	48.6	5.31	10.56	3	0	1.611	0.841	1.196	0.999172	0.780739	0.976634	196.44	23.12	228.7	3.85941e+06	7.52311e+06	7.15899e+06
Q76FK4	Nucleolar protein 8 OS=Homo sapiens OX=9606 GN=NOL8 PE=1 SV=1	0.009	5	2	2	2	1	1167	131.5	7.09	7.96	2	0	0.01	100	1.196	5.96845e-17	1.7009e-16	0.973343			0	3.24482e+06		2.38439e+06
P05787	Keratin, type II cytoskeletal 8 OS=Homo sapiens OX=9606 GN=KRT8 PE=1 SV=7	0	34	12	44	7	1	483	53.7	5.59	136.62	12	1	1.269	0.953	1.193	0.988923	0.922161	0.980665	38.62	36.54	8.17	9.41795e+07	1.23177e+08	1.08074e+08
Q9BU23	Lipase maturation factor 2 OS=Homo sapiens OX=9606 GN=LMF2 PE=1 SV=2	0.004	5	2	4	2	1	707	79.6	10.1	10.39	2	0	0.991	1.019	1.193	0.906249	0.991576	0.976585	0	0	24.77	2.1445e+06	1.73002e+06	2.32524e+06
P11413	Glucose-6-phosphate 1-dehydrogenase OS=Homo sapiens OX=9606 GN=G6PD PE=1 SV=4	0	69	27	82	27	1	515	59.2	6.84	327.88	27	0	1.29	0.898	1.191	0.990017	0.825848	0.980665	22.77	13.53	26.39	1.96134e+08	2.52475e+08	2.40995e+08
P04075	Fructose-bisphosphate aldolase A OS=Homo sapiens OX=9606 GN=ALDOA PE=1 SV=2	0.001	43	9	16	9	1	364	39.4	8.09	58.82	9	0	1.336	1.086	1.191	0.97742	0.989567	0.966257	26.73	24.72	32.64	3.02e+07	2.96993e+07	3.29469e+07
P08240	Signal recognition particle receptor subunit alpha OS=Homo sapiens OX=9606 GN=SRPRA PE=1 SV=2	0.002	10	4	5	4	1	638	69.8	8.95	19.43	4	0	1.136	1.054	1.191	0.959791	0.994296	0.97973	13.19	6.73	0.68	8209968	9.82859e+06	9690505
P17844	Probable ATP-dependent RNA helicase DDX5 OS=Homo sapiens OX=9606 GN=DDX5 PE=1 SV=1	0	48	26	58	18	1	614	69.1	8.92	194.4	26	7	1.351	0.902	1.189	0.992966	0.836293	0.980665	18.57	10.93	14.96	2.72907e+08	3.65864e+08	3.12887e+08
P48047	ATP synthase subunit O, mitochondrial OS=Homo sapiens OX=9606 GN=ATP5PO PE=1 SV=1	0	54	10	23	10	1	213	23.3	9.96	97.82	10	0	1.378	0.873	1.189	0.988923	0.783396	0.973343	18.54	16.59	15.62	5.99522e+07	8.23634e+07	6.96024e+07
P62304	Small nuclear ribonucleoprotein E OS=Homo sapiens OX=9606 GN=SNRPE PE=1 SV=1	0.002	57	3	7	3	1	92	10.8	9.44	26.55	3	0	1.176	0.969	1.189	0.961566	0.946941	0.966257	3.51	12.21	9.74	1.29713e+07	16683142	1.59707e+07
O75955	Flotillin-1 OS=Homo sapiens OX=9606 GN=FLOT1 PE=1 SV=3	0	73	27	78	27	1	427	47.3	7.49	284.32	27	0	0.859	1.39	1.188	0.908464	0.641982	0.980665	24.6	21.94	29.49	2.25971e+08	1.83772e+08	2.64413e+08
Q6NXT4	Zinc transporter 6 OS=Homo sapiens OX=9606 GN=SLC30A6 PE=1 SV=2	0.002	12	3	6	3	1	461	51.1	9.16	23.49	3	0	0.71	1.643	1.188	0.781425	0.316869	0.973343	21.54	36.13	1.86	3.17496e+06	4.85177e+06	8.57462e+06
O15031	Plexin-B2 OS=Homo sapiens OX=9606 GN=PLXNB2 PE=1 SV=3	0	18	19	43	19	1	1838	205	6.24	157.41	19	0	1.1	1.11	1.186	0.957147	0.965218	0.973343	18.58	19.68	23.7	6.20942e+07	5.26728e+07	6.93489e+07
O15400	Syntaxin-7 OS=Homo sapiens OX=9606 GN=STX7 PE=1 SV=4	0.002	25	4	8	4	1	261	29.8	5.55	24.3	4	0	1.232	0.936	1.185	0.972829	0.927063	0.974887	4.21	7.23	7.85	10386806	6.3357e+06	1.35618e+07
Q6NUQ4	Transmembrane protein 214 OS=Homo sapiens OX=9606 GN=TMEM214 PE=1 SV=2	0.002	13	6	7	6	1	689	77.1	9.14	18.84	6	0	0.845	1.336	1.183	0.890882	0.726638	0.958664	4.04	31.54	33.24	1.27584e+07	8.86848e+06	1.49652e+07
P24941	Cyclin-dependent kinase 2 OS=Homo sapiens OX=9606 GN=CDK2 PE=1 SV=2	0.001	20	5	15	3	1	298	33.9	8.68	40.63	5	0	1.098	0.925	1.182	0.949561	0.922161	0.974887	42.14	40.18	19.4	6450571	8.29085e+06	7.00246e+06
P61158	Actin-related protein 3 OS=Homo sapiens OX=9606 GN=ACTR3 PE=1 SV=3	0.001	18	4	10	4	1	418	47.3	5.88	40.26	4	0	1.425	0.89	1.182	0.990484	0.867864	0.97973	24.6	8.06	2.3	6.37007e+06	8.98675e+06	7.91076e+06
Q15004	PCNA-associated factor OS=Homo sapiens OX=9606 GN=PCLAF PE=1 SV=1	0.006	29	2	3	2	1	111	12	9.83	9.56	2	0	1.573	0.75	1.181	0.999172	0.6622	0.973343	0	0	0	2.06213e+06	7614000	2.43471e+06
P62314	Small nuclear ribonucleoprotein Sm D1 OS=Homo sapiens OX=9606 GN=SNRPD1 PE=1 SV=1	0.001	45	3	11	3	1	119	13.3	11.56	48.8	3	0	0.993	1.164	1.179	0.929066	0.947152	0.966257	20.17	23.56	5.97	2.31889e+07	2.23938e+07	26868002
O94906	Pre-mRNA-processing factor 6 OS=Homo sapiens OX=9606 GN=PRPF6 PE=1 SV=1	0.009	4	3	3	3	1	941	106.9	8.25	7.97	3	0	0.89	0.92	1.178	0.904066	0.924504	0.973343	25.98	4.45	90.6	9.76127e+06	8.4106e+06	5.94196e+06
P00747	Plasminogen OS=Homo sapiens OX=9606 GN=PLG PE=1 SV=2	0.002	3	2	7	2	1	810	90.5	7.24	18.56	2	0	0.848	1.388	1.177	0.889611	0.662566	0.966257	7.91	39	27.74	1.36277e+07	1.09829e+07	1.84564e+07
P53680	AP-2 complex subunit sigma OS=Homo sapiens OX=9606 GN=AP2S1 PE=1 SV=2	0.004	17	3	5	3	1	142	17	6.18	11.3	3	0	1.185	1.1	1.176	0.96547	0.965538	0.973343	39.68	17.68	6.2	1.10935e+07	4.86426e+06	1.31007e+07
P07900	Heat shock protein HSP 90-alpha OS=Homo sapiens OX=9606 GN=HSP90AA1 PE=1 SV=5	0	35	26	109	10	1	732	84.6	5.02	391.57	26	0	0.966	1.153	1.175	0.91547	0.952072	0.966257	10.4	10.63	6.45	3.46178e+07	3.34986e+07	3.78199e+07
P31153	S-adenosylmethionine synthase isoform type-2 OS=Homo sapiens OX=9606 GN=MAT2A PE=1 SV=1	0.002	15	5	8	5	1	395	43.6	6.48	20.5	5	0	1.362	0.982	1.175	0.986932	0.948979	0.966257	0.97	4	25.26	1.60784e+07	14993520	1.55006e+07
Q99714	3-hydroxyacyl-CoA dehydrogenase type-2 OS=Homo sapiens OX=9606 GN=HSD17B10 PE=1 SV=3	0	72	11	36	11	1	261	26.9	7.78	173.55	11	0	1.313	0.899	1.174	0.981946	0.84304	0.971423	46.45	17.91	17.17	5.31959e+07	7.24928e+07	6.29883e+07
P01111	GTPase NRas OS=Homo sapiens OX=9606 GN=NRAS PE=1 SV=1	0.005	26	3	4	3	1	189	21.2	5.17	10.91	3	0	1.013	1.159	1.174	0.932771	0.947152	0.974887	31.06	30.15	0.89	8.49473e+06	9164892	9.98784e+06
P05386	60S acidic ribosomal protein P1 OS=Homo sapiens OX=9606 GN=RPLP1 PE=1 SV=1	0.008	14	1	2	1	1	114	11.5	4.32	8.4	1	0	1.156	1.014	1.173	0.961751	0.965218	0.976502	0	0	0	7781832	8998452	9128806
P49755	Transmembrane emp24 domain-containing protein 10 OS=Homo sapiens OX=9606 GN=TMED10 PE=1 SV=2	0.001	38	6	15	6	1	219	25	7.44	58.04	6	0	0.894	1.229	1.172	0.901025	0.903992	0.964898	28.32	48.42	18.08	3.05938e+07	3.50485e+07	3.56286e+07
Q04917	14-3-3 protein eta OS=Homo sapiens OX=9606 GN=YWHAH PE=1 SV=4	0.002	16	4	13	2	1	246	28.2	4.84	30.12	4	0	0.91	1.286	1.171	0.883298	0.867864	0.966257	0	0	0	2.34894e+06	2138220	2750614
Q9H910	Jupiter microtubule associated homolog 2 OS=Homo sapiens OX=9606 GN=JPT2 PE=1 SV=1	0.001	46	5	11	5	1	190	20.1	9.26	39.7	5	0	1.148	0.864	1.169	0.959791	0.768254	0.966257	21.72	7.58	10.6	18208738	2.16155e+07	1.68931e+07
Q9UBF2	Coatomer subunit gamma-2 OS=Homo sapiens OX=9606 GN=COPG2 PE=1 SV=1	0.002	5	3	6	2	1	871	97.6	5.81	19.39	3	0	0.01	100	1.168	5.96845e-17	1.7009e-16	0.966257			0	3771268		1.71886e+06
Q9BT22	Chitobiosyldiphosphodolichol beta-mannosyltransferase OS=Homo sapiens OX=9606 GN=ALG1 PE=1 SV=2	0.001	10	3	10	3	1	464	52.5	7.23	31.88	3	0	1.4	0.833	1.167	0.990017	0.743543	0.973343	13.73	0.33	13.21	7.02983e+06	9.65762e+06	8.07711e+06
P02545	Prelamin-A/C OS=Homo sapiens OX=9606 GN=LMNA PE=1 SV=1	0	37	16	42	16	1	664	74.1	7.02	163.28	16	0	1.271	0.917	1.165	0.988923	0.863126	0.97973	24.39	8.02	20.28	9.12759e+07	1.03152e+08	9.69163e+07
Q14254	Flotillin-2 OS=Homo sapiens OX=9606 GN=FLOT2 PE=1 SV=2	0	57	23	46	23	1	428	47	5.25	180.3	23	0	0.809	1.327	1.164	0.886483	0.753382	0.97973	12.18	18.2	18.07	1.4847e+08	1.07782e+08	1.63458e+08
Q9BSD7	Cancer-related nucleoside-triphosphatase OS=Homo sapiens OX=9606 GN=NTPCR PE=1 SV=1	0.001	45	6	12	6	1	190	20.7	9.54	39.53	6	0	1.165	0.953	1.162	0.96547	0.938395	0.973343	14.97	22.01	13.77	8.99655e+06	1.01685e+07	1.05134e+07
Q14997	Proteasome activator complex subunit 4 OS=Homo sapiens OX=9606 GN=PSME4 PE=1 SV=2	0.006	2	1	2	1	1	1843	211.2	6.9	9.14	1	0	1.169	0.991	1.159	0.958613	0.981656	0.972578	0	0	0	558841	653147	647571
Q9NP72	Ras-related protein Rab-18 OS=Homo sapiens OX=9606 GN=RAB18 PE=1 SV=1	0.001	41	7	14	7	1	206	23	5.24	48.6	7	0	1.314	0.933	1.158	0.972829	0.888094	0.958664	42.34	7.15	43.55	2.91588e+07	3.37463e+07	3.21823e+07
P17858	ATP-dependent 6-phosphofructokinase, liver type OS=Homo sapiens OX=9606 GN=PFKL PE=1 SV=6	0	30	14	34	11	1	780	85	7.5	134.01	14	0	1.29	0.876	1.157	0.972829	0.778764	0.963232	29.74	15.97	12.3	2.43741e+07	25579949	2.88973e+07
Q9P0K7	Ankycorbin OS=Homo sapiens OX=9606 GN=RAI14 PE=1 SV=2	0	28	18	27	18	1	980	110	6.21	116.03	18	0	0.896	1.136	1.157	0.908711	0.955795	0.966257	0	24.12	0	5.89393e+06	7.01637e+07	7.90316e+07
Q96HA1	Nuclear envelope pore membrane protein POM 121 OS=Homo sapiens OX=9606 GN=POM121 PE=1 SV=2	0.001	11	6	12	1	1	1249	127.6	10.56	45.59	6	3	1.011	1.225	1.157	0.935415	0.888094	0.973343	78.75	29.8	44.94	9.33429e+06	1.1368e+07	1.45303e+07
Q5TCS8	Adenylate kinase 9 OS=Homo sapiens OX=9606 GN=AK9 PE=1 SV=2	0.004	2	1	3	1	1	1911	221.3	5.01	10.42	1	0	1.293	0.894	1.156	0.98468	0.836293	0.966257	0	0	0	64100916	82857144	74092648
Q8WWY3	U4/U6 small nuclear ribonucleoprotein Prp31 OS=Homo sapiens OX=9606 GN=PRPF31 PE=1 SV=2	0.002	12	3	6	3	1	499	55.4	5.78	24.97	3	0	1.724	0.657	1.153	0.992966	0.529748	0.971423	2.73	0	0	2.45299e+06	4.20601e+06	999102
Q96AE4	Far upstream element-binding protein 1 OS=Homo sapiens OX=9606 GN=FUBP1 PE=1 SV=3	0.001	18	7	11	7	1	644	67.5	7.61	34.9	7	0	1.286	0.975	1.152	0.989712	0.943274	0.97973	22.15	7.6	21.92	122300225	1.43672e+08	128501462
P52907	F-actin-capping protein subunit alpha-1 OS=Homo sapiens OX=9606 GN=CAPZA1 PE=1 SV=3	0.001	55	7	16	6	1	286	32.9	5.69	75.47	7	1	1.365	0.88	1.151	0.991817	0.783396	0.966257	43.81	21.17	19.71	6.8386e+07	8.54731e+07	76811710
O94901	SUN domain-containing protein 1 OS=Homo sapiens OX=9606 GN=SUN1 PE=1 SV=3	0.002	9	5	10	5	1	812	90	7.08	29.4	5	0	0.946	1.436	1.15	0.906249	0.606635	0.973343	18.98	29.07	26.02	7.64627e+06	5.35986e+06	9.12361e+06
P08238	Heat shock protein HSP 90-beta OS=Homo sapiens OX=9606 GN=HSP90AB1 PE=1 SV=4	0	66	52	290	35	1	724	83.2	5.03	1198.13	52	17	1.015	1.111	1.149	0.949561	0.965218	0.97973	24.77	14.56	21.11	3.16944e+09	3.11516e+09	3.52173e+09
Q01844	RNA-binding protein EWS OS=Homo sapiens OX=9606 GN=EWSR1 PE=1 SV=1	0.002	11	3	5	3	1	656	68.4	9.33	24.6	3	0	1.38	0.927	1.149	0.988923	0.927063	0.971423	15.92	0	0	7.15061e+06	9734526	4.83882e+06
O60264	SWI/SNF-related matrix-associated actin-dependent regulator of chromatin subfamily A member 5 OS=Homo sapiens OX=9606 GN=SMARCA5 PE=1 SV=1	0.006	3	2	4	2	1	1052	121.8	8.09	9.41	2	0	1.804	0.637	1.149	0.995261	0.449006	0.954256	0	0	0	1.0462e+06	1.88734e+06	1.20217e+06
Q9HAV4	Exportin-5 OS=Homo sapiens OX=9606 GN=XPO5 PE=1 SV=1	0	52	46	162	46	1	1204	136.2	5.8	718.66	46	0	0.92	1.184	1.147	0.922808	0.938134	0.97973	24.62	11.82	20.38	4.22263e+08	3.88677e+08	494998860
Q08J23	tRNA (cytosine(34)-C(5))-methyltransferase OS=Homo sapiens OX=9606 GN=NSUN2 PE=1 SV=2	0	25	11	27	11	1	767	86.4	6.77	88.12	11	0	1.194	0.842	1.146	0.976301	0.6622	0.97973	38.95	23.05	29.58	2.26406e+08	7.10593e+07	3.69142e+07
P27695	DNA-(apurinic or apyrimidinic site) lyase OS=Homo sapiens OX=9606 GN=APEX1 PE=1 SV=2	0.001	34	7	10	7	1	318	35.5	8.12	43.87	7	0	1.227	0.901	1.142	0.972829	0.835793	0.958664	7.54	8.56	17.73	1.93754e+07	2.43442e+07	2.24036e+07
Q13573	SNW domain-containing protein 1 OS=Homo sapiens OX=9606 GN=SNW1 PE=1 SV=1	0.004	13	4	4	4	1	536	61.5	9.52	12.02	4	0	1.246	0.834	1.142	0.972829	0.848536	0.966257	13.86	0	0	4.36493e+06	5.50393e+06	2.69087e+06
Q14558	Phosphoribosyl pyrophosphate synthase-associated protein 1 OS=Homo sapiens OX=9606 GN=PRPSAP1 PE=1 SV=2	0.003	10	2	3	2	1	356	39.4	7.2	12.92	2	0	1.081	1.055	1.141	0.949561	0.994126	0.973343	23	11.68	11.26	3.46576e+06	3.60197e+06	3.86695e+06
P48556	26S proteasome non-ATPase regulatory subunit 8 OS=Homo sapiens OX=9606 GN=PSMD8 PE=1 SV=2	0.001	27	8	14	8	1	350	39.6	9.7	44.48	8	0	1.496	0.998	1.14	0.988923	0.948979	0.956397	43.82	13.98	43.32	2.62485e+07	2.81482e+07	3.48172e+07
Q9Y4B6	DDB1- and CUL4-associated factor 1 OS=Homo sapiens OX=9606 GN=DCAF1 PE=1 SV=3	0.003	4	4	5	4	1	1507	168.9	5.06	12.62	4	0	0.596		1.14	0.59356		0.971423	0		0	2.32314e+06	999427	1.52823e+06
Q13724	Mannosyl-oligosaccharide glucosidase OS=Homo sapiens OX=9606 GN=MOGS PE=1 SV=5	0.001	10	5	9	5	1	837	91.9	8.9	34.38	5	0	1.242	0.917	1.139	0.972829	0.932278	0.971423	25.92	12.75	5.22	4.62966e+06	5.91304e+06	5.23137e+06
P47755	F-actin-capping protein subunit alpha-2 OS=Homo sapiens OX=9606 GN=CAPZA2 PE=1 SV=3	0.002	15	3	8	2	1	286	32.9	5.85	23.63	3	0	1.458	0.781	1.139	0.992966	0.591165	0.973343	5.43	19.3	26.08	6.89898e+06	10169152	7.59373e+06
Q9BQ70	Transcription factor 25 OS=Homo sapiens OX=9606 GN=TCF25 PE=1 SV=1	0.002	9	3	5	3	1	676	76.6	6.35	17.46	3	0	1.156	1.037	1.139	0.962197	0.998613	0.973343	28.44	2.08	20.43	3.62684e+06	3.8707e+06	3.99445e+06
P60866	40S ribosomal protein S20 OS=Homo sapiens OX=9606 GN=RPS20 PE=1 SV=1	0	36	6	40	6	1	119	13.4	9.94	164.77	6	0	1.16	1.014	1.138	0.972829	0.957207	0.97973	13.5	6.48	3.35	9.32509e+08	1.073e+09	1.0536e+09
Q86Y56	Dynein assembly factor 5, axonemal OS=Homo sapiens OX=9606 GN=DNAAF5 PE=1 SV=4	0	46	25	69	25	1	855	93.5	6.42	252.32	25	0	1.019	1.118	1.136	0.9509	0.965218	0.97973	24.89	18.05	23.71	9.93087e+07	1.12838e+08	1.23538e+08
P46940	Ras GTPase-activating-like protein IQGAP1 OS=Homo sapiens OX=9606 GN=IQGAP1 PE=1 SV=1	0.001	13	15	23	15	1	1657	189.1	6.48	79.16	15	0	1.164	0.896	1.135	0.963681	0.825848	0.960499	22.38	11.18	27.35	3.48965e+07	4.45183e+07	4.04169e+07
Q9NS86	LanC-like protein 2 OS=Homo sapiens OX=9606 GN=LANCL2 PE=1 SV=1	0.002	10	3	4	3	1	450	50.8	7.43	15.38	3	0	1.583	0.553	1.135	0.997721	0.00642526	0.973343	13.16	7.19	28.02	8.11843e+06	1.64915e+07	9.25497e+06
Q8WXH0	Nesprin-2 OS=Homo sapiens OX=9606 GN=SYNE2 PE=1 SV=3	0.007	1	1	3	1	1	6885	795.9	5.36	8.61	1	0	1.836	0.618	1.135	0.990017	0.198106	0.966257	0	0	0	4.25717e+06	7815727	4829975
Q9Y6C9	Mitochondrial carrier homolog 2 OS=Homo sapiens OX=9606 GN=MTCH2 PE=1 SV=1	0.001	34	7	20	7	1	303	33.3	7.97	71.71	7	0	0.74	1.585	1.133	0.852535	0.25767	0.97973	15.76	19.76	21.88	9.99157e+07	6.81219e+07	1.01432e+08
Q15008	26S proteasome non-ATPase regulatory subunit 6 OS=Homo sapiens OX=9606 GN=PSMD6 PE=1 SV=1	0.001	15	4	10	4	1	389	45.5	5.62	33.72	4	0	0.969	1.034	1.132	0.920244	0.970289	0.950347	12.01	19.8	5.6	1.32227e+07	1.28358e+07	1.4807e+07
P33121	Long-chain-fatty-acid--CoA ligase 1 OS=Homo sapiens OX=9606 GN=ACSL1 PE=1 SV=1	0.002	9	4	7	4	1	698	77.9	7.15	19.79	4	0	1.051	1.123	1.132	0.936675	0.957207	0.966257	10	22.82	2.74	4.34643e+06	6675127	7.25768e+06
Q9P2E9	Ribosome-binding protein 1 OS=Homo sapiens OX=9606 GN=RRBP1 PE=1 SV=5	0.001	17	16	22	16	1	1410	152.4	8.6	74.78	16	0	0.93	1.23	1.131	0.913653	0.888094	0.958546	16.66	11.74	21.65	4.71728e+07	3.63218e+07	5.32753e+07
P63098	Calcineurin subunit B type 1 OS=Homo sapiens OX=9606 GN=PPP3R1 PE=1 SV=2	0.002	50	4	5	4	1	170	19.3	4.81	17.5	4	0	0.875	0.922	1.131	0.875309	0.937569	0.970665	27.01	9.48	63.38	4.63168e+06	5.92978e+06	4.91228e+06
P45974	Ubiquitin carboxyl-terminal hydrolase 5 OS=Homo sapiens OX=9606 GN=USP5 PE=1 SV=2	0	37	20	38	19	1	858	95.7	5.03	147.14	20	1	1.96	0.567	1.13	0.972829	0.00767562	0.966257	19.98	4.97	15.26	5.14904e+07	1.24544e+08	7.3249e+07
P11717	Cation-independent mannose-6-phosphate receptor OS=Homo sapiens OX=9606 GN=IGF2R PE=1 SV=3	0.002	5	8	10	8	1	2491	274.2	5.94	30.93	8	0	0.994	0.998	1.13	0.927051	0.955819	0.945749	9.58	30.39	16.84	1.21315e+07	1.65902e+07	1.54413e+07
P45880	Voltage-dependent anion-selective channel protein 2 OS=Homo sapiens OX=9606 GN=VDAC2 PE=1 SV=2	0	62	15	101	15	1	294	31.5	7.56	483.77	15	0	0.805	1.345	1.129	0.884075	0.718416	0.97973	8.96	12.42	18.56	1.07736e+09	8.98066e+08	1.19031e+09
P17812	CTP synthase 1 OS=Homo sapiens OX=9606 GN=CTPS1 PE=1 SV=2	0	53	25	76	25	1	591	66.6	6.46	300.27	25	0	1.104	1.05	1.124	0.965773	0.983897	0.978238	22.3	23.65	11.27	3.50535e+08	3.38096e+08	4.07281e+08
P63244	Receptor of activated protein C kinase 1 OS=Homo sapiens OX=9606 GN=RACK1 PE=1 SV=3	0	76	19	63	19	1	317	35.1	7.69	263.84	19	0	1.296	0.864	1.124	0.990017	0.743543	0.978238	24.56	10.77	10.01	3.3582e+08	4.66685e+08	4.12438e+08
Q7L0Y3	tRNA methyltransferase 10 homolog C OS=Homo sapiens OX=9606 GN=TRMT10C PE=1 SV=2	0.002	15	3	5	3	1	403	47.3	9.36	18.72	3	0	1.31	0.666	1.124	0.986932	0.537814	0.95228	21.49	32.34	32.89	3330360	4.3493e+06	1.70262e+06
Q9H900	Protein zwilch homolog OS=Homo sapiens OX=9606 GN=ZWILCH PE=1 SV=2	0.002	7	3	5	3	1	591	67.2	6.27	14.11	3	0	1.082	1.183	1.124	0.936363	0.94204	0.955777	0	0	19.4	2924593	1472484	3.28428e+06
P13995	Bifunctional methylenetetrahydrofolate dehydrogenase/cyclohydrolase, mitochondrial OS=Homo sapiens OX=9606 GN=MTHFD2 PE=1 SV=2	0.002	24	5	10	5	1	350	37.9	8.73	28.15	5	0	1.208	0.947	1.122	0.972829	0.928023	0.958163	29.92	28.21	12.27	1.73748e+07	1.73898e+07	1.82143e+07
O95394	Phosphoacetylglucosamine mutase OS=Homo sapiens OX=9606 GN=PGM3 PE=1 SV=1	0.002	13	4	8	4	1	542	59.8	6.25	26.07	4	0	0.988	1.093	1.121	0.932771	0.976324	0.96182	28.48	16.33	23.2	1.17251e+07	1.11395e+07	1.25323e+07
P46087	Probable 28S rRNA (cytosine(4447)-C(5))-methyltransferase OS=Homo sapiens OX=9606 GN=NOP2 PE=1 SV=2	0.003	5	3	5	3	1	812	89.2	9.23	13.4	3	0	1.291	0.733	1.121	0.981403	0.70044	0.954256	25.13	0	0	3479349	4.47092e+06	1.72948e+06
P27708	CAD protein OS=Homo sapiens OX=9606 GN=CAD PE=1 SV=3	0	44	55	132	55	1	2225	242.8	6.46	568.11	55	0	1.062	1.057	1.119	0.959791	0.989567	0.976585	22.14	20.29	18.04	2.89377e+08	303060178	3.40411e+08
P62244	40S ribosomal protein S15a OS=Homo sapiens OX=9606 GN=RPS15A PE=1 SV=2	0	62	11	42	11	1	130	14.8	10.13	167.61	11	0	1.195	0.915	1.116	0.976301	0.863126	0.976502	35.14	13.06	30.16	5.74781e+08	6.00891e+08	626965906
O15355	Protein phosphatase 1G OS=Homo sapiens OX=9606 GN=PPM1G PE=1 SV=1	0.001	31	9	17	9	1	546	59.2	4.36	59.67	9	0	1.136	1.038	1.116	0.957147	0.969564	0.951126	16.08	44.13	45.02	2.94366e+07	3.60436e+07	3.27909e+07
P61019	Ras-related protein Rab-2A OS=Homo sapiens OX=9606 GN=RAB2A PE=1 SV=1	0.001	34	5	11	5	1	212	23.5	6.54	45.59	5	0	1.335	0.993	1.116	0.98468	0.948979	0.954256	10.2	15.49	10.55	15384471	1.99704e+07	1.86212e+07
Q9NY26	Zinc transporter ZIP1 OS=Homo sapiens OX=9606 GN=SLC39A1 PE=1 SV=1	0.003	10	1	3	1	1	324	34.2	5.92	13.38	1	0	1.1	1.015	1.116	0.954673	0.989444	0.971219	0	0	0	3.49095e+06	3.83946e+06	3.89681e+06
P03928	ATP synthase protein 8 OS=Homo sapiens OX=9606 GN=MT-ATP8 PE=1 SV=1	0.001	53	3	13	3	1	68	8	9.91	31.77	3	0	1.526	1.045	1.115	0.997721	0.976324	0.966257	61.78	44.67	24.48	6.2907e+07	84604095	9.00756e+07
Q9Y266	Nuclear migration protein nudC OS=Homo sapiens OX=9606 GN=NUDC PE=1 SV=1	0.008	8	2	3	2	1	331	38.2	5.38	8.5	2	0	0.959	1.162	1.114	0.91547	0.948979	0.962366	25.22	24.2	3.2	5.68939e+06	5.30387e+06	6.30786e+06
O95299	NADH dehydrogenase [ubiquinone] 1 alpha subcomplex subunit 10, mitochondrial OS=Homo sapiens OX=9606 GN=NDUFA10 PE=1 SV=1	0.001	25	5	8	5	1	355	40.7	8.48	33.94	5	0	1.101	1.014	1.113	0.959353	0.964205	0.966257	61.08	22.64	28.21	10757293	1.27474e+07	1.08879e+07
O00399	Dynactin subunit 6 OS=Homo sapiens OX=9606 GN=DCTN6 PE=1 SV=1	0.002	15	2	5	2	1	190	20.7	6.32	21.35	2	0	1.274	0.874	1.113	0.979833	0.817489	0.961034	203.87	41.55	309.71	1.3592e+07	11739682	1.15422e+07
Q92574	Hamartin OS=Homo sapiens OX=9606 GN=TSC1 PE=1 SV=2	0.003	8	4	5	4	1	1164	129.7	6.47	14.3	4	0	0.01	100	1.111	5.96845e-17	1.7009e-16	0.944639			0	890080		989202
P26640	Valine--tRNA ligase OS=Homo sapiens OX=9606 GN=VARS PE=1 SV=4	0	21	14	26	14	1	1264	140.4	7.59	99.23	14	0	1.161	0.946	1.11	0.961751	0.91875	0.95228	13.09	19.41	19.02	3.08981e+07	4.21382e+07	3.75334e+07
Q9BUJ2	Heterogeneous nuclear ribonucleoprotein U-like protein 1 OS=Homo sapiens OX=9606 GN=HNRNPUL1 PE=1 SV=2	0.001	18	9	20	9	1	856	95.7	6.92	77.02	9	0	1.114	0.878	1.109	0.947057	0.780739	0.950822	35.3	22.74	17.32	2.67457e+07	2.96265e+07	25544180
Q12907	Vesicular integral-membrane protein VIP36 OS=Homo sapiens OX=9606 GN=LMAN2 PE=1 SV=1	0.001	20	4	8	4	1	356	40.2	6.95	43.39	4	0	1.045	1.116	1.108	0.93467	0.959229	0.966257	18.02	7.33	26.67	8.4104e+06	5.19327e+06	1e+07
P61224	Ras-related protein Rap-1b OS=Homo sapiens OX=9606 GN=RAP1B PE=1 SV=1	0.001	21	4	10	1	1	184	20.8	5.78	32.67	4	0	1.095	1.012	1.108	0.936363	0.990655	0.958664	0	0	0	2.23449e+06	2.44696e+06	2.47676e+06
Q9NVV4	Poly(A) RNA polymerase, mitochondrial OS=Homo sapiens OX=9606 GN=MTPAP PE=1 SV=1	0.003	7	2	3	2	1	582	66.1	9.04	12.99	2	0	1.272	0.871	1.108	0.972829	0.928527	0.96182	0	0	0	2.15466e+06	2.74157e+06	2.38823e+06
P62995	Transformer-2 protein homolog beta OS=Homo sapiens OX=9606 GN=TRA2B PE=1 SV=1	0.002	16	3	5	3	1	288	33.6	11.25	16.35	3	0	1.468	1.092	1.107	0.993434	0.967302	0.954256	56.13	0	0	4.87344e+06	5003206	1.58458e+06
Q7LG56	Ribonucleoside-diphosphate reductase subunit M2 B OS=Homo sapiens OX=9606 GN=RRM2B PE=1 SV=1	0.004	9	2	3	2	1	351	40.7	4.97	10.49	2	0	1.238	0.895	1.107	0.972829	0.937569	0.958664	23.98	2.09	26.63	1.94468e+06	2.31171e+06	2.06188e+06
P42677	40S ribosomal protein S27 OS=Homo sapiens OX=9606 GN=RPS27 PE=1 SV=3	0	42	6	42	3	1	84	9.5	9.45	136.13	6	4	1	1.155	1.106	0.945909	0.948979	0.974887	28.55	8.55	20.48	4.78487e+08	446505311	5.17993e+08
P22087	rRNA 2'-O-methyltransferase fibrillarin OS=Homo sapiens OX=9606 GN=FBL PE=1 SV=2	0	52	13	26	13	1	321	33.8	10.18	105.89	13	0	1.307	0.87	1.106	0.981946	0.768118	0.956566	35.29	15.66	14.35	5.62217e+07	7.262e+07	5.35179e+07
Q96DV4	39S ribosomal protein L38, mitochondrial OS=Homo sapiens OX=9606 GN=MRPL38 PE=1 SV=2	0.006	8	2	4	2	1	380	44.6	7.53	9.03	2	0	0.879	1.258	1.106	0.860008	0.919909	0.938879	0	0	0	966863	849990	1.06887e+06
Q8NBT2	Kinetochore protein Spc24 OS=Homo sapiens OX=9606 GN=SPC24 PE=1 SV=2	0.003	15	2	4	2	1	197	22.5	4.7	14.34	2	0	1.355	0.814	1.103	0.97742	0.882804	0.944639	0	0	0	1.14356e+06	686134	558479
P30101	Protein disulfide-isomerase A3 OS=Homo sapiens OX=9606 GN=PDIA3 PE=1 SV=4	0.001	13	5	10	5	1	505	56.7	6.35	37.32	5	0	1.27	0.699	1.102	0.972829	0.218868	0.947424	16.36	14.28	22.39	17023828	2.01288e+07	1.31149e+07
Q9Y281	Cofilin-2 OS=Homo sapiens OX=9606 GN=CFL2 PE=1 SV=1	0	46	7	38	2	1	166	18.7	7.88	168.06	7	0	1.555	0.695	1.101	0.997721	0.527325	0.95228	0	1.41	0	1.70476e+06	4390635	3.06242e+06
Q9UBV8	Peflin OS=Homo sapiens OX=9606 GN=PEF1 PE=1 SV=1	0.001	32	6	11	6	1	284	30.4	6.54	34.97	6	0	1.333	0.731	1.101	0.976625	0.295881	0.950347	13.21	21.5	12.01	2.83878e+07	3.75981e+07	3.01028e+07
P61204	ADP-ribosylation factor 3 OS=Homo sapiens OX=9606 GN=ARF3 PE=1 SV=2	0	65	12	48	7	1	181	20.6	7.43	227.53	12	5	1.39	0.784	1.1	0.993536	0.50199	0.973343	31.94	13.43	23.19	1.82121e+08	221239124	2.0159e+08
P61421	V-type proton ATPase subunit d 1 OS=Homo sapiens OX=9606 GN=ATP6V0D1 PE=1 SV=1	0	44	11	47	11	1	351	40.3	5	169.68	11	0	0.917	1.185	1.1	0.922808	0.937569	0.973343	20.24	8.43	21.31	2.40928e+08	2.09924e+08	2.41957e+08
Q3SXM5	Inactive hydroxysteroid dehydrogenase-like protein 1 OS=Homo sapiens OX=9606 GN=HSDL1 PE=1 SV=3	0.002	16	3	6	3	1	330	37	8.72	24.37	3	0	1.028	1.07	1.1	0.929545	0.989567	0.961034	16.41	2.8	24.58	4.91444e+06	4.60434e+06	4.95683e+06
Q9ULP9	TBC1 domain family member 24 OS=Homo sapiens OX=9606 GN=TBC1D24 PE=1 SV=2	0.004	7	2	4	2	1	559	62.9	7.36	10.38	2	0	0.992	1.381	1.099	0.91547	0.70044	0.958388	0	32.87	0	4535462	6.18588e+06	7.88701e+06
Q9BS26	Endoplasmic reticulum resident protein 44 OS=Homo sapiens OX=9606 GN=ERP44 PE=1 SV=1	0.001	19	4	13	4	1	406	46.9	5.26	74.01	4	0	1.328	0.827	1.098	0.981758	0.659287	0.950347	27.86	5.74	20.89	1.57731e+07	2.30984e+07	1.78083e+07
Q9UEW8	STE20/SPS1-related proline-alanine-rich protein kinase OS=Homo sapiens OX=9606 GN=STK39 PE=1 SV=3	0.002	9	2	3	2	1	545	59.4	6.29	15.95	2	0	1.222	0.896	1.096	0.958613	0.938395	0.938879	0	0	0	1.51947e+06	1.8574e+06	1.66492e+06
Q13595	Transformer-2 protein homolog alpha OS=Homo sapiens OX=9606 GN=TRA2A PE=1 SV=1	0.004	8	2	4	2	1	282	32.7	11.27	12.35	2	0	1.122	0.977	1.096	0.955479	0.958435	0.958163	20.39	15.18	4.47	4.19562e+06	4.82458e+06	4.61756e+06
Q8WXI9	Transcriptional repressor p66-beta OS=Homo sapiens OX=9606 GN=GATAD2B PE=1 SV=1	0.006	6	2	4	2	1	593	65.2	9.7	9.6	2	0	1.189	0.922	1.096	0.965773	0.863126	0.950347	0	0	0	46312708	55046888	5.1616e+07
Q9H9E3	Conserved oligomeric Golgi complex subunit 4 OS=Homo sapiens OX=9606 GN=COG4 PE=1 SV=3	0.001	13	7	10	7	1	785	89	5.19	34.21	7	0	1.131	1.032	1.091	0.959791	0.969564	0.947424	31.15	15.28	47.47	15924612	1.46429e+07	1.33788e+07
Q8N4V1	Membrane magnesium transporter 1 OS=Homo sapiens OX=9606 GN=MMGT1 PE=1 SV=1	0.002	18	1	3	1	1	131	14.7	9.16	18.59	1	0	0.721	1.514	1.091	0.737488	0.641982	0.9578	0	0	0	2.20772e+06	1.59107e+06	2.40942e+06
P08865	40S ribosomal protein SA OS=Homo sapiens OX=9606 GN=RPSA PE=1 SV=4	0	58	13	33	13	1	295	32.8	4.87	152.87	13	0	1.192	0.914	1.09	0.976301	0.858953	0.973343	15.44	5.9	22.11	1.4071e+08	1.63455e+08	1.51685e+08
P18754	Regulator of chromosome condensation OS=Homo sapiens OX=9606 GN=RCC1 PE=1 SV=1	0.001	29	7	11	7	1	421	44.9	7.52	35.5	7	0	1.093	0.825	1.09	0.952219	0.662473	0.944639	56.88	9.94	25.62	1.51932e+07	1.08182e+07	1.51417e+07
O00244	Copper transport protein ATOX1 OS=Homo sapiens OX=9606 GN=ATOX1 PE=1 SV=1	0.002	40	3	7	3	1	68	7.4	7.24	23.07	3	0	0.853	0.983	1.09	0.864309	0.957207	0.958664	0	0	39.38	6.97193e+06	2.63215e+06	8.09125e+06
Q9Y3B3	Transmembrane emp24 domain-containing protein 7 OS=Homo sapiens OX=9606 GN=TMED7 PE=1 SV=2	0.004	14	2	3	2	1	224	25.2	6.89	11.17	2	0	1.078	1.024	1.09	0.949561	0.979052	0.956397	0	1.87	0	2652955	5943287	6088220
P22626	Heterogeneous nuclear ribonucleoproteins A2/B1 OS=Homo sapiens OX=9606 GN=HNRNPA2B1 PE=1 SV=2	0	61	19	54	18	1	353	37.4	8.95	235.49	19	1	1.351	0.82	1.087	0.992966	0.619408	0.973343	46.79	22.68	54.04	3.01974e+08	5.02e+08	4.08682e+08
P26599	Polypyrimidine tract-binding protein 1 OS=Homo sapiens OX=9606 GN=PTBP1 PE=1 SV=1	0	58	17	42	16	1	531	57.2	9.17	180.61	17	1	1.21	0.791	1.087	0.979583	0.527325	0.973343	44.95	6.73	41.07	9.7583e+07	97688448	8.4576e+07
Q99536	Synaptic vesicle membrane protein VAT-1 homolog OS=Homo sapiens OX=9606 GN=VAT1 PE=1 SV=2	0.002	19	5	9	5	1	393	41.9	6.29	25.73	5	0	0.865	1.132	1.087	0.888333	0.957207	0.944639	7.38	18.26	24.18	1.45061e+07	1.51536e+07	12627101
P14406	Cytochrome c oxidase subunit 7A2, mitochondrial OS=Homo sapiens OX=9606 GN=COX7A2 PE=1 SV=1	0.002	30	2	5	2	1	83	9.4	9.76	17.55	2	0	1.042	1.043	1.087	0.939824	0.978502	0.954256	26.45	4.44	21.95	4.12319e+07	3.69727e+07	3.95333e+07
Q14534	Squalene monooxygenase OS=Homo sapiens OX=9606 GN=SQLE PE=1 SV=3	0.002	20	6	6	6	1	574	63.9	8.63	18.92	6	0	1.12	1.089	1.086	0.957097	0.983897	0.950347	32.09	62.35	18.32	1.5481e+07	1.18431e+07	1.77904e+07
O60271	C-Jun-amino-terminal kinase-interacting protein 4 OS=Homo sapiens OX=9606 GN=SPAG9 PE=1 SV=4	0	37	32	55	32	1	1321	146.1	5.15	194.61	32	0	0.847	1.322	1.084	0.906249	0.758644	0.973343	13.24	15.55	17.42	1.2281e+08	6.69425e+07	1.00729e+08
P52597	Heterogeneous nuclear ribonucleoprotein F OS=Homo sapiens OX=9606 GN=HNRNPF PE=1 SV=3	0	52	15	41	13	1	415	45.6	5.58	168.76	15	2	1.033	1.011	1.084	0.956588	0.957207	0.973343	19.88	17.47	13.29	1.12106e+08	1.10445e+08	1.05905e+08
O95239	Chromosome-associated kinesin KIF4A OS=Homo sapiens OX=9606 GN=KIF4A PE=1 SV=3	0.002	6	4	5	4	1	1232	139.8	6.27	14.92	4	0	1.625	0.63	1.08	0.997721	0.284552	0.954256	16.92	18.6	38.6	5.20605e+06	5.90554e+06	3.11193e+06
P50897	Palmitoyl-protein thioesterase 1 OS=Homo sapiens OX=9606 GN=PPT1 PE=1 SV=1	0.001	27	5	14	5	1	306	34.2	6.52	62.65	5	0	1.012	0.917	1.077	0.925499	0.863126	0.948152	1.39	33.89	0.55	2.36703e+07	2.48891e+07	25650796
Q8NBQ5	Estradiol 17-beta-dehydrogenase 11 OS=Homo sapiens OX=9606 GN=HSD17B11 PE=1 SV=3	0.002	18	4	7	4	1	300	32.9	9.07	20.53	4	0	1.093	0.985	1.077	0.947057	0.962835	0.956397	6.24	17.32	24.14	4.8569e+06	4.54183e+06	4.71174e+06
Q16555	Dihydropyrimidinase-related protein 2 OS=Homo sapiens OX=9606 GN=DPYSL2 PE=1 SV=1	0	72	27	75	23	1	572	62.3	6.38	315.14	27	4	1.402	0.81	1.076	0.995185	0.580727	0.973343	23.71	15.56	15.71	2.49041e+08	3.22682e+08	2.77424e+08
Q13596	Sorting nexin-1 OS=Homo sapiens OX=9606 GN=SNX1 PE=1 SV=3	0.001	24	10	15	9	1	522	59	5.15	42.94	10	1	1.167	0.918	1.076	0.958613	0.865864	0.944639	14.33	7.53	14.04	2.66943e+07	3.07438e+07	2.92925e+07
P42224	Signal transducer and activator of transcription 1-alpha/beta OS=Homo sapiens OX=9606 GN=STAT1 PE=1 SV=2	0	28	15	28	15	1	750	87.3	6.05	98.39	15	0	1.205	0.888	1.07	0.969293	0.787902	0.947591	31.34	11.27	24.16	4.82867e+07	5.65722e+07	4.97845e+07
Q96IU4	Protein ABHD14B OS=Homo sapiens OX=9606 GN=ABHD14B PE=1 SV=1	0.005	23	3	3	3	1	210	22.3	6.4	10.26	3	0	1.426	0.559	1.07	0.990017	0.0261898	0.951126	22.35	14.24	37.91	5.29035e+06	8.20447e+06	7.07811e+06
Q6DD88	Atlastin-3 OS=Homo sapiens OX=9606 GN=ATL3 PE=1 SV=1	0	39	11	20	10	1	541	60.5	5.66	100.3	11	1	1.312	0.823	1.068	0.972829	0.632018	0.944639	33.63	20.85	8.3	2.17299e+07	2.68684e+07	3.0229e+07
P61163	Alpha-centractin OS=Homo sapiens OX=9606 GN=ACTR1A PE=1 SV=1	0.001	48	9	18	9	1	376	42.6	6.64	66.67	9	0	1.455	0.865	1.068	0.988756	0.757223	0.944639	52.79	32.29	23.64	2.1949e+07	3.08102e+07	2.83893e+07
P33993	DNA replication licensing factor MCM7 OS=Homo sapiens OX=9606 GN=MCM7 PE=1 SV=4	0	49	23	63	23	1	719	81.3	6.46	231.59	23	0	0.962	1.087	1.067	0.935172	0.989567	0.971423	20.22	20.26	16.21	1.74683e+08	1.63158e+08	1.89631e+08
Q7Z478	ATP-dependent RNA helicase DHX29 OS=Homo sapiens OX=9606 GN=DHX29 PE=1 SV=2	0.006	3	2	3	2	1	1369	155.1	8.09	9.88	2	0	0.776	1.373	1.065	0.752743	0.795359	0.947591	0	0	0	557177	432147	593482
P54136	Arginine--tRNA ligase, cytoplasmic OS=Homo sapiens OX=9606 GN=RARS PE=1 SV=2	0	49	28	86	28	1	660	75.3	6.68	336.23	28	0	0.956	1.05	1.063	0.932771	0.98511	0.971219	22.54	17.12	24.07	2.30673e+08	2.19202e+08	2.43899e+08
P09669	Cytochrome c oxidase subunit 6C OS=Homo sapiens OX=9606 GN=COX6C PE=1 SV=2	0.005	28	2	4	2	1	75	8.8	10.39	10.23	2	0	0.608	1.748	1.063	0.752492	0.0900006	0.940341	5.93	10.18	5.83	1.47781e+07	8.64372e+06	15473127
P38646	Stress-70 protein, mitochondrial OS=Homo sapiens OX=9606 GN=HSPA9 PE=1 SV=2	0	25	12	26	12	1	679	73.6	6.16	97.72	12	0	0.998	1.085	1.062	0.922808	0.994126	0.944639	17.56	8.61	24.29	3.59375e+07	3.42868e+07	3.96501e+07
Q5T440	Putative transferase CAF17, mitochondrial OS=Homo sapiens OX=9606 GN=IBA57 PE=1 SV=1	0.001	21	3	7	3	1	356	38.1	9.83	34.69	3	0	1.26	0.843	1.062	0.972829	0.888094	0.938879	0.48	4.98	6.53	2.61336e+06	3.29354e+06	2.77771e+06
Q96KA5	Cleft lip and palate transmembrane protein 1-like protein OS=Homo sapiens OX=9606 GN=CLPTM1L PE=1 SV=1	0.002	7	2	5	2	1	538	62.2	8.56	24.41	2	0	0.788	1.344	1.06	0.833236	0.787902	0.954256	15.07	47.51	73.61	6.35621e+06	5.05072e+06	7.41209e+06
[truncated: 722 more rows]
