# Supplementary material for: TMEM55B links autophagy flux, lysosomal repair, and TFE3 activation in response to oxidative stress
Source: Nat Commun. 2024 Jan 2;15:93. doi: 10.1038/s41467-023-44316-6 (PMC10761734; doi:10.1038/s41467-023-44316-6)
Supplement: Supplementary file 5 — Supplementary Data 2 [file 41467_2023_44316_MOESM5_ESM.xlsx]

## Sheet: Sheet1
Supplementary Data 2. Identification of ubiquitination sites in TMEM55B.
Confidence	Annotated Sequence	Modifications	# Protein Groups	# Proteins	# PSMs	Master Protein Accessions	Positions in Master Proteins	# Missed Cleavages	Theo. MH+ [Da]	Abundance Ratio: WT NaAsO2/untreated	Abundance Ratio: P66A NaAsO2/WT NaAsO2	Abundances (Grouped): WT untreated	Abundances (Grouped): WT NaAsO2	Abundances (Grouped): WP66A NaAsO2
High	[R].IACPRPYCKR.[I]	2xCarbamidomethyl [C3; C8]; 1xGG [K9]	1	1	9	Q86T03 TMEM55B	Q86T03 [140-149] (K148)	1	1434.71	100	0.162	245317	3.61975e+07	5.86047e+06
High	[K].MHQHVVKCGVCNEATPIK.[N]	2xCarbamidomethyl [C8; C11]; 1xGG [K7]	1	1	7	Q86T03 TMEM55B	Q86T03 [97-114] (K103)	1	2222.06	100	0.036		3.34038e+07	1.19233e+06
High	[K].MHQHVVKCGVCNEATPIK.[N]	2xCarbamidomethyl [C8; C11]; 1xOxidation [M1]; 1xGG [K7]	1	1	7	Q86T03 TMEM55B	Q86T03 [97-114] (K103)	1	2238.06	100	0.085		2.71464e+07	2.31977e+06
High	[K].MHQHVVKCGVCNEATPIKNAPPGK.[K]	2xCarbamidomethyl [C8; C11]; 1xGG [K7]	1	1	2	Q86T03 TMEM55B	Q86T03 [97-120] (K103)	2	2786.36	100	0.04		1.20839e+06	48267.3
High	[K].MHQHVVKCGVCNEATPIKNAPPGKK.[Y]	2xCarbamidomethyl [C8; C11]; 1xGG [K7]	1	1	2	Q86T03 TMEM55B	Q86T03 [97-121] (K103)	3	2914.46	100	0.07		1.04906e+06	73313.4
High	[K].MHQHVVKCGVCNEATPIKNAPPGKK.[Y]	2xCarbamidomethyl [C8; C11]; 1xOxidation [M1]; 1xGG [K7]	1	1	2	Q86T03 TMEM55B	Q86T03 [97-121] (K103)	3	2930.45	100	0.081		733581	59289.1
High	[K].MHQHVVKCGVCNEATPIKNAPPGKK.[Y]	2xCarbamidomethyl [C8; C11]; 1xOxidation [M1]; 2xGG [K7; K18]	1	1	1	Q86T03 TMEM55B	Q86T03 [97-121] (K103,K114)	3	3044.5	100	0.01		303994
High	[K].NAPPGKKYVR.[C]	2xGG [K6; K7]	1	1	2	Q86T03 TMEM55B	Q86T03 [115-124] (K120, K121)	2	1357.73	100	0.101		3.08683e+06	311138
High	[R].VCQSLINVEGKMHQHVVK.[C]	1xCarbamidomethyl [C2]; 1xGG [K11]	1	1	13	Q86T03 TMEM55B	Q86T03 [86-103] (K96)	1	2220.14	100	0.064	149113	2.40724e+08	1.53701e+07
High	[R].VCQSLINVEGKMHQHVVK.[C]	1xCarbamidomethyl [C2]; 1xOxidation [M12]; 1xGG [K11]	1	1	27	Q86T03 TMEM55B	Q86T03 [86-103] (K96)	1	2236.13	100	0.049		5.58203e+07	2.73136e+06
High	[K].CGVCNEATPIKNAPPGK.[K]	2xCarbamidomethyl [C1; C4]; 1xGG [K11]	1	1	12	Q86T03 TMEM55B	Q86T03 [104-120] (K114)	1	1926.92	100	0.133	6087.87	6.0965e+07	8.08353e+06
High	[K].CGVCNEATPIKNAPPGKK.[Y]	2xCarbamidomethyl [C1; C4]; 1xGG [K]	1	1	30	Q86T03 TMEM55B	Q86T03 [104-121]	2	2055.01	100	0.088	17981.5	1.20955e+08	1.06967e+07
High	[K].CGVCNEATPIKNAPPGKK.[Y]	2xCarbamidomethyl [C1; C4]; 2xGG [K11; K17]	1	1	8	Q86T03 TMEM55B	Q86T03 [104-121] (K114, K120)	2	2169.05	100	0.059		1.09018e+07	642880
High	[R].CPCNCLLICKVTSQR.[I]	4xCarbamidomethyl [C1; C3; C5; C9]; 1xGG [K10]	1	1	6	Q86T03 TMEM55B	Q86T03 [125-139] (K134)	1	2022.93	49.069	0.129	297554	1.46007e+07	1.8891e+06
