# Supplementary material for: TMEM55B links autophagy flux, lysosomal repair, and TFE3 activation in response to oxidative stress
Source: Nat Commun. 2024 Jan 2;15:93. doi: 10.1038/s41467-023-44316-6 (PMC10761734; doi:10.1038/s41467-023-44316-6)
Supplement: Supplementary file 6 — Supplementary Data 3 [file 41467_2023_44316_MOESM6_ESM.xlsx]

## Sheet: Sheet1
Supplementary Data 3. Identification of TMEM55B phospho sites in untreated cells.
Confidence	Annotated Sequence	Phos site	%	sum	# PSMs	Abundance: F1: Sample	Modifications	Master Protein Accessions	Positions in Master Proteins	# Missed Cleavages	Theo. MH+ [Da]	Quan Info	Found in Sample: [S1] F1: Sample	Confidence (by Search Engine): Sequest HT	Percolator q-Value (by Search Engine): Sequest HT	Percolator PEP (by Search Engine): Sequest HT	XCorr (by Search Engine): Sequest HT	Top Apex RT [min]	Quan Usage	Quan Ratio Usage	Sequence in Protein	Positions in Proteins
High	[K].CGVCNEATPIK.[N]			6.58708e+09	11	145340032	2xCarbamidomethyl [C1; C4]; 1xDeamidated [N5]	Q86T03	Q86T03 [104-114]	0	1249.56		High	High	0.0001305	1.354e-06	3.94	23.66	Used	Used	K.CGVCNEATPIK.N	[104-114]
High	[K].CGVCNEATPIK.[N]				22	6.43905e+09	2xCarbamidomethyl [C1; C4]	Q86T03	Q86T03 [104-114]	0	1248.57		High	High	0.0001305	6.555e-06	4.19	22.05	Used	Used	K.CGVCNEATPIK.N	[104-114]
High	[K].CGVCNEATPIK.[N]	Q86T03 1xPhospho [T111]	0.000407522		1	2.68438e+06	2xCarbamidomethyl [C1; C4]; 1xPhospho [T8]	Q86T03	Q86T03 [104-114]	0	1328.54		High	High	0.0003375	0.004677	3.57	22.97	Used	Used	K.CGVCNEATPIK.N	[104-114]
High	[K].RIINLGPVHPGPLSPEPQPMGVR.[V]			9.41985e+09	5	1.17639e+08	1xOxidation [M20]	Q86T03	Q86T03 [149-171]	1	2477.34		High	High	0.0001305	3.312e-08	6.21	27.84	Used	Used	K.RIINLGPVHPGPLSPEPQPMGVR.V	[149-171]
High	[K].RIINLGPVHPGPLSPEPQPMGVR.[V]				4	52519926		Q86T03	Q86T03 [149-171]	1	2461.35		High	High	0.0001305	1.646e-10	6.61	29.12	Used	Used	K.RIINLGPVHPGPLSPEPQPMGVR.V	[149-171]
High	[R].IINLGPVHPGPLSPEPQPMGVR.[V]				6		1xDeamidated [N/Q]; 1xOxidation [M19]	Q86T03	Q86T03 [150-171]	0	2322.23	No Quan Values	High	High	0.0001305	1.392e-05	4.37		Not Used	Not Used	R.IINLGPVHPGPLSPEPQPMGVR.V	[150-171]
High	[R].IINLGPVHPGPLSPEPQPMGVR.[V]				43	3.02446e+09	1xOxidation [M19]	Q86T03	Q86T03 [150-171]	0	2321.24		High	High	0.0001305	3.302e-09	4.79	29.46	Used	Used	R.IINLGPVHPGPLSPEPQPMGVR.V	[150-171]
High	[R].IINLGPVHPGPLSPEPQPMGVR.[V]				7	264942	1xDeamidated [N/Q]	Q86T03	Q86T03 [150-171]	0	2306.23		High	High	0.0001305	0.0006087	2.94	47.82	Used	Used	R.IINLGPVHPGPLSPEPQPMGVR.V	[150-171]
High	[R].IINLGPVHPGPLSPEPQPMGVR.[V]				64	5.56791e+09		Q86T03	Q86T03 [150-171]	0	2305.25		High	High	0.0001305	3.361e-14	6.58	30.78	Used	Used	R.IINLGPVHPGPLSPEPQPMGVR.V	[150-171]
High	[K].RIINLGPVHPGPLSPEPQPMGVR.[V]	Q86T03 1xPhospho [S162]	0.0697523	657056706	2	8.67733e+06	1xPhospho [S14]; 1xOxidation [M20]	Q86T03	Q86T03 [149-171]	1	2557.31		High	High	0.0001305	7.175e-05	4.52	29.18	Used	Used	K.RIINLGPVHPGPLSPEPQPMGVR.V	[149-171]
High	[K].RIINLGPVHPGPLSPEPQPMGVR.[V]	Q86T03 1xPhospho [S162]			1	2045326	1xPhospho [S14]	Q86T03	Q86T03 [149-171]	1	2541.32		High	High	0.0001305	0.0007901	5.17	30.5	Used	Used	K.RIINLGPVHPGPLSPEPQPMGVR.V	[149-171]
High	[K].RIINLGPVHPGPLSPEPQPMGVR.[V]	Q86T03 1xPhospho [S162]			2		1xDeamidated [N4]; 1xPhospho [S14]	Q86T03	Q86T03 [149-171]	1	2542.3	Not Reliable	High	High	0.0002462	0.00292	5.33		Not Used	Not Used	K.RIINLGPVHPGPLSPEPQPMGVR.V	[149-171]
High	[R].IINLGPVHPGPLSPEPQPMGVR.[V]	Q86T03 1xPhospho [S162]			10	2.22222e+08	1xPhospho [S13]; 1xOxidation [M19]	Q86T03	Q86T03 [150-171]	0	2401.21		High	High	0.0001305	2.339e-05	5.87	31.26	Used	Used	R.IINLGPVHPGPLSPEPQPMGVR.V	[150-171]
High	[R].IINLGPVHPGPLSPEPQPMGVR.[V]	Q86T03 1xPhospho [S162]			2		1xDeamidated [N3]; 1xPhospho [S13]	Q86T03	Q86T03 [150-171]	0	2386.2	No Quan Values	High	High	0.0001305	3.35e-05	4.99		Not Used	Not Used	R.IINLGPVHPGPLSPEPQPMGVR.V	[150-171]
High	[R].IINLGPVHPGPLSPEPQPMGVR.[V]	Q86T03 1xPhospho [S162]			9	424112515	1xPhospho [S13]	Q86T03	Q86T03 [150-171]	0	2385.21		High	High	0.0001305	3.123e-09	6.34	32.68	Used	Used	R.IINLGPVHPGPLSPEPQPMGVR.V	[150-171]
High	[K].CGVCNEATPIKNAPPGK.[K]				1	2.5968e+06	2xCarbamidomethyl [C1; C4]	Q86T03	Q86T03 [104-120]	1	1812.87		High	High	0.0001305	2.201e-06	3.76	21.46	Used	Used	K.CGVCNEATPIKNAPPGK.K	[104-120]
High	[K].CGVCNEATPIKNAPPGKK.[Y]				2	2167973	2xCarbamidomethyl [C1; C4]	Q86T03	Q86T03 [104-121]	2	1940.97		High	High	0.0001305	1.996e-05	3.41	20.01	Used	Used	K.CGVCNEATPIKNAPPGKK.Y	[104-121]
High	[K].CGVCNEATPIKNAPPGKK.[Y]				1	4.15823e+06	2xCarbamidomethyl [C1; C4]; 1xDeamidated [N12]	Q86T03	Q86T03 [104-121]	2	1941.95		High	High	0.0001305	0.0002747	2.47	20.45	Used	Used	K.CGVCNEATPIKNAPPGKK.Y	[104-121]
High	[K].MHQHVVK.[C]				2	1.4431e+06		Q86T03	Q86T03 [97-103]	0	878.467		High	High	0.0004271	0.008193	2.79	16.84	Used	Used	K.MHQHVVK.C	[97-103]
High	[K].NTFLWTEFTDR.[T]				3	31535410	1xDeamidated [N1]	Q86T03	Q86T03 [179-189]	0	1430.66		High	High	0.0001305	2.516e-05	4.07	39.64	Used	Used	K.NTFLWTEFTDR.T	[179-189]
High	[K].NTFLWTEFTDR.[T]				48	4.65729e+08		Q86T03	Q86T03 [179-189]	0	1429.67		High	High	0.0001305	1.127e-05	3.47	35.8	Used	Used	K.NTFLWTEFTDR.T	[179-189]
High	[K].VSSIGR.[R]				1	1.61968e+06		Q86T03	Q86T03 [200-205]	0	618.357		High	High	0.003044	0.07047	1.29	17.55	Used	Used	K.VSSIGR.R	[200-205]
High	[R].ALYWACMK.[V]				3	125567680	1xCarbamidomethyl [C6]	Q86T03	Q86T03 [261-268]	0	1042.48		High	High	0.0003375	0.005288	1.9	29.78	Used	Used	R.ALYWACMK.V	[261-268]
High	[R].ALYWACMK.[V]				1	43172248	1xCarbamidomethyl [C6]; 1xOxidation [M7]	Q86T03	Q86T03 [261-268]	0	1058.48		High	High	0.001226	0.02439	1.84	26.73	Used	Used	R.ALYWACMK.V	[261-268]
High	[R].CPCNCLLICK.[VD]				7	261589096	4xCarbamidomethyl [C1; C3; C5; C9]; 1xDeamidated [N4]	Q86T03; Q8N4L2	Q86T03 [125-134]; Q8N4L2 [99-108]	0	1338.57	Shared	High	High	0.0001305	2.988e-05	3.94	27.21	Used	Used	R.CPCNCLLICK.V	[125-134]
High	[R].CPCNCLLICK.[VD]				39	3.79421e+09	4xCarbamidomethyl [C1; C3; C5; C9]	Q86T03; Q8N4L2	Q86T03 [125-134]; Q8N4L2 [99-108]	0	1337.58	Shared	High	High	0.0001305	3.757e-06	3.65	26.4	Used	Used	R.CPCNCLLICK.V	[125-134]
High	[R].CPCNCLLICKVTSQR.[I]				1	1.60401e+06	4xCarbamidomethyl [C1; C3; C5; C9]	Q86T03	Q86T03 [125-139]	1	1908.89		High	High	0.0001305	1.327e-06	4.2	26.89	Used	Used	R.CPCNCLLICKVTSQR.I	[125-139]
High	[R].IACPRPYCK.[R]				8	3.27731e+09	2xCarbamidomethyl [C3; C8]	Q86T03	Q86T03 [140-148]	1	1164.57		High	High	0.0001305	0.00102	2.7	20	Used	Used	R.IACPRPYCK.R	[140-148]
High	[R].IACPRPYCKR.[I]				2	5.79217e+06	2xCarbamidomethyl [C3; C8]	Q86T03	Q86T03 [140-149]	2	1320.67		High	High	0.0002462	0.002955	2.42	19.05	Used	Used	R.IACPRPYCKR.I	[140-149]
High	[R].VCQSLINVEGK.[M]				2	35158760	1xCarbamidomethyl [C2]; 1xDeamidated [Q3]	Q86T03	Q86T03 [86-96]	0	1247.63		High	High	0.0001305	0.0001725	3.16	27.51	Used	Used	R.VCQSLINVEGK.M	[86-96]
High	[R].VCQSLINVEGK.[M]				78	6.96583e+09	1xCarbamidomethyl [C2]	Q86T03	Q86T03 [86-96]	0	1246.65		High	High	0.0001305	7.132e-06	3.2	25.82	Used	Used	R.VCQSLINVEGK.M	[86-96]
High	[R].VCQSLINVEGK.[M]				1	1038480	1xCarbamidomethyl [C2]; 2xDeamidated [Q3; N7]	Q86T03	Q86T03 [86-96]	0	1248.61		High	High	0.0004271	0.008909	1.99	31.84	Used	Used	R.VCQSLINVEGK.M	[86-96]
High	[R].VCQSLINVEGKMHQHVVKCGVCNEATPIKNAPPGK.[K]	Q86T03 1xPhospho [T111]			1	5.28064e+06	3xCarbamidomethyl [C2; C19; C22]; 1xPhospho [T26]; 1xOxidation [M12]	Q86T03	Q86T03 [86-120]	3	3995.91		High	High	0.001548	0.03895	2.12	25.81	Used	Used	R.VCQSLINVEGKMHQHVVKCGVCNEATPIKNAPPGK.K	[86-120]
High	[RK].IACPR.[PH]				2	1293878	1xCarbamidomethyl [C3]	Q86T03	Q86T03 [140-144]	0	616.324		High	High	0.003371	0.07626	1.08	17.55	Used	Used	R.IACPR.P	[140-144]
