# Supplementary material for: TMEM55B links autophagy flux, lysosomal repair, and TFE3 activation in response to oxidative stress
Source: Nat Commun. 2024 Jan 2;15:93. doi: 10.1038/s41467-023-44316-6 (PMC10761734; doi:10.1038/s41467-023-44316-6)
Supplement: Supplementary file 7 — Supplementary Data 4 [file 41467_2023_44316_MOESM7_ESM.xlsx]

## Sheet: Sheet1
Supplementary Data 4. Identification of TMEM55B phospho sites in NaAsO2-treated cells.
Confidence	Annotated Sequence	Phos site	%	sum	Abundance: F3: Sample	# PSMs	Modifications	Master Protein Accessions	Positions in Master Proteins	# Missed Cleavages	Theo. MH+ [Da]	Quan Info	Found in Sample: [S3] F3: Sample	Confidence (by Search Engine): Sequest HT	Percolator q-Value (by Search Engine): Sequest HT	Percolator PEP (by Search Engine): Sequest HT	XCorr (by Search Engine): Sequest HT	Top Apex RT [min]	Quan Usage	Quan Ratio Usage	Sequence in Protein	Positions in Proteins
High	[K].CGVCNEATPIK.[N]	Q86T03 1xPhospho [T111]	0.0166048		45504148	1	2xCarbamidomethyl [C1; C4]; 1xPhospho [T8]	Q86T03	Q86T03 [104-114]	0	1328.54		High	High	9.493e-05	3.236e-05	4.39	22.91	Used	Used	K.CGVCNEATPIK.N	[104-114]
High	[K].CGVCNEATPIK.[N]				72943657	4	2xCarbamidomethyl [C1; C4]; 1xDeamidated [N5]	Q86T03	Q86T03 [104-114]	0	1249.56		High	High	9.493e-05	5.559e-06	3.53	22.75	Used	Used	K.CGVCNEATPIK.N	[104-114]
High	[K].CGVCNEATPIK.[N]			2.74043e+09	2.62198e+09	3	2xCarbamidomethyl [C1; C4]	Q86T03	Q86T03 [104-114]	0	1248.57		High	High	9.493e-05	1.241e-05	3.91	22.01	Used	Used	K.CGVCNEATPIK.N	[104-114]
High	[K].RIINLGPVHPGPLSPEPQPMGVR.[V]			5.33208e+09	62094356	2	1xOxidation [M20]	Q86T03	Q86T03 [149-171]	1	2477.34		High	High	9.493e-05	7.666e-06	5.86	27.65	Used	Used	K.RIINLGPVHPGPLSPEPQPMGVR.V	[149-171]
High	[K].RIINLGPVHPGPLSPEPQPMGVR.[V]				101776760	4		Q86T03	Q86T03 [149-171]	1	2461.35		High	High	9.493e-05	1.083e-07	5.56	29	Used	Used	K.RIINLGPVHPGPLSPEPQPMGVR.V	[149-171]
High	[R].IINLGPVHPGPLSPEPQPMGVR.[V]				1611081502	9	1xOxidation [M19]	Q86T03	Q86T03 [150-171]	0	2321.24		High	High	9.493e-05	9.347e-10	4.98	29.4	Used	Used	R.IINLGPVHPGPLSPEPQPMGVR.V	[150-171]
High	[R].IINLGPVHPGPLSPEPQPMGVR.[V]				1.96205e+09	30		Q86T03	Q86T03 [150-171]	0	2305.25		High	High	9.493e-05	3.113e-14	7.22	30.73	Used	Used	R.IINLGPVHPGPLSPEPQPMGVR.V	[150-171]
High	[R].IINLGPVHPGPLSPEPQPMGVR.[V]				348559	11	1xDeamidated [N/Q]	Q86T03	Q86T03 [150-171]	0	2306.23		High	High	0.0001776	0.002168	3.14	40.06	Used	Used	R.IINLGPVHPGPLSPEPQPMGVR.V	[150-171]
High	[R].IINLGPVHPGPLSPEPQPMGVR.[V]					1	1xDeamidated [N3]; 1xOxidation [M19]	Q86T03	Q86T03 [150-171]	0	2322.23	Not Reliable	High	High	0.002171	0.04474	1.51		Not Used	Not Used	R.IINLGPVHPGPLSPEPQPMGVR.V	[150-171]
Medium	[R].IINLGPVHPGPLSPEPQPMGVR.[V]					2	1xDeamidated [N/Q]; 1xPhospho [S13]	Q86T03	Q86T03 [150-171]	0	2386.2	No Quan Values	Medium	Medium	0.02423	0.471	1.39		Not Used	Not Used	R.IINLGPVHPGPLSPEPQPMGVR.V	[150-171]
High	[K].RIINLGPVHPGPLSPEPQPMGVR.[V]	Q86T03 1xPhospho [S162]	0.299082	1.59473e+09	6.24029e+07	4	1xPhospho [S14]; 1xOxidation [M20]	Q86T03	Q86T03 [149-171]	1	2557.31		High	High	9.493e-05	0.0002474	3.45	29.13	Used	Used	K.RIINLGPVHPGPLSPEPQPMGVR.V	[149-171]
High	[K].RIINLGPVHPGPLSPEPQPMGVR.[V]	Q86T03 1xPhospho [S162]			72855265	4	1xPhospho [S14]	Q86T03	Q86T03 [149-171]	1	2541.32		High	High	9.493e-05	1.286e-06	7.24	30.46	Used	Used	K.RIINLGPVHPGPLSPEPQPMGVR.V	[149-171]
High	[K].RIINLGPVHPGPLSPEPQPMGVR.[V]	Q86T03 1xPhospho [S162]				1	1xDeamidated [N4]; 1xPhospho [S14]	Q86T03	Q86T03 [149-171]	1	2542.3	Not Reliable	High	High	0.006484	0.1578	2.97		Not Used	Not Used	K.RIINLGPVHPGPLSPEPQPMGVR.V	[149-171]
High	[R].IINLGPVHPGPLSPEPQPMGVR.[V]	Q86T03 1xPhospho [S162]			550286782	9	1xPhospho [S13]; 1xOxidation [M19]	Q86T03	Q86T03 [150-171]	0	2401.21		High	High	9.493e-05	1.842e-06	5.36	31.24	Used	Used	R.IINLGPVHPGPLSPEPQPMGVR.V	[150-171]
High	[R].IINLGPVHPGPLSPEPQPMGVR.[V]	Q86T03 1xPhospho [S162]			909184693	14	1xPhospho [S13]	Q86T03	Q86T03 [150-171]	0	2385.21		High	High	9.493e-05	2.664e-07	5.99	32.64	Used	Used	R.IINLGPVHPGPLSPEPQPMGVR.V	[150-171]
High	[K].CGVCNEATPIKNAPPGKK.[Y]				1.90778e+06	1	2xCarbamidomethyl [C1; C4]	Q86T03	Q86T03 [104-121]	2	1940.97		High	High	9.493e-05	1.777e-05	3.98	19.95	Used	Used	K.CGVCNEATPIKNAPPGKK.Y	[104-121]
High	[K].NTFLWTEFTDR.[T]				1.99636e+07	2	1xDeamidated [N1]	Q86T03	Q86T03 [179-189]	0	1430.66		High	High	9.493e-05	2.254e-05	3.57	39.59	Used	Used	K.NTFLWTEFTDR.T	[179-189]
High	[K].NTFLWTEFTDR.[T]				5.08436e+08	53		Q86T03	Q86T03 [179-189]	0	1429.67		High	High	9.493e-05	1.562e-05	3.36	35.77	Used	Used	K.NTFLWTEFTDR.T	[179-189]
High	[R].ALYWACMK.[V]				45674880	2	1xCarbamidomethyl [C6]	Q86T03	Q86T03 [261-268]	0	1042.48		High	High	0.000803	0.01629	2.01	29.66	Used	Used	R.ALYWACMK.V	[261-268]
High	[R].ALYWACMK.[V]				32499300	1	1xCarbamidomethyl [C6]; 1xOxidation [M7]	Q86T03	Q86T03 [261-268]	0	1058.48		High	High	0.001131	0.02634	1.82	26.67	Used	Used	R.ALYWACMK.V	[261-268]
High	[R].CPCNCLLICK.[VD]				66469129	4	4xCarbamidomethyl [C1; C3; C5; C9]; 1xDeamidated [N4]	Q86T03; Q8N4L2	Q86T03 [125-134]; Q8N4L2 [99-108]	0	1338.57	Shared	High	High	9.493e-05	1.956e-05	3.91	27.12	Used	Used	R.CPCNCLLICK.V	[125-134]
High	[R].CPCNCLLICK.[VD]				1271766144	4	4xCarbamidomethyl [C1; C3; C5; C9]	Q86T03; Q8N4L2	Q86T03 [125-134]; Q8N4L2 [99-108]	0	1337.58	Shared	High	High	9.493e-05	1.061e-05	4.37	26.32	Used	Used	R.CPCNCLLICK.V	[125-134]
High	[R].IACPRPYCK.[R]				173656029	3	2xCarbamidomethyl [C3; C8]	Q86T03	Q86T03 [140-148]	1	1164.57		High	High	0.0004006	0.006151	2.63	19.99	Used	Used	R.IACPRPYCK.R	[140-148]
High	[R].VCQSLINVEGK.[M]				2810749835	16	1xCarbamidomethyl [C2]	Q86T03	Q86T03 [86-96]	0	1246.65		High	High	9.493e-05	1.92e-05	3.34	25.75	Used	Used	R.VCQSLINVEGK.M	[86-96]
High	[R].VCQSLINVEGK.[M]					2	1xCarbamidomethyl [C2]; 1xDeamidated [Q3]	Q86T03	Q86T03 [86-96]	0	1247.63	No Quan Values	High	High	0.0001776	0.001756	3.31		Not Used	Not Used	R.VCQSLINVEGK.M	[86-96]
