# Supplementary material for: TMEM55B links autophagy flux, lysosomal repair, and TFE3 activation in response to oxidative stress
Source: Nat Commun. 2024 Jan 2;15:93. doi: 10.1038/s41467-023-44316-6 (PMC10761734; doi:10.1038/s41467-023-44316-6)
Supplement: Supplementary file 9 — Sourced Data [file 41467_2023_44316_MOESM9_ESM.xlsx]

## Sheet: Figure3
									P value	0.0123
												P value
											0 vs. 2	0.0363
											0 vs. 4	0.0015
											0 vs. 6	0.0002

## Sheet: Figure4
												WT - P66A	P value
												0	0.1594
												2	0.0005
												4	0.0003
												MG132	0.2106
												Baf	0.0365
												WT	P value
												0 vs. 2	0.0004
												0 vs. 4	<0.0001
												0 vs. MG132	0.4534
												0 vs. Baf	0.0012
												2 vs. 4	0.9952
												2 vs. MG132	0.0361
												2 vs. Baf	0.9999
												4 vs. MG132	0.0053
												4 vs. Baf	0.8656
												MG132 vs. Baf	0.1193
											0h		P value
											siControl vs. siTMEM55A		0.9916
											siControl vs. siTMEM55B		0.1255
											2h
											siControl vs. siTMEM55A		0.5304
											siControl vs. siTMEM55B		0.0387
											4h
											siControl vs. siTMEM55A		0.0744
											siControl vs. siTMEM55B		0.0162
															WT - P66A	P value
															NA0h	>0.9999
															NA2h	0.9923
															NA4h	0.7878
															NA4h+baf	0.0002

## Sheet: Figure5
			NT				TM55B KO
	% of Gal3+	14.6667	13.4328	17.3913		33.8028	34.2466	32
							P value	0.0102

## Sheet: Figure6
					NT - KO	P value					NT - KO	P value
					Control	0.9789					Control	0.9864
					NA	0.0007					NA	0.0053
					NT - KO	P value					NT - KO	P value
					Control	0.9733					Control	0.3333
					NA	0.1467					NA	0.9915

## Sheet: Figure7
								NT		P value
								Control vs. EBSS		0.0023
				NT - TMEM55B KO		P value		Control vs. NA		0.0064
				Control		0.9471		EBSS vs. NA		0.04
				EBSS		0.3912
				NA		0.0017		TMEM55B KO
								Control vs. EBSS		0.045
								Control vs. NA		0.2865
								EBSS vs. NA		0.0165
														NT - KO	P value
														Con	0.0914
														NA1h	0.0016
														NA2h	0.0001
														NA4h	<0.0001
														Torin2h	0.774

## Sheet: Suppl Figure1
																	P value
																EBSS	0.448
																NA	0.0201
																H2O2	0.0172
																LLOMe	0.9825
																CCCP	0.9984
																Tunicamycin	0.607
																Thapsigargin	0.823
													P value	0.022
														WT - P66A	P value
														Control	0.0012
														NA	<0.0001
																P value
														Control vs. EBSS		0.0002
														Control vs. NA		0.001
												P value
												0.0133
		WT	P66A
	1st	0.5084	0.431
	2nd	0.5098	0.3674
	3rd	0.6667	0.3937				P value
							0.042

## Sheet: Suppl Figure4
															P value
													Con vs. NA		0.005
													Con vs. NA+TAK243		0.7496

## Sheet: Suppl Figure6
					NT-KO	P value				NT-KO	P value
					DMSO	0.1237				DMSO	0.0686
					LLOMe	0.5443				LLOMe	0.1217
					NT-KO	P value				NT-KO	P value
					DMSO	0.2365				DMSO	0.4533
					LLOMe	0.8973				LLOMe	0.2274

## Sheet: Suppl Figure7
																							NT - TMEM55B KO		P value
																							Control		0.9056
																							NA		<0.0001
																							NT - TMEM55B KO		P value
																							Control		0.9557
																							Torin		0.8448
